# Supplementary material for: 2,2′-{(1E,1′E)-[Ethane-1,2-diylbis(aza­nylyl­idene)]bis­(methanylyl­idene)}bis­(4-iodo­phenol)
Source: IUCrdata. 2022 Sep 13;7(Pt 9):x220895. doi: 10.1107/S2414314622008951 (PMC9635427; doi:10.1107/S2414314622008951)
Supplement: Supplementary file 1 [file x-07-x220895-sup1.cif]

##############################################################################
#                                                                            #
# This CIF contains the data for a data article accepted for                 #
# publication in IUCrData. It conforms to the requirements of                #
# Notes for Authors for IUCrData, and has been                               #
# peer reviewed under the auspices of IUCrData.                              #
#                                                                            #
# Full details of the Crystallographic Information File format               #
# are given in the paper "The Crystallographic Information File (CIF):       #
# a New Standard Archive File for Crystallography" by S. R. Hall, F. H.      #
# Allen and I. D. Brown [Acta Cryst. (1991), A47, 655-685].                  #
#                                                                            #
# The current version of the core CIF dictionary is obtainable from          #
# ftp://ftp.iucr.org/pub/cif_core.dic.                                       #
#                                                                            #
# Software is freely available for graphical display of the structure(s)     #
# in this CIF. For information consult the CIF software page                 #
# http://www.iucr.org/resources/cif/software.                                #
#                                                                            #
# This file may be used for bona fide research purposes within the           #
# scientific community so long as proper attribution is given to the data    # 
# article from which it was obtained.                                        #
#                                                                            #
##############################################################################
data_I
_audit_creation_method
;
Olex2 1.5
(compiled 2022.04.07 svn.rca3783a0 for OlexSys, GUI svn.r6498)
;
_journal_date_recd_electronic     2022-06-29
_journal_date_accepted     2022-09-06
_journal_name_full     'IUCrData'
_journal_year     2022
_journal_volume     7
_journal_issue      9
_journal_page_first     0
_journal_page_last     0
_journal_paper_category     HO
_journal_paper_doi     10.1107/S2414314622008951
_journal_coeditor_code     GG4010
_publ_contact_author_name     'Latisha R. Jefferies'
_publ_contact_author_address
;
Department of Chemistry, United States Air Force Academy,
US Air Force Academy, CO, 80840, United States
;
_publ_contact_author_email     latisha.jefferies@afacademy.af.edu
_publ_contact_author_fax     ?
_publ_contact_author_phone     ?
_publ_section_title
;\
2,2'-{(1<i>E</i>,1'<i>E</i>)-[Ethane-1,2-diylbis(azanylylidene)]\
bis(methanylylidene)}bis(4-iodophenol)
;
loop_
    _publ_author_name
    _publ_author_footnote
    _publ_author_address
    'Blackwelder, Lauren A.' .
;
Department of Chemistry, US Air Force Academy,
CO, 80840,
USA
;
    'Kelley, Andrea R.' .
;
Department of Chemistry, US Air Force Academy,
CO, 80840,
USA
;
    'Balaich, Gary J.' .
;
Department of Chemistry, US Air Force Academy,
CO, 80840,
USA
;
    'Jefferies, Latisha R.' .
;
Department of Chemistry, US Air Force Academy,
CO, 80840,
USA
;
_publ_section_synopsis
;
The title compound is an diiodo Schiff base molecule under investigation for
possible antimicrobial activity as well as for a ligand for medicinal
activity.
;
_chemical_name_systematic     ?
_chemical_name_common     ?
_chemical_formula_moiety     'C20 H14 I2 N2 O2'
_chemical_formula_sum     'C20 H14 I2 N2 O2'
_chemical_formula_iupac     'C20 H14 I2 N2 O2'
_chemical_formula_weight     568.13
_chemical_melting_point     ?
_space_group_crystal_system     orthorhombic
_space_group_name_H-M_alt     'P b c a'
_space_group_name_Hall     '-P 2ac 2ab'
loop_
    _space_group_symop_operation_xyz
    'x, y, z'
    '-x+1/2, -y, z+1/2'
    '-x, y+1/2, -z+1/2'
    'x+1/2, -y+1/2, -z'
    '-x, -y, -z'
    'x-1/2, y, -z-1/2'
    'x, -y-1/2, z-1/2'
    '-x-1/2, y-1/2, z'
_cell_length_a     7.47760(10)
_cell_length_b     19.1040(2)
_cell_length_c     26.0919(3)
_cell_angle_alpha     90
_cell_angle_beta     90
_cell_angle_gamma     90
_cell_volume     3727.28(8)
_cell_formula_units_Z     8
_cell_measurement_reflns_used     25879
_cell_measurement_theta_min     1.5410
_cell_measurement_theta_max     27.3500
_cell_measurement_temperature     112.3(7)
_exptl_crystal_description     'rect. Prism'
_exptl_crystal_colour     orange
_exptl_crystal_size_max     0.304
_exptl_crystal_size_mid     0.262
_exptl_crystal_size_min     0.123
_exptl_crystal_density_diffrn     2.025
_exptl_crystal_density_meas     ?
_exptl_crystal_density_method     ?
_exptl_crystal_F_000     2160
loop_
    _exptl_crystal_face_index_h
    _exptl_crystal_face_index_k
    _exptl_crystal_face_index_l
    _exptl_crystal_face_perp_dist
    0 5 -2 0.1203
    -3 0 -5 0.1199
    3 -1 5 0.1367
    0 5 1 0.1289
    0 1 -5 0.0522
    1 0 -5 0.0761
    5 -5 -2 0.1361
    -5 1 2 0.1347
    0 0 -1 0.0349
    4 -1 -5 0.0960
    0 0 1 0.0876
    -3 1 5 0.1435
    -5 5 -2 0.1506
    0 -1 0 0.1550
    0 1 0 0.1201
    -5 1 5 0.1423
    -5 0 -4 0.1303
_exptl_absorpt_coefficient_mu     3.392
_exptl_absorpt_correction_type     gaussian
_exptl_absorpt_process_details
;
(CrysAlisPro; Rigaku OD, 2019)
;
_exptl_absorpt_correction_T_min     0.300
_exptl_absorpt_correction_T_max     1.000
_diffrn_ambient_temperature     112.3(7)
_diffrn_source     'micro-focus sealed X-ray tube'
_diffrn_radiation_type     'Mo K\a'
_diffrn_radiation_wavelength     0.71073
_diffrn_radiation_monochromator     mirror
_diffrn_measurement_device_type
                        'XtaLAB Synergy, Single source at offset/far, HyPix3000'
_diffrn_measurement_device     'four-circle diffractometer'
_diffrn_measurement_method     '\w scans'
_diffrn_detector     'CCD plate'
_diffrn_detector_area_resol_mean     10.0000
_diffrn_reflns_number     34066
_diffrn_reflns_av_R_equivalents     0.0327
_diffrn_reflns_av_unetI/netI     0.0182
_diffrn_reflns_theta_min     1.561
_diffrn_reflns_theta_max     27.413
_diffrn_reflns_theta_full     25.242
_diffrn_measured_fraction_theta_max     0.958
_diffrn_measured_fraction_theta_full     1.000
_diffrn_reflns_limit_h_min     -9
_diffrn_reflns_limit_h_max     9
_diffrn_reflns_limit_k_min     -23
_diffrn_reflns_limit_k_max     24
_diffrn_reflns_limit_l_min     -32
_diffrn_reflns_limit_l_max     32
_diffrn_radiation_probe     x-ray
_refine_special_details     ?
_reflns_number_total     4062
_reflns_number_gt     3774
_reflns_threshold_expression     'I > 2\s(I)'
_refine_ls_structure_factor_coef     Fsqd
_refine_ls_matrix_type     full
_refine_ls_R_factor_all     0.0226
_refine_ls_R_factor_gt     0.0202
_refine_ls_wR_factor_gt     0.0435
_refine_ls_wR_factor_ref     0.0443
_refine_ls_goodness_of_fit_ref     1.087
_refine_ls_restrained_S_all     1.087
_refine_ls_number_reflns     4062
_refine_ls_number_parameters     242
_refine_ls_number_restraints     2
_refine_ls_hydrogen_treatment     mixed
_refine_ls_weighting_scheme     calc
_refine_ls_weighting_details
              'w=1/[\s^2^(Fo^2^)+(0.0133P)^2^+5.3948P] where P=(Fo^2^+2Fc^2^)/3'
_atom_sites_solution_hydrogens     mixed
_atom_sites_solution_primary     dual
_atom_sites_solution_secondary     ?
_refine_ls_shift/su_max     0.002
_refine_ls_shift/su_mean     0.000
_refine_diff_density_max     0.657
_refine_diff_density_min     -0.917
_refine_ls_extinction_method
;
SHELXL-2016/6 (Sheldrick 2015b
;
_refine_ls_extinction_coef     0.000120(17)
_refine_ls_extinction_expression
                                  'Fc^*^=kFc[1+0.001xFc^2^\l^3^/sin(2\q)]^-1/4^'
loop_
    _atom_type_symbol
    _atom_type_description
    _atom_type_scat_dispersion_real
    _atom_type_scat_dispersion_imag
    _atom_type_scat_source
    'C' 'C' 0.0033 0.0016
                         'International Tables Vol C Tables 4.2.6.8 and 6.1.1.4'
    'H' 'H' 0.0000 0.0000
                         'International Tables Vol C Tables 4.2.6.8 and 6.1.1.4'
    'I' 'I' -0.4742 1.8119
                         'International Tables Vol C Tables 4.2.6.8 and 6.1.1.4'
    'N' 'N' 0.0061 0.0033
                         'International Tables Vol C Tables 4.2.6.8 and 6.1.1.4'
    'O' 'O' 0.0106 0.0060
                         'International Tables Vol C Tables 4.2.6.8 and 6.1.1.4'
_computing_data_collection
;
CrysAlisPro (Rigaku OD, 2019)
;
_computing_cell_refinement
;
CrysAlisPro (Rigaku OD, 2019)
;
_computing_data_reduction
;
CrysAlisPro (Rigaku OD, 2019)
;
_computing_structure_solution
;
<i>SHELXT2014/5</i> (Sheldrick, 2015a)
;
_computing_structure_refinement
;
SHELXL  (Sheldrick, 2015b)
;
_computing_molecular_graphics
;
<i>OLEX2</i> (Dolomanov <i>et al.</i>,  2009)
;
_computing_publication_material
;
<i>OLEX2</i> (Dolomanov <i>et al.</i>,  2009)
;
loop_
    _atom_site_type_symbol
    _atom_site_label
    _atom_site_fract_x
    _atom_site_fract_y
    _atom_site_fract_z
    _atom_site_U_iso_or_equiv
    _atom_site_adp_type
    _atom_site_calc_flag
    _atom_site_occupancy
    _atom_site_disorder_assembly
    _atom_site_disorder_group
    I I1 0.48524(2) 0.12444(2) 0.85138(2) 0.01709(5) Uani d 1 . .
    I I2 0.28304(3) 0.11138(2) 0.30070(2) 0.03584(7) Uani d 1 . .
    O O1 0.4758(2) 0.15083(9) 0.61326(6) 0.0205(4) Uani d 1 . .
    O O2 0.1200(2) 0.13607(9) 0.53361(6) 0.0233(4) Uani d 1 . .
    N N1 0.3343(3) 0.27475(10) 0.62428(7) 0.0162(4) Uani d 1 . .
    N N2 0.1963(3) 0.26760(10) 0.52825(7) 0.0163(4) Uani d 1 . .
    C C1 0.4718(3) 0.14643(12) 0.66467(9) 0.0159(5) Uani d 1 . .
    C C2 0.5299(3) 0.08468(12) 0.68798(9) 0.0183(5) Uani d 1 . .
    H H2A 0.569184 0.046666 0.667387 0.022 Uiso calc 1 . .
    C C3 0.5307(3) 0.07839(12) 0.74077(9) 0.0181(5) Uani d 1 . .
    H H3 0.571539 0.036324 0.756275 0.022 Uiso calc 1 . .
    C C4 0.4721(3) 0.13336(12) 0.77109(9) 0.0158(5) Uani d 1 . .
    C C5 0.4097(3) 0.19424(12) 0.74922(9) 0.0162(5) Uani d 1 . .
    H H5 0.367238 0.231184 0.770347 0.019 Uiso calc 1 . .
    C C6 0.4087(3) 0.20174(12) 0.69545(8) 0.0154(5) Uani d 1 . .
    C C7 0.3358(3) 0.26551(12) 0.67317(8) 0.0167(5) Uani d 1 . .
    H H7 0.288625 0.300786 0.694995 0.020 Uiso calc 1 . .
    C C8 0.2667(3) 0.33732(12) 0.60266(8) 0.0152(5) Uani d 1 . .
    C C9 0.2710(3) 0.40210(13) 0.62775(9) 0.0190(5) Uani d 1 . .
    H H9 0.316488 0.405051 0.661683 0.023 Uiso calc 1 . .
    C C10 0.2096(3) 0.46185(12) 0.60350(9) 0.0201(5) Uani d 1 . .
    H H10 0.212521 0.505533 0.620872 0.024 Uiso calc 1 . .
    C C11 0.1437(3) 0.45812(12) 0.55393(9) 0.0199(5) Uani d 1 . .
    H H11 0.100415 0.499165 0.537540 0.024 Uiso calc 1 . .
    C C12 0.1408(3) 0.39464(12) 0.52821(9) 0.0192(5) Uani d 1 . .
    H H12 0.095597 0.392368 0.494231 0.023 Uiso calc 1 . .
    C C13 0.2040(3) 0.33413(12) 0.55195(8) 0.0154(5) Uani d 1 . .
    C C14 0.2275(3) 0.26073(12) 0.47991(8) 0.0161(5) Uani d 1 . .
    H H14 0.260311 0.300477 0.460144 0.019 Uiso calc 1 . .
    C C15 0.2129(3) 0.19260(12) 0.45542(8) 0.0156(5) Uani d 1 . .
    C C16 0.1605(3) 0.13285(12) 0.48342(9) 0.0165(5) Uani d 1 . .
    C C17 0.1499(3) 0.06804(12) 0.45880(9) 0.0180(5) Uani d 1 . .
    H H17 0.115967 0.027658 0.477692 0.022 Uiso calc 1 . .
    C C18 0.1884(3) 0.06224(12) 0.40725(9) 0.0186(5) Uani d 1 . .
    H H18 0.181371 0.018057 0.390663 0.022 Uiso calc 1 . .
    C C19 0.2375(3) 0.12147(12) 0.37979(9) 0.0183(5) Uani d 1 . .
    C C20 0.2510(3) 0.18604(12) 0.40303(8) 0.0168(5) Uani d 1 . .
    H H20 0.285889 0.225866 0.383654 0.020 Uiso calc 1 . .
    H H1 0.428(3) 0.1892(8) 0.6061(10) 0.020 Uiso d 1 . .
    H H2 0.139(3) 0.1776(7) 0.5419(9) 0.020 Uiso d 1 . .
loop_
    _atom_site_aniso_label
    _atom_site_aniso_U_11
    _atom_site_aniso_U_22
    _atom_site_aniso_U_33
    _atom_site_aniso_U_12
    _atom_site_aniso_U_13
    _atom_site_aniso_U_23
    I1 0.01938(8) 0.01833(8) 0.01356(8) -0.00151(6) -0.00173(6) 0.00283(5)
    I2 0.07494(16) 0.01979(9) 0.01279(9) 0.00557(9) 0.00604(8) -0.00114(6)
    O1 0.0249(9) 0.0219(9) 0.0145(8) 0.0034(7) 0.0003(7) -0.0015(7)
    O2 0.0358(10) 0.0204(9) 0.0136(8) -0.0054(8) 0.0043(7) 0.0029(7)
    N1 0.0167(10) 0.0177(10) 0.0142(9) -0.0021(8) -0.0008(8) 0.0004(8)
    N2 0.0172(10) 0.0182(10) 0.0135(9) -0.0003(8) -0.0012(8) -0.0005(8)
    C1 0.0121(11) 0.0218(12) 0.0138(11) -0.0023(9) -0.0012(9) -0.0008(9)
    C2 0.0162(11) 0.0177(12) 0.0211(12) 0.0006(9) 0.0006(9) -0.0046(9)
    C3 0.0149(11) 0.0180(12) 0.0215(12) 0.0000(9) -0.0022(9) 0.0022(10)
    C4 0.0161(11) 0.0187(11) 0.0127(11) -0.0035(9) -0.0009(9) 0.0001(9)
    C5 0.0167(11) 0.0181(11) 0.0138(10) -0.0004(10) -0.0006(9) -0.0010(9)
    C6 0.0145(11) 0.0170(11) 0.0148(11) -0.0020(9) -0.0013(9) -0.0004(9)
    C7 0.0180(11) 0.0171(11) 0.0150(11) -0.0018(9) -0.0005(9) -0.0033(9)
    C8 0.0152(11) 0.0155(11) 0.0149(11) 0.0001(9) 0.0018(9) 0.0008(9)
    C9 0.0203(12) 0.0209(12) 0.0157(11) -0.0029(10) 0.0003(9) -0.0025(10)
    C10 0.0192(12) 0.0163(11) 0.0248(12) -0.0009(10) 0.0035(10) -0.0042(10)
    C11 0.0195(12) 0.0161(11) 0.0241(12) 0.0030(10) 0.0025(10) 0.0041(10)
    C12 0.0205(12) 0.0206(12) 0.0165(11) 0.0016(10) -0.0017(10) 0.0020(9)
    C13 0.0148(11) 0.0165(11) 0.0149(11) -0.0004(9) 0.0020(9) 0.0010(9)
    C14 0.0163(11) 0.0170(11) 0.0150(11) -0.0010(9) -0.0016(9) 0.0023(9)
    C15 0.0147(11) 0.0186(11) 0.0135(11) -0.0010(9) -0.0017(9) 0.0006(9)
    C16 0.0165(11) 0.0193(12) 0.0136(11) -0.0004(9) -0.0006(9) 0.0029(9)
    C17 0.0196(12) 0.0165(11) 0.0179(11) -0.0027(10) -0.0009(10) 0.0036(9)
    C18 0.0202(12) 0.0157(11) 0.0199(12) -0.0005(9) -0.0027(10) -0.0017(9)
    C19 0.0244(12) 0.0188(12) 0.0117(11) 0.0023(10) 0.0005(9) -0.0001(9)
    C20 0.0215(12) 0.0151(11) 0.0138(11) -0.0014(9) 0.0009(9) 0.0015(9)
_geom_special_details
;
 All esds (except the esd in the dihedral angle between two l.s. planes)
 are estimated using the full covariance matrix.  The cell esds are taken
 into account individually in the estimation of esds in distances, angles
 and torsion angles; correlations between esds in cell parameters are only
 used when they are defined by crystal symmetry.  An approximate (isotropic)
 treatment of cell esds is used for estimating esds involving l.s. planes.
;
loop_
    _geom_bond_atom_site_label_1
    _geom_bond_atom_site_label_2
    _geom_bond_site_symmetry_2
    _geom_bond_distance
    _geom_bond_publ_flag
    I1 C4 . 2.104(2) ?
    I2 C19 . 2.100(2) ?
    O1 C1 . 1.344(3) ?
    O1 H1 . 0.835(10) ?
    O2 C16 . 1.345(3) ?
    O2 H2 . 0.836(10) ?
    N1 C7 . 1.288(3) ?
    N1 C8 . 1.415(3) ?
    N2 C13 . 1.415(3) ?
    N2 C14 . 1.290(3) ?
    C1 C2 . 1.397(3) ?
    C1 C6 . 1.409(3) ?
    C2 H2A . 0.9500 ?
    C2 C3 . 1.383(3) ?
    C3 H3 . 0.9500 ?
    C3 C4 . 1.386(3) ?
    C4 C5 . 1.377(3) ?
    C5 H5 . 0.9500 ?
    C5 C6 . 1.410(3) ?
    C6 C7 . 1.456(3) ?
    C7 H7 . 0.9500 ?
    C8 C9 . 1.401(3) ?
    C8 C13 . 1.405(3) ?
    C9 H9 . 0.9500 ?
    C9 C10 . 1.384(3) ?
    C10 H10 . 0.9500 ?
    C10 C11 . 1.386(3) ?
    C11 H11 . 0.9500 ?
    C11 C12 . 1.386(3) ?
    C12 H12 . 0.9500 ?
    C12 C13 . 1.394(3) ?
    C14 H14 . 0.9500 ?
    C14 C15 . 1.454(3) ?
    C15 C16 . 1.411(3) ?
    C15 C20 . 1.402(3) ?
    C16 C17 . 1.397(3) ?
    C17 H17 . 0.9500 ?
    C17 C18 . 1.380(3) ?
    C18 H18 . 0.9500 ?
    C18 C19 . 1.389(3) ?
    C19 C20 . 1.378(3) ?
    C20 H20 . 0.9500 ?
loop_
    _geom_angle_atom_site_label_1
    _geom_angle_atom_site_label_2
    _geom_angle_atom_site_label_3
    _geom_angle_site_symmetry_1
    _geom_angle_site_symmetry_3
    _geom_angle
    _geom_angle_publ_flag
    C1 O1 H1 . . 105.6(18) ?
    C16 O2 H2 . . 104.9(18) ?
    C7 N1 C8 . . 120.9(2) ?
    C14 N2 C13 . . 120.8(2) ?
    O1 C1 C2 . . 118.7(2) ?
    O1 C1 C6 . . 122.0(2) ?
    C2 C1 C6 . . 119.3(2) ?
    C1 C2 H2A . . 119.7 ?
    C3 C2 C1 . . 120.6(2) ?
    C3 C2 H2A . . 119.7 ?
    C2 C3 H3 . . 120.0 ?
    C2 C3 C4 . . 120.1(2) ?
    C4 C3 H3 . . 120.0 ?
    C3 C4 I1 . . 119.49(17) ?
    C5 C4 I1 . . 119.79(17) ?
    C5 C4 C3 . . 120.7(2) ?
    C4 C5 H5 . . 120.0 ?
    C4 C5 C6 . . 120.0(2) ?
    C6 C5 H5 . . 120.0 ?
    C1 C6 C5 . . 119.3(2) ?
    C1 C6 C7 . . 121.7(2) ?
    C5 C6 C7 . . 119.0(2) ?
    N1 C7 C6 . . 120.9(2) ?
    N1 C7 H7 . . 119.6 ?
    C6 C7 H7 . . 119.6 ?
    C9 C8 N1 . . 123.5(2) ?
    C9 C8 C13 . . 119.1(2) ?
    C13 C8 N1 . . 117.3(2) ?
    C8 C9 H9 . . 119.7 ?
    C10 C9 C8 . . 120.5(2) ?
    C10 C9 H9 . . 119.7 ?
    C9 C10 H10 . . 119.9 ?
    C9 C10 C11 . . 120.2(2) ?
    C11 C10 H10 . . 119.9 ?
    C10 C11 H11 . . 119.9 ?
    C10 C11 C12 . . 120.1(2) ?
    C12 C11 H11 . . 119.9 ?
    C11 C12 H12 . . 119.8 ?
    C11 C12 C13 . . 120.3(2) ?
    C13 C12 H12 . . 119.8 ?
    C8 C13 N2 . . 117.7(2) ?
    C12 C13 N2 . . 122.5(2) ?
    C12 C13 C8 . . 119.7(2) ?
    N2 C14 H14 . . 119.8 ?
    N2 C14 C15 . . 120.5(2) ?
    C15 C14 H14 . . 119.8 ?
    C16 C15 C14 . . 121.2(2) ?
    C20 C15 C14 . . 119.6(2) ?
    C20 C15 C16 . . 119.3(2) ?
    O2 C16 C15 . . 122.0(2) ?
    O2 C16 C17 . . 118.4(2) ?
    C17 C16 C15 . . 119.6(2) ?
    C16 C17 H17 . . 119.8 ?
    C18 C17 C16 . . 120.5(2) ?
    C18 C17 H17 . . 119.8 ?
    C17 C18 H18 . . 120.2 ?
    C17 C18 C19 . . 119.5(2) ?
    C19 C18 H18 . . 120.2 ?
    C18 C19 I2 . . 118.35(17) ?
    C20 C19 I2 . . 120.16(17) ?
    C20 C19 C18 . . 121.5(2) ?
    C15 C20 H20 . . 120.2 ?
    C19 C20 C15 . . 119.6(2) ?
    C19 C20 H20 . . 120.2 ?
loop_
    _geom_torsion_atom_site_label_1
    _geom_torsion_atom_site_label_2
    _geom_torsion_atom_site_label_3
    _geom_torsion_atom_site_label_4
    _geom_torsion_site_symmetry_1
    _geom_torsion_site_symmetry_2
    _geom_torsion_site_symmetry_3
    _geom_torsion_site_symmetry_4
    _geom_torsion
    _geom_torsion_publ_flag
    I1 C4 C5 C6 . . . . 176.96(17) ?
    I2 C19 C20 C15 . . . . 177.30(17) ?
    O1 C1 C2 C3 . . . . 178.9(2) ?
    O1 C1 C6 C5 . . . . -179.3(2) ?
    O1 C1 C6 C7 . . . . 3.2(3) ?
    O2 C16 C17 C18 . . . . 179.4(2) ?
    N1 C8 C9 C10 . . . . 177.2(2) ?
    N1 C8 C13 N2 . . . . 6.2(3) ?
    N1 C8 C13 C12 . . . . -178.1(2) ?
    N2 C14 C15 C16 . . . . 1.5(3) ?
    N2 C14 C15 C20 . . . . -178.7(2) ?
    C1 C2 C3 C4 . . . . 0.6(4) ?
    C1 C6 C7 N1 . . . . -3.3(3) ?
    C2 C1 C6 C5 . . . . 1.6(3) ?
    C2 C1 C6 C7 . . . . -176.0(2) ?
    C2 C3 C4 I1 . . . . -177.29(17) ?
    C2 C3 C4 C5 . . . . 1.1(3) ?
    C3 C4 C5 C6 . . . . -1.5(3) ?
    C4 C5 C6 C1 . . . . 0.1(3) ?
    C4 C5 C6 C7 . . . . 177.7(2) ?
    C5 C6 C7 N1 . . . . 179.2(2) ?
    C6 C1 C2 C3 . . . . -1.9(3) ?
    C7 N1 C8 C9 . . . . 29.0(3) ?
    C7 N1 C8 C13 . . . . -155.5(2) ?
    C8 N1 C7 C6 . . . . -178.7(2) ?
    C8 C9 C10 C11 . . . . -0.3(4) ?
    C9 C8 C13 N2 . . . . -178.1(2) ?
    C9 C8 C13 C12 . . . . -2.5(3) ?
    C9 C10 C11 C12 . . . . -0.7(4) ?
    C10 C11 C12 C13 . . . . 0.0(4) ?
    C11 C12 C13 N2 . . . . 177.0(2) ?
    C11 C12 C13 C8 . . . . 1.6(3) ?
    C13 N2 C14 C15 . . . . -177.7(2) ?
    C13 C8 C9 C10 . . . . 1.8(3) ?
    C14 N2 C13 C8 . . . . -145.5(2) ?
    C14 N2 C13 C12 . . . . 38.9(3) ?
    C14 C15 C16 O2 . . . . 0.7(4) ?
    C14 C15 C16 C17 . . . . -179.2(2) ?
    C14 C15 C20 C19 . . . . 179.9(2) ?
    C15 C16 C17 C18 . . . . -0.7(4) ?
    C16 C15 C20 C19 . . . . -0.3(3) ?
    C16 C17 C18 C19 . . . . -0.2(4) ?
    C17 C18 C19 I2 . . . . -177.10(17) ?
    C17 C18 C19 C20 . . . . 0.8(4) ?
    C18 C19 C20 C15 . . . . -0.6(4) ?
    C20 C15 C16 O2 . . . . -179.1(2) ?
    C20 C15 C16 C17 . . . . 1.0(3) ?
loop_
    _geom_hbond_atom_site_label_D
    _geom_hbond_atom_site_label_H
    _geom_hbond_atom_site_label_A
    _geom_hbond_site_symmetry_A
    _geom_hbond_distance_DH
    _geom_hbond_distance_HA
    _geom_hbond_distance_DA
    _geom_hbond_angle_DHA
    C2 H2A I2 5_656 0.95 3.32 4.009(2) 131
    C5 H5 I2 7_566 0.95 3.17 4.061(2) 156
    C7 H7 I2 7_566 0.95 3.23 4.094(2) 152
    C18 H18 I1 2_554 0.95 3.16 4.066(2) 159
    O1 H1 N1 . 0.835(10) 1.842(15) 2.609(3) 152(3)
    O2 H2 N2 . 0.836(10) 1.806(15) 2.580(3) 153(3)
_shelx_space_group_comment
;
The symmetry employed for this shelxl refinement is uniquely defined
by the following loop, which should always be used as a source of
symmetry information in preference to the above space-group names.
They are only intended as comments.
;
_shelx_estimated_absorpt_T_min     ?
_shelx_estimated_absorpt_T_max     ?
_shelx_hkl_file
;
   0   0  -2  758.64   20.57
   0   0  -2  795.14   20.41
   0   0   2  773.30   20.30
   0   0   3    0.13    0.11
   0   0  -3    0.11    0.13
   0   0  -4  556.75   15.57
   0   0   4  534.54   15.62
   0   0  -4  574.97   15.26
   0   0   4  541.57   15.29
   0   0  -4  541.16   14.96
   0   0   4  561.95   14.74
   0   0  -4  553.69   14.72
   0   0   4  582.90   15.07
   0   0  -5    0.18    0.17
   0   0   5    0.29    0.23
   0   0  -5    0.14    0.19
   0   0   5    0.44    0.22
   0   0  -5    0.28    0.12
   0   0   5    0.17    0.11
   0   0   5    0.45    0.21
   0   0  -5    0.77    0.21
   0   0  -6 2033.84   51.85
   0   0   6 1941.41   51.93
   0   0  -6 2043.38   51.40
   0   0   6 2024.65   51.48
   0   0  -6 1867.59   50.98
   0   0  -6 1907.21   50.57
   0   0   6 1999.39   50.63
   0   0   6 1846.60   51.11
   0   0   7    0.14    0.26
   0   0  -7    0.25    0.23
   0   0  -7    0.47    0.25
   0   0   7    0.14    0.11
   0   0  -7    0.63    0.20
   0   0   7    0.24    0.18
   0   0  -7    0.63    0.28
   0   0  -8   17.11    1.57
   0   0   8   15.23    1.57
   0   0  -8   19.18    1.45
   0   0   8   17.41    1.46
   0   0  -8   16.07    1.21
   0   0   8   16.80    1.04
   0   0  -8   18.00    1.00
   0   0   8   14.55    1.22
   0   0   9    0.10    0.17
   0   0  -9    0.15    0.36
   0   0  -9   -0.12    0.22
   0   0   9    0.25    0.30
   0   0  -9    0.18    0.22
   0   0   9    0.35    0.18
   0   0  -9    0.05    0.14
   0   0  10    0.79    0.34
   0   0 -10    0.66    0.39
   0   0  10    1.32    0.54
   0   0 -10    1.14    0.42
   0   0 -10    0.97    0.38
   0   0  10    2.47    0.41
   0   0 -10    1.00    0.26
   0   0 -11    1.09    0.47
   0   0  11    0.31    0.33
   0   0 -11    0.21    0.25
   0   0  11   -0.41    0.48
   0   0 -11    1.07    0.54
   0   0  11    0.42    0.26
   0   0  11    0.12    0.24
   0   0  12 1367.77   38.30
   0   0 -12 1290.96   37.45
   0   0 -12 1415.39   38.79
   0   0  12 1338.69   38.98
   0   0  12 1422.74   36.75
   0   0  12 1417.27   37.85
   0   0  13    1.06    0.53
   0   0 -13    0.48    0.38
   0   0 -13   -0.20    0.34
   0   0  13   -0.24    0.39
   0   0  13    0.16    0.21
   0   0  13    0.72    0.50
   0   0  14    9.96    1.40
   0   0 -14    7.84    1.05
   0   0 -14   10.95    1.55
   0   0  14    8.63    1.57
   0   0  14   10.59    0.97
   0   0  14    8.89    1.24
   0   0  15    0.20    0.38
   0   0 -15    0.14    0.39
   0   0  15    0.81    0.73
   0   0 -15    0.23    0.43
   0   0  15    1.37    0.41
   0   0  15   -0.17    0.32
   0   0  16  177.54    7.34
   0   0 -16  162.25    6.48
   0   0 -16  167.63    7.51
   0   0  16  158.81    7.88
   0   0  16  181.38    5.92
   0   0  16  152.49    6.68
   0   0  17    3.07    0.98
   0   0 -17    0.90    0.56
   0   0  17    2.38    1.17
   0   0  17    2.21    0.60
   0   0  17    0.93    0.57
   0   0  18 1330.58   39.15
   0   0 -18 1320.44   38.05
   0   0 -18 1461.51   39.80
   0   0  18 1458.86   37.14
   0   0  18 1272.96   38.53
   0   0  19    3.13    0.94
   0   0 -19    2.44    0.80
   0   0 -20 2433.44   68.41
   0   0 -20 2621.33   66.68
   0   0  20 2613.41   67.92
   0   0 -21    2.64    0.84
   0   0 -21    5.95    1.51
   0   0  21    1.60    0.79
   0   0  21    8.59    1.65
   0   0  22  548.07   18.35
   0   0 -22  587.81   19.13
   0   0  22  535.67   17.97
   0   0  23    0.74    0.67
   0   0 -23    3.88    1.21
   0   0 -24  236.99   10.20
   0   0  24  217.39    9.33
   0   0  25    1.87    1.06
   0   0 -25    6.61    1.67
   0   0 -26  448.65   16.08
   0   0  26  411.32   15.14
   0   0  27    1.43    0.91
   0   0 -27    1.97    1.13
   0   0 -28  102.86    6.44
   0   0  28  112.63    6.32
   0   0  29    2.75    1.13
   0   0 -29    1.36    1.12
   0   0  30    2.50    1.23
   0   0 -30    3.47    1.29
   0   0  31    0.64    0.81
   0   0 -31    0.35    0.95
   0   0  32   82.00    5.54
   0   0 -32   80.08    5.69
   0  -1   2    0.11    0.08
   0   1   2    0.27    0.09
   0  -1   3    0.33    0.13
   0   1  -3    0.32    0.14
   0  -1  -3    0.83    0.21
   0   1  -3    0.40    0.12
   0  -1   3    0.58    0.14
   0   1  -3    0.03    0.09
   0  -1   3    0.10    0.08
   0   1   3    0.20    0.11
   0  -1   4    1.22    0.27
   0   1  -4    0.29    0.16
   0   1   4    0.67    0.24
   0   1  -4    1.12    0.18
   0   1  -4    0.34    0.15
   0  -1   4    0.39    0.14
   0  -1  -4    0.25    0.13
   0   1   4    0.22    0.13
   0  -1   4    0.13    0.11
   0   1  -4    0.33    0.15
   0   1  -5    0.53    0.30
   0   1   5    0.24    0.20
   0   1  -5    0.81    0.26
   0  -1   5    0.26    0.17
   0  -1  -5    0.59    0.27
   0   1  -5    0.35    0.12
   0   1  -5    0.32    0.16
   0   1   5    0.50    0.23
   0  -1  -5    0.46    0.20
   0  -1   5    0.22    0.16
   0   1  -5    0.67    0.22
   0   1  -6    0.43    0.20
   0  -1  -6    0.31    0.18
   0   1   6    0.20    0.19
   0  -1   6    0.27    0.17
   0   1   6    0.20    0.22
   0   1  -6    0.98    0.29
   0  -1   6    1.29    0.37
   0   1   6    0.74    0.32
   0  -1  -6    0.18    0.19
   0   1  -6    0.70    0.22
   0   1  -6    0.56    0.17
   0   1   6    0.43    0.15
   0   1  -7    0.56    0.23
   0   1   7    0.16    0.17
   0  -1  -7    0.21    0.20
   0  -1   7    0.47    0.22
   0   1  -7   -0.13    0.21
   0  -1   7    0.10    0.22
   0   1   7    0.39    0.26
   0   1  -7    0.27    0.24
   0  -1  -7    0.11    0.21
   0   1  -7    2.42    0.36
   0   1   7    2.11    0.32
   0   1  -7    1.14    0.25
   0  -1  -8    0.48    0.26
   0  -1   8    0.63    0.28
   0   1  -8    0.16    0.21
   0   1   8    0.27    0.23
   0   1   8    1.35    0.44
   0  -1   8    0.11    0.18
   0   1  -8    0.43    0.34
   0   1   8    0.43    0.34
   0  -1  -8    0.75    0.38
   0   1  -8    0.60    0.25
   0   1   8    0.26    0.17
   0  -1   9    0.61    0.31
   0   1   9    0.20    0.19
   0  -1   9    0.50    0.34
   0   1   9    0.38    0.30
   0   1  -9    1.50    0.49
   0   1   9    0.66    0.47
   0   1  -9    0.32    0.38
   0   1  -9    0.26    0.28
   0  -1  -9    0.62    0.34
   0  -1  -9    0.28    0.30
   0   1  -9    1.00    0.30
   0   1   9    0.65    0.25
   0   1  -9    0.26    0.17
   0  -1  10    0.22    0.26
   0   1  10    0.11    0.19
   0   1 -10   -0.13    0.24
   0  -1  10    0.42    0.30
   0   1  10    0.19    0.31
   0   1 -10    0.36    0.38
   0   1 -10    0.10    0.21
   0  -1 -10    0.19    0.18
   0  -1 -10    0.63    0.40
   0   1 -10    0.07    0.18
   0   1  10    0.80    0.28
   0   1 -10    0.40    0.20
   0  -1  11    0.62    0.37
   0   1  11    0.49    0.35
   0  -1  11    1.84    0.60
   0   1  11    1.08    0.53
   0   1 -11    0.55    0.39
   0   1  11    0.20    0.44
   0   1 -11   -0.19    0.18
   0   1 -11    0.21    0.27
   0  -1 -11    0.63    0.36
   0  -1 -11    1.02    0.51
   0   1 -11    0.38    0.26
   0   1 -11    0.43    0.25
   0   1  11    0.87    0.32
   0  -1  12    0.40    0.38
   0   1  12    0.13    0.34
   0   1  12    0.33    0.42
   0  -1  12   -0.17    0.27
   0   1 -12    0.15    0.31
   0   1  12    0.22    0.42
   0   1 -12    0.81    0.51
   0  -1 -12    0.11    0.34
   0   1 -12    0.11    0.32
   0  -1 -12    0.37    0.43
   0   1 -12    1.05    0.36
   0   1 -12    0.33    0.28
   0   1  12    1.09    0.33
   0   1  13   -0.14    0.39
   0  -1  13    0.43    0.28
   0   1 -13    0.47    0.37
   0  -1  13   -0.18    0.29
   0   1  13    0.18    0.34
   0   1  13    0.95    0.51
   0   1 -13    0.43    0.46
   0   1 -13    0.24    0.33
   0  -1 -13    0.24    0.33
   0   1 -13    1.61    0.44
   0   1  13    0.25    0.24
   0   1 -13    0.21    0.17
   0  -1  14    0.47    0.39
   0   1  14    0.16    0.36
   0   1 -14    0.17    0.27
   0  -1  14    0.57    0.44
   0   1  14    0.75    0.50
   0   1  14    0.25    0.48
   0   1 -14   -0.23    0.37
   0  -1 -14   -0.13    0.37
   0   1 -14   -0.13    0.35
   0  -1 -14    0.21    0.39
   0   1 -14    0.35    0.28
   0   1 -14    1.16    0.37
   0   1  14    0.18    0.21
   0   1  15   -0.17    0.32
   0  -1  15    0.17    0.39
   0   1 -15   -0.17    0.33
   0   1  15    1.38    0.71
   0  -1  15    0.20    0.33
   0   1 -15    0.95    0.60
   0  -1 -15   -0.14    0.34
   0   1 -15    0.14    0.29
   0  -1 -15    0.44    0.42
   0   1 -15   -0.09    0.31
   0   1  15    0.09    0.27
   0   1 -15    0.07    0.25
   0  -1  16    0.70    0.41
   0   1  16    0.53    0.34
   0   1 -16    0.18    0.35
   0  -1  16    1.05    0.63
   0   1  16    1.66    0.71
   0   1 -16    0.25    0.53
   0  -1 -16    0.43    0.39
   0   1 -16    0.43    0.43
   0  -1 -16    0.46    0.49
   0   1  16    0.29    0.30
   0   1 -16    0.56    0.32
   0   1 -16    0.16    0.20
   0  -1  17    0.66    0.51
   0   1  17    0.65    0.59
   0   1 -17    1.29    0.70
   0  -1 -17    0.15    0.45
   0   1 -17    0.45    0.35
   0  -1 -17    0.48    0.51
   0   1  17    0.81    0.41
   0   1  17   -0.19    0.40
   0  -1  17   -0.19    0.47
   0   1  18    0.23    0.61
   0  -1  18   -0.23    0.44
   0   1 -18    0.53    0.62
   0   1  18    0.31    0.51
   0   1 -18   -0.16    0.39
   0  -1 -18   -0.47    0.52
   0  -1 -18    0.25    0.53
   0   1  18    0.42    0.27
   0  -1  18    0.40    0.50
   0   1  18    0.40    0.46
   0   1  19    0.32    0.68
   0   1 -19    1.38    0.75
   0  -1 -19    0.16    0.52
   0   1 -19    0.32    0.47
   0  -1 -19    0.26    0.60
   0   1  19    0.42    0.45
   0  -1  19    0.42    0.49
   0   1  19   -0.24    0.67
   0  -1  19    0.48    0.56
   0   1  20    0.33    0.78
   0   1 -20    0.86    0.77
   0   1 -20    0.34    0.51
   0  -1 -20    0.17    0.43
   0  -1 -20    0.53    0.62
   0   1  20   -0.22    0.51
   0  -1  20   -0.22    0.51
   0  -1  20    0.74    0.71
   0   1  20    1.22    0.87
   0   1 -21    0.29    0.63
   0   1  21   -0.34    0.93
   0  -1 -21    1.06    0.63
   0   1 -21    0.18    0.47
   0  -1 -21    0.82    0.69
   0  -1  21    0.23    0.49
   0   1  21   -0.23    0.58
   0   1  21    0.75    0.79
   0  -1  21    0.26    0.60
   0  -1 -22   -0.28    0.67
   0  -1  22    0.26    0.56
   0   1  22    0.52    0.70
   0   1 -22    0.30    0.71
   0   1  22   -0.24    0.75
   0  -1  22    0.24    0.56
   0   1  23    0.99    0.75
   0  -1  23    0.99    0.71
   0  -1 -23   -0.29    0.62
   0   1 -23    0.62    0.59
   0  -1  24   -0.26    0.55
   0   1  24    0.26    0.49
   0  -1 -24    0.30    0.81
   0   1 -24   -0.32    0.60
   0   1  25    1.07    0.77
   0  -1  25    0.27    0.62
   0  -1 -25    0.31    0.84
   0   1 -25    0.97    0.93
   0  -1  26   -0.28    0.70
   0   1  26    0.28    0.80
   0   1 -26    0.33    0.95
   0  -1 -26   -0.32    0.90
   0   1  27    1.14    0.77
   0  -1  27    0.29    0.61
   0   1 -27    0.34    0.85
   0  -1 -27    0.65    0.76
   0  -1  28   -0.29    0.84
   0   1  28   -0.30    0.94
   0   1 -28    0.34    0.80
   0  -1 -28   -0.33    0.77
   0  -1  29   -0.61    1.09
   0   1  29    0.61    1.01
   0   1 -29    1.39    1.19
   0  -1 -29   -0.34    1.16
   0   1  30    0.94    0.90
   0  -1  30    0.62    0.89
   0  -1 -30    0.34    0.93
   0   1 -30    0.35    0.82
   0  -1  31    0.64    0.86
   0   1  31    0.64    1.10
   0   1 -31    0.36    1.02
   0  -1 -31   -0.35    1.15
   0   1  32    0.33    1.13
   0  -1  32    0.33    0.98
   0   1 -32   -0.72    0.84
   0  -1 -32    0.35    0.89
   0  -2   0  220.81    6.00
   0  -2   0  220.27    5.99
   0  -2   1    0.27    0.10
   0   2  -1    0.97    0.23
   0   2   1    0.76    0.19
   0  -2   1    1.02    0.18
   0  -2  -1    0.58    0.14
   0   2  -2   74.07    1.74
   0  -2  -2   72.41    1.74
   0   2   2   80.04    1.79
   0  -2  -2   75.88    2.19
   0  -2   2   75.38    1.74
   0  -2  -2   81.66    2.06
   0  -2  -3    3.29    0.34
   0   2  -3    3.70    0.41
   0  -2   3    3.47    0.40
   0  -2  -3    4.41    0.45
   0  -2   3    3.45    0.41
   0  -2   3    3.44    0.35
   0  -2   4    5.15    0.52
   0   2  -4    5.26    0.52
   0   2  -4    6.92    0.55
   0  -2  -4    4.90    0.47
   0   2   4    4.84    0.53
   0   2  -4    5.73    0.54
   0  -2   4    5.40    0.52
   0  -2   4    6.45    0.55
   0  -2  -4    6.34    0.54
   0   2   4    6.86    0.56
   0  -2   4    4.95    0.50
   0  -2   5 2224.26   55.51
   0   2  -5 2062.61   55.46
   0   2   5 2216.05   55.63
   0  -2  -5 2171.02   55.34
   0   2  -5 2047.97   55.29
   0  -2  -5 2233.05   55.64
   0  -2   5 2070.75   55.32
   0   2  -5 2132.67   55.30
   0   2   5 2088.69   55.46
   0  -2   5 2116.75   55.42
   0  -2  -5 2133.12   55.16
   0  -2   5 2044.91   55.21
   0  -2   6   47.23    2.19
   0   2  -6   42.50    2.05
   0   2   6   43.00    2.21
   0  -2  -6   44.47    1.99
   0   2  -6   42.69    1.96
   0  -2  -6   43.44    2.17
   0  -2   6   43.80    1.93
   0   2  -6   43.14    1.89
   0  -2  -6   45.62    1.77
   0  -2   6   43.80    2.02
   0   2   6   45.39    2.02
   0  -2   6   45.77    1.83
   0  -2   7  205.21    6.97
   0   2  -7  214.82    6.91
   0   2   7  216.37    7.25
   0   2  -7  215.09    6.73
   0  -2  -7  217.61    6.74
   0  -2  -7  216.19    7.11
   0   2  -7  216.32    6.56
   0  -2   7  222.19    6.60
   0   2  -7  219.50    6.34
   0  -2  -7  219.58    6.26
   0  -2   7  207.20    6.32
   0  -2   7  217.60    6.85
   0   2   7  223.30    6.89
   0  -2   8   88.85    3.79
   0   2  -8   86.18    3.64
   0   2  -8   95.78    4.27
   0  -2  -8   94.80    3.90
   0   2   8   94.09    4.09
   0  -2  -8   92.93    3.57
   0   2  -8   86.82    3.49
   0   2  -8   89.06    3.32
   0   2  -8   93.66    3.16
   0  -2  -8   95.26    3.00
   0  -2   8   89.77    3.62
   0   2   8   94.93    3.71
   0  -2   8   86.68    3.03
   0  -2   9 4936.12  122.63
   0   2  -9 4525.89  122.39
   0   2   9 4813.45  122.58
   0   2   9 4578.15  122.91
   0  -2  -9 4664.23  122.78
   0   2  -9 4928.89  123.32
   0   2  -9 4505.98  122.05
   0  -2  -9 5008.04  122.11
   0   2  -9 4642.57  121.73
   0   2  -9 4392.81  121.41
   0  -2  -9 4884.35  121.13
   0  -2   9 4443.67  121.21
   0  -2   9 5094.84  122.36
   0   2   9 4908.86  122.41
   0   2 -10   23.39    1.78
   0  -2  10   29.89    2.08
   0   2  10   27.14    2.00
   0  -2 -10   28.78    2.14
   0   2 -10   25.41    2.21
   0   2  10   28.46    2.25
   0   2 -10   26.26    1.73
   0  -2 -10   24.93    1.68
   0   2 -10   27.82    1.57
   0   2  10   27.66    1.48
   0   2 -10   25.67    1.38
   0  -2  10   25.24    1.19
   0   2  10   25.15    1.78
   0  -2  10   27.36    1.85
   0  -2  11 5360.34  135.31
   0   2 -11 5301.89  135.02
   0   2  11 5278.47  135.26
   0  -2 -11 5195.70  135.39
   0   2 -11 5642.28  136.26
   0   2  11 4996.21  135.94
   0   2 -11 5058.94  134.54
   0  -2 -11 5137.90  134.59
   0   2 -11 4989.99  134.04
   0   2 -11 4992.72  133.77
   0   2  11 5019.38  133.90
   0  -2  11 5417.11  134.86
   0   2  11 5540.21  134.93
   0   2  12    0.40    0.31
   0  -2  12    0.80    0.40
   0   2 -12    0.73    0.40
   0  -2  12    0.49    0.47
   0   2  12    0.42    0.49
   0   2 -12    0.21    0.35
   0   2 -12    0.90    0.42
   0  -2 -12    0.34    0.29
   0  -2 -12    0.17    0.37
   0   2 -12    0.84    0.33
   0   2  12    0.23    0.21
   0   2 -12    0.81    0.29
   0   2  13   79.59    4.14
   0  -2  13   74.58    4.08
   0   2 -13   74.57    3.87
   0   2 -13   78.60    4.53
   0   2  13   70.70    4.42
   0  -2 -13   74.34    4.17
   0   2 -13   77.49    3.57
   0  -2 -13   75.65    3.56
   0   2 -13   71.63    3.14
   0   2  13   80.30    3.19
   0   2 -13   75.04    2.99
   0  -2  13   77.87    3.82
   0   2  13   73.56    3.77
   0  -2  14   69.50    3.95
   0   2  14   66.98    3.86
   0   2 -14   64.26    3.62
   0   2  14   66.15    4.36
   0   2 -14   64.73    4.25
   0  -2 -14   65.09    3.95
   0   2 -14   55.63    3.12
   0  -2 -14   64.79    3.29
   0   2 -14   67.94    2.95
   0   2 -14   62.26    2.71
   0   2  14   63.77    2.89
   0  -2  14   71.45    3.64
   0   2  14   63.71    3.50
   0   2 -15 1037.54   28.78
   0   2  15  959.94   29.05
   0  -2  15  948.62   29.08
   0  -2 -15 1010.19   29.47
   0   2 -15  997.12   30.09
   0   2  15  937.53   30.00
   0  -2 -15  994.77   28.11
   0   2 -15  982.63   28.07
   0   2 -15  985.33   27.39
   0   2 -15  979.59   27.10
   0   2  15 1048.91   27.49
   0   2  15 1081.59   28.73
   0  -2  15 1079.44   28.71
   0  -2  16    2.47    0.76
   0   2  16    3.72    0.92
   0  -2  16    4.04    1.04
   0   2 -16    3.90    0.91
   0   2  16    3.11    0.99
   0   2  16    3.09    1.04
   0   2 -16    2.88    1.00
   0  -2 -16    3.87    0.78
   0   2 -16    4.13    0.88
   0  -2 -16    3.80    1.05
   0   2 -16    2.97    0.59
   0   2 -16    3.17    0.55
   0   2  16    3.81    0.67
   0   2 -17  426.83   14.03
   0   2  17  408.39   14.20
   0  -2  17  422.67   14.38
   0  -2 -17  419.26   14.63
   0   2  17  387.84   15.01
   0   2 -17  440.79   15.20
   0   2 -17  425.98   13.33
   0  -2 -17  429.60   13.37
   0   2 -17  394.94   12.24
   0   2  17  443.53   12.68
   0  -2  17  445.69   13.86
   0   2  17  424.68   13.90
   0   2  18    4.75    1.13
   0  -2  18    6.28    1.28
   0   2 -18    6.05    1.18
   0   2  18    4.93    1.32
   0   2 -18    3.64    1.23
   0   2 -18    2.50    0.71
   0  -2 -18    3.78    0.86
   0  -2 -18    4.16    1.13
   0  -2  18    5.12    1.05
   0   2  18    2.77    0.83
   0   2  18    5.43    0.80
   0   2 -19    4.92    1.30
   0   2  19    3.53    1.20
   0  -2 -19   10.59    1.33
   0   2 -19    6.68    1.10
   0  -2 -19    6.32    1.35
   0  -2  19    6.22    1.20
   0   2  19    5.84    1.15
   0  -2  19    3.38    1.04
   0   2  19    9.14    1.54
   0   2 -19    3.76    0.97
   0  -2 -20   68.28    4.64
   0   2 -20   78.20    5.15
   0   2  20   66.84    5.01
   0  -2  20   77.59    4.46
   0   2  20   72.76    4.37
   0  -2  20   69.78    4.56
   0   2  20   77.09    4.71
   0  -2 -20   80.29    4.04
   0   2 -20   71.04    3.84
   0   2 -21   35.68    3.45
   0  -2 -21   35.44    3.25
   0   2 -21   33.27    2.56
   0  -2 -21   32.74    2.53
   0   2  21   43.08    3.25
   0  -2  21   34.66    2.93
   0   2  21   37.93    3.18
   0  -2  21   32.79    3.05
   0   2 -22    4.69    1.64
   0  -2  22    0.95    0.64
   0   2  22    0.96    0.69
   0   2  22    2.57    1.15
   0  -2  22    2.92    1.29
   0  -2 -22    3.37    1.20
   0  -2  23  347.84   12.51
   0   2  23  337.99   12.46
   0  -2 -23  328.33   13.02
   0   2 -23  338.53   13.40
   0  -2  24    3.33    1.10
   0   2  24    1.29    0.82
   0  -2 -25  614.85   21.24
   0  -2  25  642.61   20.77
   0   2  25  657.90   20.91
   0   2 -25  639.93   21.75
   0  -2  26   14.92    2.13
   0   2  26   12.51    2.07
   0  -2 -26   19.49    2.57
   0   2 -26   12.58    2.30
   0  -2 -27  126.79    7.00
   0   2  27  117.16    6.48
   0  -2  27  115.63    6.43
   0   2 -27  118.74    7.04
   0  -2  28   11.18    2.01
   0   2  28   12.14    2.19
   0  -2 -29 1285.69   38.24
   0  -2  29 1262.83   37.64
   0   2  29 1259.90   37.67
   0   2 -29 1256.53   38.52
   0  -2 -30   18.07    2.72
   0  -2  30   18.05    2.63
   0   2  30   12.84    2.22
   0   2 -30   21.26    3.01
   0  -2 -31  531.15   19.07
   0  -2  31  521.55   18.47
   0   2  31  522.39   18.53
   0   2 -31  530.06   19.24
   0  -2  32    4.88    1.58
   0   2  32    2.95    1.29
   0  -2 -32    1.41    1.31
   0   2 -32    0.74    0.79
   0  -3   0    0.27    0.15
   0   3   0    0.40    0.15
   0  -3   0    0.22    0.14
   0  -3   0    0.78    0.15
   0   3   0    0.50    0.13
   0   3  -1    0.55    0.13
   0  -3   1    1.05    0.16
   0  -3   1    0.21    0.16
   0  -3   1    0.40    0.15
   0   3  -1    0.46    0.18
   0  -3  -1    0.07    0.13
   0  -3  -1    0.22    0.13
   0   3  -1    0.67    0.18
   0   3   1    0.04    0.10
   0  -3  -1    0.21    0.10
   0  -3   1    0.13    0.11
   0  -3  -2    0.36    0.11
   0   3  -2    0.76    0.21
   0  -3   2    0.35    0.15
   0   3  -2    0.44    0.11
   0   3  -2    0.44    0.19
   0  -3   2    0.21    0.20
   0  -3  -2    0.07    0.16
   0   3  -2    0.03    0.07
   0   3   2    0.56    0.18
   0  -3  -2    0.53    0.18
   0   3   2    0.21    0.11
   0  -3   2    0.48    0.12
   0  -3  -3    0.37    0.17
   0   3  -3    0.25    0.12
   0   3  -3    0.21    0.16
   0  -3   3    0.06    0.12
   0  -3  -3    0.26    0.23
   0  -3   3    0.41    0.24
   0  -3   3    0.42    0.14
   0  -3  -3    0.74    0.16
   0   3   3    0.16    0.11
   0   3  -4    0.25    0.14
   0  -3   4    0.31    0.16
   0   3   4    0.36    0.15
   0  -3  -4    0.34    0.16
   0   3  -4    0.06    0.17
   0  -3   4    0.19    0.17
   0  -3  -4    0.26    0.22
   0  -3   4   -0.07    0.17
   0  -3  -5    0.06    0.14
   0  -3   5    0.35    0.19
   0   3  -5    0.57    0.20
   0   3  -5    0.19    0.16
   0   3   5    0.76    0.26
   0   3  -5    1.19    0.34
   0  -3   5    0.40    0.20
   0  -3   5    0.94    0.26
   0  -3  -5    0.78    0.23
   0   3   5    0.28    0.19
   0  -3  -6    0.19    0.15
   0  -3   6    0.14    0.16
   0   3  -6    0.31    0.17
   0   3  -6    0.07    0.15
   0   3   6    0.08    0.19
   0  -3   6    0.42    0.21
   0   3  -6    0.97    0.31
   0  -3   6    0.60    0.25
   0  -3  -6    0.19    0.17
   0   3   6    0.27    0.17
   0  -3  -7    0.43    0.23
   0  -3   7    0.34    0.20
   0   3  -7    0.14    0.18
   0  -3  -7    0.21    0.21
   0   3  -7    0.67    0.28
   0  -3   7    0.26    0.24
   0   3   7    0.67    0.30
   0  -3  -7   -0.10    0.13
   0  -3   7    0.15    0.20
   0   3  -7   -0.07    0.17
   0  -3   7    0.23    0.17
   0   3   7    0.16    0.15
   0  -3   8    0.07    0.16
   0  -3   8    0.20    0.25
   0   3  -8    0.47    0.30
   0  -3  -8    0.11    0.21
   0  -3  -8    0.24    0.20
   0   3  -8   -0.08    0.17
   0   3  -8   -0.08    0.21
   0  -3   8    0.72    0.32
   0  -3  -8    0.48    0.20
   0  -3   8   -0.09    0.15
   0   3   8    0.18    0.19
   0  -3   9   -0.11    0.22
   0   3  -9    0.42    0.27
   0  -3  -9    0.09    0.15
   0   3  -9    0.18    0.22
   0  -3  -9    0.12    0.24
   0   3   9    0.91    0.39
   0  -3   9    0.26    0.20
   0   3  -9    0.08    0.17
   0  -3   9    0.40    0.21
   0  -3   9    0.30    0.23
   0  -3  -9    0.41    0.20
   0   3   9    0.51    0.26
   0   3 -10    0.24    0.23
   0  -3  10    0.13    0.27
   0   3  10    0.15    0.25
   0   3 -10    0.17    0.28
   0  -3 -10    0.19    0.19
   0   3 -10    0.10    0.16
   0   3 -10    0.59    0.30
   0   3 -10    0.25    0.21
   0   3  10    0.34    0.30
   0  -3  10    0.33    0.28
   0  -3 -10    0.11    0.14
   0  -3  10   -0.06    0.19
   0   3  11    0.14    0.33
   0   3 -11    0.91    0.45
   0  -3  11    0.14    0.30
   0   3  11    0.51    0.43
   0   3 -11    0.19    0.44
   0   3 -11    0.31    0.28
   0  -3 -11    0.42    0.38
   0  -3 -11    1.36    0.56
   0   3 -11    0.20    0.21
   0   3 -11    0.35    0.29
   0  -3  11    0.18    0.18
   0  -3 -11    0.36    0.20
   0   3  11    0.25    0.24
   0  -3  11    0.24    0.28
   0   3  12   -0.15    0.25
   0   3 -12    0.14    0.30
   0  -3  12    0.16    0.36
   0   3 -12    0.61    0.55
   0  -3 -12    0.11    0.29
   0   3 -12    0.11    0.26
   0   3 -12    0.64    0.29
   0   3 -12    0.55    0.26
   0  -3  12    0.70    0.25
   0   3  12    0.13    0.29
   0  -3  12    0.13    0.34
   0  -3  13   -0.14    0.27
   0   3  13    0.15    0.37
   0  -3  13   -0.17    0.28
   0   3  13    0.17    0.32
   0   3 -13    0.15    0.25
   0   3  13    1.47    0.72
   0   3 -13    0.67    0.52
   0  -3 -13    0.24    0.33
   0   3 -13   -0.12    0.35
   0  -3 -13   -0.18    0.30
   0   3 -13   -0.10    0.22
   0   3  13    0.91    0.32
   0  -3  14    0.46    0.42
   0   3  14    0.16    0.36
   0   3  14    2.18    0.69
   0  -3  14    1.30    0.56
   0   3 -14    1.33    0.55
   0   3 -14    0.72    0.46
   0   3  14   -0.23    0.49
   0  -3 -14   -0.13    0.30
   0   3 -14   -0.13    0.39
   0  -3 -14    0.39    0.41
   0   3 -14    0.20    0.28
   0   3 -14    0.31    0.27
   0   3  14    0.09    0.26
   0  -3  15    0.82    0.44
   0   3  15    0.33    0.42
   0   3 -15    0.45    0.16
   0   3 -15    0.89    0.54
   0  -3  15    0.20    0.43
   0   3  15    0.78    0.59
   0   3  15    0.25    0.42
   0   3 -15    0.77    0.60
   0   3 -15    0.68    0.39
   0  -3 -15    0.68    0.41
   0  -3 -15    0.21    0.44
   0   3 -15    0.31    0.29
   0   3  15    0.19    0.29
   0   3 -15    1.31    0.36
   0   3  16   -0.18    0.38
   0  -3  16    0.18    0.47
   0   3  16    0.62    0.56
   0   3 -16    0.38    0.36
   0  -3  16   -0.43    0.46
   0   3 -16    0.27    0.58
   0   3  16    1.64    0.78
   0   3 -16    0.14    0.36
   0  -3 -16    0.14    0.36
   0  -3 -16   -0.22    0.37
   0   3 -16    0.83    0.36
   0   3  16    0.51    0.29
   0   3 -16   -0.08    0.26
   0  -3  17    0.90    0.65
   0   3  17    0.44    0.47
   0   3 -17    1.38    0.68
   0   3  17    0.29    0.68
   0   3 -17    0.86    0.61
   0   3 -17    0.30    0.43
   0  -3 -17    0.30    0.50
   0  -3 -17    0.24    0.45
   0   3  17   -0.19    0.40
   0  -3  17   -0.19    0.44
   0   3 -17    0.09    0.27
   0   3  17    0.11    0.31
   0  -3  18    0.24    0.60
   0   3  18    0.23    0.61
   0   3 -18    0.82    0.62
   0   3 -18    0.29    0.56
   0   3  18    0.61    0.78
   0  -3 -18   -0.16    0.45
   0   3 -18    0.31    0.54
   0  -3 -18    0.49    0.47
   0   3  18    0.60    0.47
   0  -3  18    0.20    0.46
   0   3  18    0.45    0.38
   0   3  19    0.32    0.75
   0   3 -19   -0.30    0.65
   0  -3 -19    0.49    0.47
   0   3 -19    0.16    0.44
   0  -3 -19    1.53    0.81
   0   3  19   -0.21    0.53
   0  -3  19    0.21    0.34
   0  -3  19    0.98    0.57
   0   3  19    0.23    0.74
   0   3 -19    0.64    0.61
   0   3  20   -0.33    0.84
   0   3 -20    1.24    0.73
   0   3 -20   -0.17    0.63
   0  -3 -20    0.17    0.48
   0  -3 -20    0.53    0.71
   0   3  20    0.22    0.51
   0  -3  20   -0.22    0.66
   0  -3  20    1.27    0.84
   0   3 -20    0.22    0.56
   0   3  20    0.73    0.80
   0   3  21    2.06    1.04
   0   3 -21    0.64    0.81
   0   3 -21    0.18    0.50
   0  -3 -21   -0.35    0.60
   0   3  21   -0.23    0.62
   0  -3  21   -0.45    0.53
   0  -3  21    0.26    0.83
   0   3 -21   -0.23    0.53
   0   3  21    0.25    0.63
   0  -3 -21    0.55    0.69
   0   3 -22    0.33    0.76
   0  -3  22   -0.24    0.68
   0   3  22    0.48    0.65
   0  -3  22   -0.27    0.63
   0  -3 -22   -0.28    0.66
   0  -3 -23   -0.29    0.55
   0  -3  23   -0.25    0.75
   0   3  23    0.25    0.53
   0  -3 -24    0.60    0.70
   0   3 -24    0.34    0.86
   0   3  24   -0.52    0.74
   0  -3  24   -0.26    0.60
   0  -3 -25    0.31    0.88
   0   3 -25   -0.69    0.93
   0   3  25   -0.27    0.72
   0  -3  25    0.53    0.67
   0  -3 -26    1.89    1.04
   0   3 -26   -0.70    0.89
   0  -3  26    0.28    0.64
   0   3  26    0.28    0.84
   0  -3 -27    0.32    0.69
   0   3 -27    1.78    1.02
   0  -3  27    0.57    0.61
   0   3  27    0.58    0.67
   0  -3 -28    0.33    0.83
   0   3 -28   -0.36    0.97
   0  -3  28    0.29    0.84
   0   3  28    0.60    0.75
   0   3  29   -0.61    1.24
   0  -3  29   -0.61    1.19
   0  -3 -29    0.33    0.96
   0   3 -29    1.46    1.26
   0   3  30   -0.63    0.90
   0  -3  30   -0.31    0.94
   0   3 -30    0.37    0.86
   0  -3 -30   -0.34    0.80
   0  -3  31    0.64    0.91
   0   3  31    1.28    0.81
   0   3 -31   -0.37    1.01
   0  -3 -31    0.35    0.94
   0  -3  32    0.65    1.12
   0   3  32    0.98    1.04
   0  -3 -32    0.36    0.96
   0   3 -32    0.38    1.08
   0  -4   0 8770.92  238.34
   0   4   0 9159.05  238.37
   0   4   0 9521.97  237.93
   0  -4   0 9014.22  238.33
   0   4   1  356.35   10.02
   0   4  -1  347.42   10.05
   0  -4  -1  346.40   10.00
   0  -4   1  368.98    9.99
   0   4   1  365.67    9.48
   0  -4  -1  335.97    9.63
   0  -4   1  341.45    9.52
   0  -4  -1  350.81   10.55
   0  -4   1  327.28   10.46
   0  -4   1  361.43   10.03
   0   4  -1  349.00   10.06
   0   4  -2 2021.52   54.57
   0  -4   2 2138.33   54.53
   0   4   2 2074.92   53.83
   0  -4  -2 2099.23   53.84
   0  -4  -2 2093.68   53.80
   0   4  -2 2117.40   53.79
   0  -4   2 2034.20   54.45
   0   4  -2 2044.02   54.02
   0  -4   2 2054.52   53.96
   0  -4  -2 2166.80   54.54
   0   4   2 2029.18   54.52
   0   4  -2 2036.70   54.54
   0  -4  -2 2078.38   55.05
   0  -4   2 2104.86   53.78
   0  -4   2 2037.66   55.06
   0   4   2 2115.11   53.79
   0  -4  -3   12.90    1.11
   0  -4   3   13.42    0.73
   0   4   3   13.14    0.71
   0  -4   3   12.48    1.11
   0  -4  -3   13.12    0.63
   0  -4   3   11.07    0.86
   0   4  -3   13.70    0.72
   0  -4  -3   14.15    0.74
   0   4  -3   14.50    1.01
   0   4  -3   15.89    1.08
   0   4  -3   12.59    0.75
   0  -4   3   11.34    0.99
   0   4   3   11.30    0.89
   0  -4  -3   14.04    1.01
   0   4  -4  594.20   16.00
   0   4  -4  576.18   16.52
   0  -4  -4  598.24   16.01
   0  -4   4  604.78   16.63
   0  -4  -4  591.60   16.77
   0  -4   4  579.96   16.83
   0  -4   4  619.38   16.01
   0   4   4  597.97   16.03
   0  -4  -4  572.91   16.49
   0   4  -5   10.05    0.75
   0  -4  -5    9.16    0.72
   0  -4   5    9.54    0.91
   0  -4   5    8.67    0.93
   0  -4  -5    9.17    0.93
   0  -4   5    8.88    0.75
   0   4   5    9.00    0.75
   0   4  -6 1902.40   50.47
   0   4   6 2029.19   50.71
   0   4  -6 1887.71   50.26
   0  -4  -6 1880.14   50.20
   0   4  -6 1998.68   50.68
   0  -4   6 1850.07   50.63
   0  -4  -6 2056.36   50.69
   0  -4   6 1918.65   50.73
   0  -4   6 1783.29   50.29
   0   4   6 1951.64   50.32
   0   4  -7   38.93    2.06
   0  -4   7   38.25    2.06
   0   4   7   40.19    2.17
   0   4  -7   38.92    1.92
   0  -4  -7   38.75    1.95
   0   4  -7   36.54    2.06
   0  -4   7   43.19    2.19
   0   4   7   38.85    1.99
   0  -4  -7   43.22    2.13
   0  -4   7   39.60    2.00
   0   4  -8   79.03    3.31
   0   4  -8   74.13    3.08
   0  -4  -8   70.39    3.06
   0   4   8   71.26    3.37
   0  -4   8   77.71    3.29
   0   4  -8   73.84    3.22
   0  -4   8   80.26    3.24
   0  -4  -8   79.28    3.15
   0  -4   8   69.87    3.14
   0   4   8   80.05    3.24
   0   4  -9   82.60    3.57
   0   4   9   76.83    3.68
   0  -4  -9   78.52    3.36
   0   4  -9   79.22    3.35
   0  -4   9   79.65    3.44
   0   4  -9   78.54    3.40
   0  -4   9   85.02    3.52
   0   4   9   85.56    3.54
   0  -4   9   78.96    3.34
   0  -4  -9   86.06    3.31
   0   4 -10    7.17    0.93
   0  -4  10    5.71    0.87
   0   4  10    8.95    1.14
   0   4 -10    6.81    0.85
   0  -4 -10    9.67    1.00
   0  -4  10    7.12    0.89
   0   4 -10    7.44    0.87
   0  -4  10    9.96    1.06
   0  -4 -10   10.11    0.91
   0   4  10    9.50    1.04
   0  -4  10    6.51    0.79
   0  -4  11  221.59    7.83
   0   4 -11  215.32    7.57
   0   4  11  220.77    8.03
   0  -4 -11  215.55    7.31
   0   4 -11  216.98    7.29
   0  -4 -11  216.47    7.96
   0  -4  11  218.07    7.27
   0   4 -11  211.58    7.20
   0  -4  11  223.50    7.45
   0  -4  11  216.42    6.98
   0  -4 -11  217.00    6.83
   0   4  11  211.22    7.48
   0  -4  12  492.00   15.04
   0   4 -12  473.09   14.75
   0   4  12  484.24   15.39
   0   4 -12  489.19   15.98
   0   4 -12  454.48   14.28
   0  -4 -12  457.97   14.31
   0  -4 -12  483.00   15.25
   0   4 -12  478.73   13.74
   0   4 -12  472.34   14.22
   0  -4 -12  505.19   13.72
   0  -4  12  497.23   13.82
   0   4  12  490.25   14.62
   0  -4  12  518.48   14.72
   0  -4  13   27.86    2.24
   0   4 -13   30.08    2.22
   0   4 -13   27.38    2.58
   0   4  13   29.69    2.50
   0  -4 -13   28.38    1.98
   0   4 -13   30.02    2.03
   0  -4 -13   24.73    2.18
   0   4 -13   29.07    1.93
   0   4 -13   28.89    1.65
   0  -4 -13   31.00    1.60
   0  -4  13   27.27    2.09
   0   4  13   30.16    2.21
   0  -4  13   25.57    1.57
   0   4 -14  983.85   28.26
   0   4  14  988.62   28.41
   0  -4  14  954.74   28.48
   0   4 -14 1009.18   29.32
   0   4  14  984.39   29.11
   0  -4 -14  966.63   27.63
   0   4 -14 1003.71   27.69
   0  -4 -14 1015.83   28.75
   0   4 -14  990.00   26.83
   0   4 -14 1004.73   27.36
   0   4  14 1047.14   28.12
   0  -4  14  921.78   26.56
   0  -4  14 1080.72   28.16
   0  -4  15    2.63    0.72
   0   4  15    2.49    0.71
   0  -4  15    1.56    0.65
   0   4  15    1.70    0.65
   0   4 -15    1.75    0.63
   0   4 -15    1.27    0.64
   0   4  15    1.18    0.60
   0  -4 -15    1.63    0.54
   0   4 -15    3.53    0.75
   0  -4 -15    2.25    0.76
   0   4 -15    1.72    0.44
   0   4 -15    1.13    0.47
   0   4  15    1.53    0.46
   0   4 -16  160.08    6.88
   0   4  16  157.00    7.06
   0  -4  16  164.89    7.20
   0   4 -16  184.58    8.14
   0   4  16  151.64    7.51
   0   4 -16  162.01    6.39
   0  -4 -16  171.62    6.53
   0  -4 -16  167.28    7.34
   0   4  16  176.32    5.95
   0   4 -16  162.94    5.69
   0   4 -16  174.99    6.13
   0  -4  16  174.99    6.90
   0   4  16  169.40    6.89
   0  -4  17   40.18    3.13
   0   4  17   40.15    3.04
   0   4 -17   42.99    3.06
   0   4  17   33.40    3.18
   0   4 -17   35.03    3.31
   0   4 -17   40.99    2.63
   0  -4 -17   35.06    2.49
   0  -4 -17   37.68    3.09
   0   4  17   40.18    2.26
   0   4 -17   40.30    2.13
   0  -4  17   37.09    2.78
   0   4  17   41.71    2.93
   0   4 -18 1001.24   28.74
   0   4  18  976.90   29.09
   0  -4  18  955.37   29.15
   0   4 -18  973.18   30.36
   0   4  18  944.65   30.09
   0   4 -18  988.43   28.00
   0  -4 -18  906.74   27.82
   0  -4 -18 1034.49   29.61
   0   4  18 1027.87   27.27
   0  -4  18 1040.51   28.65
   0   4  18  960.56   28.60
   0   4  19   89.71    5.76
   0   4 -19   87.80    5.69
   0  -4 -19   83.77    4.33
   0   4 -19   94.04    4.52
   0  -4 -19   94.13    5.42
   0   4  19  110.25    5.25
   0  -4  19   93.50    4.90
   0  -4  19   88.79    5.22
   0   4 -19   91.12    5.01
   0   4  19   89.66    5.10
   0   4 -20 2348.89   62.43
   0   4  20 2051.84   62.04
   0  -4 -20 2221.86   59.64
   0   4 -20 2135.38   59.54
   0  -4 -20 2234.59   61.46
   0   4  20 2190.37   60.50
   0  -4  20 2354.26   60.53
   0  -4  20 2094.23   60.93
   0   4  20 2207.55   60.92
   0   4 -20 2264.20   60.52
   0   4  21   67.75    5.08
   0   4 -21   68.43    5.02
   0  -4 -21   61.89    3.68
   0   4 -21   65.47    3.76
   0  -4  21   66.70    4.20
   0   4  21   68.47    4.25
   0  -4  21   69.11    4.59
   0   4  21   65.32    4.37
   0   4 -21   63.65    4.16
   0  -4 -21   67.85    4.62
   0   4 -22  398.24   15.35
   0   4  22  401.93   14.04
   0  -4  22  407.64   14.02
   0   4 -22  386.30   13.91
   0  -4  22  389.43   14.37
   0  -4 -22  417.12   14.85
   0   4 -23   57.20    4.70
   0   4  23   60.46    4.11
   0  -4  23   58.08    4.01
   0   4 -23   51.95    3.87
   0  -4 -23   59.80    4.46
   0   4 -24  240.73   10.81
   0   4  24  237.06    9.73
   0  -4  24  239.21    9.72
   0   4 -24  219.05    9.39
   0  -4 -24  233.32   10.17
   0  -4 -25    5.58    1.65
   0  -4  25    4.79    1.35
   0   4  25    3.23    1.18
   0   4 -25    7.20    1.92
   0  -4 -26  661.26   21.63
   0  -4  26  638.94   20.80
   0   4  26  614.32   20.75
   0   4 -26  631.73   22.02
   0  -4 -27   21.51    2.69
   0  -4  27   25.57    2.72
   0   4 -27   21.37    2.94
   0  -4 -28   45.85    4.02
   0  -4  28   37.31    3.46
   0   4  28   37.48    3.48
   0   4 -28   45.16    4.30
   0  -4 -29   41.37    3.88
   0   4  29   40.02    3.61
   0  -4  29   31.68    3.25
   0   4 -29   35.49    3.83
   0  -4 -30    1.75    1.25
   0   4  30    0.31    0.99
   0  -4  30   -0.62    1.06
   0   4 -30   -0.38    0.96
   0  -4  31   24.30    2.91
   0   4  31   23.05    2.87
   0  -4 -31   24.32    3.13
   0   4 -31   23.72    3.22
   0  -4 -32   93.93    6.28
   0   4 -32   89.32    6.26
   0  -4  32   95.59    6.02
   0   4  32   95.32    6.05
   0   5   0    0.75    0.19
   0  -5   0    0.65    0.28
   0  -5   0    0.56    0.34
   0   5   0    0.44    0.22
   0  -5   0    0.57    0.25
   0   5   1    1.36    0.23
   0   5  -1    0.23    0.14
   0  -5  -1    0.99    0.23
   0  -5   1    0.07    0.15
   0  -5   1    1.03    0.21
   0  -5  -1    0.78    0.35
   0   5  -1    0.08    0.28
   0  -5   1    0.11    0.31
   0  -5   1    1.51    0.35
   0   5   1    0.15    0.16
   0  -5  -1    0.22    0.20
   0   5  -1    1.13    0.32
   0   5   2    0.15    0.14
   0  -5  -2    0.15    0.18
   0   5  -2    0.23    0.19
   0   5   2    0.20    0.11
   0  -5  -2    0.08    0.06
   0  -5  -2    0.31    0.16
   0  -5   2    0.64    0.25
   0  -5   2    0.11    0.11
   0   5  -2    0.16    0.10
   0  -5   2    0.22    0.17
   0   5  -2    0.08    0.17
   0  -5  -2    0.11    0.18
   0  -5   2    0.79    0.40
   0   5   2    0.33    0.10
   0  -5  -3    0.48    0.23
   0   5   3    0.46    0.22
   0  -5  -3    0.30    0.13
   0   5  -3    0.56    0.14
   0   5  -3    0.16    0.17
   0  -5  -3    0.31    0.12
   0  -5   3    0.07    0.15
   0   5  -3    0.38    0.16
   0  -5   3    0.54    0.15
   0   5   3    0.55    0.15
   0  -5   3   -0.23    0.27
   0   5  -3    0.08    0.16
   0  -5  -3    0.11    0.23
   0  -5  -4    0.11    0.25
   0  -5   4    0.34    0.29
   0   5  -4   -0.09    0.18
   0  -5  -4    0.08    0.18
   0  -5  -4    0.14    0.10
   0  -5  -4    0.12    0.11
   0   5  -4    0.24    0.14
   0   5  -4    0.08    0.14
   0   5  -4    0.66    0.21
   0  -5   4    0.40    0.25
   0   5   4    0.42    0.17
   0  -5   4    0.16    0.12
   0  -5  -5    0.99    0.37
   0  -5   5    0.11    0.22
   0  -5  -5    0.21    0.27
   0   5  -5    0.09    0.21
   0  -5  -5    0.10    0.17
   0   5  -5    0.20    0.16
   0   5   5    0.27    0.16
   0  -5   5    0.05    0.17
   0  -5  -6    0.48    0.31
   0  -5  -6    0.25    0.18
   0   5  -6    0.19    0.13
   0   5  -6    0.25    0.18
   0  -5   6    0.06    0.11
   0   5   6    0.13    0.17
   0  -5   6    0.10    0.19
   0  -5  -6    0.62    0.34
   0  -5   6    0.23    0.27
   0  -5   7    0.46    0.27
   0  -5  -7    0.10    0.24
   0  -5  -7    0.50    0.30
   0   5  -7    0.14    0.18
   0   5  -7    0.18    0.18
   0   5   7    0.81    0.35
   0  -5   7    0.84    0.33
   0  -5   7    0.15    0.16
   0   5   7    0.08    0.17
   0  -5  -8    0.30    0.34
   0  -5   8    0.57    0.36
   0  -5  -8   -0.08    0.17
   0   5  -8    0.32    0.26
   0   5  -8    1.51    0.42
   0   5   8    2.20    0.54
   0  -5   8    0.65    0.29
   0  -5   8   -0.09    0.17
   0   5   8    0.09    0.21
   0  -5  -9    0.40    0.33
   0  -5   9    0.34    0.30
   0   5  -9    0.11    0.24
   0   5   9    0.12    0.29
   0  -5  -9    0.09    0.24
   0   5  -9    0.09    0.21
   0   5  -9    0.66    0.41
   0  -5   9    0.45    0.28
   0   5   9   -0.10    0.21
   0  -5   9    0.20    0.25
   0   5 -10    0.12    0.35
   0   5  10   -0.14    0.47
   0  -5 -10    0.10    0.25
   0   5 -10    0.39    0.26
   0   5 -10    0.45    0.32
   0  -5  10    0.12    0.27
   0  -5  10   -0.11    0.26
   0  -5  10   -0.11    0.23
   0   5  10    0.11    0.21
   0  -5 -10   -0.10    0.21
   0   5 -11    0.39    0.37
   0   5  11   -0.15    0.36
   0  -5 -11   -0.11    0.37
   0   5 -11    0.74    0.38
   0  -5  11    0.71    0.36
   0   5 -11    0.35    0.33
   0  -5 -11    0.57    0.33
   0  -5  11   -0.12    0.23
   0   5  11    0.74    0.35
   0  -5  11    0.65    0.34
   0   5 -12    0.14    0.36
   0   5  12    0.50    0.45
   0   5 -12   -0.11    0.29
   0  -5 -12   -0.11    0.36
   0  -5  12    0.74    0.41
   0  -5  12    0.40    0.36
   0  -5  12    0.11    0.20
   0   5  12    0.13    0.31
   0  -5 -12    0.37    0.25
   0   5 -13    0.61    0.36
   0  -5 -13    0.12    0.31
   0   5 -13    0.24    0.30
   0   5  13    1.49    0.62
   0   5 -13    0.93    0.34
   0  -5  13    0.38    0.34
   0   5 -13    0.60    0.40
   0  -5 -13    0.43    0.30
   0  -5  13    0.14    0.31
   0   5  13    0.15    0.31
   0  -5  13    0.10    0.25
   0  -5  14    0.18    0.34
   0   5 -14    0.16    0.38
   0   5 -14   -0.13    0.39
   0  -5 -14    0.26    0.37
   0   5 -14   -0.24    0.39
   0   5  14    0.20    0.44
   0   5 -14    0.18    0.24
   0   5 -14    0.62    0.35
   0  -5  14    0.61    0.46
   0  -5  14    0.77    0.34
   0   5  14    0.16    0.37
   0  -5 -14    0.50    0.32
   0   5  15    0.74    0.53
   0   5 -15    0.17    0.33
   0  -5  15    0.39    0.45
   0   5  15    0.90    0.57
   0   5 -15    0.76    0.59
   0  -5 -15    0.55    0.43
   0   5 -15    0.14    0.37
   0   5 -15    0.88    0.43
   0   5 -15    0.45    0.33
   0  -5  15    0.16    0.31
   0   5  15    0.17    0.42
   0   5  16    0.59    0.53
   0   5 -16   -0.19    0.40
   0   5  16    0.24    0.47
   0   5 -16    0.27    0.58
   0  -5 -16    0.14    0.46
   0   5 -16    0.14    0.38
   0  -5 -16    0.23    0.43
   0   5 -16    0.28    0.28
   0   5 -16    0.51    0.44
   0   5  16   -0.18    0.38
   0  -5  16   -0.18    0.44
   0   5  17    0.57    0.51
   0  -5  17    0.19    0.47
   0   5  17    0.63    0.57
   0   5 -17    0.20    0.56
   0  -5  17    1.32    0.70
   0   5  17    0.26    0.56
   0   5 -17    0.57    0.55
   0   5 -17    0.30    0.38
   0  -5 -17   -0.15    0.38
   0  -5 -17   -0.24    0.51
   0   5 -17    0.10    0.32
   0   5  17    0.44    0.40
   0   5  18    0.45    0.60
   0   5 -18    0.21    0.53
   0  -5  18    0.23    0.55
   0   5  18   -0.28    0.71
   0   5 -18   -0.60    1.00
   0   5 -18    0.16    0.45
   0  -5 -18   -0.47    0.54
   0  -5 -18   -0.25    0.53
   0   5  18   -0.20    0.54
   0  -5  18   -0.20    0.53
   0   5  18    1.15    0.46
   0   5 -19   -0.32    0.80
   0   5  19    0.60    0.87
   0  -5 -19   -0.16    0.54
   0   5 -19    0.16    0.46
   0  -5 -19    0.26    0.61
   0   5  19    0.42    0.49
   0  -5  19    0.41    0.48
   0  -5  19   -0.25    0.63
   0   5  19    0.47    0.55
   0   5  20   -0.32    0.75
   0   5 -20    0.33    0.71
   0   5 -20    0.17    0.51
   0  -5 -20    0.51    0.61
   0  -5 -20    0.28    0.83
   0  -5  20    0.22    0.55
   0   5  20    0.44    0.56
   0   5  20    0.25    0.53
   0  -5  20   -0.78    0.79
   0   5 -20    0.46    0.58
   0   5 -21    0.69    0.88
   0  -5 -21    0.18    0.53
   0   5 -21    0.52    0.60
   0  -5  21    0.23    0.61
   0   5  21    0.69    0.62
   0  -5  21    0.82    0.69
   0   5 -21    0.24    0.45
   0  -5 -21    0.29    0.73
   0   5 -22    0.36    0.83
   0  -5  22    0.24    0.64
   0   5  22   -0.24    0.56
   0   5 -22    0.98    0.62
   0  -5  22    0.56    0.71
   0  -5 -22    0.59    0.80
   0   5 -23    0.72    0.91
   0  -5  23    0.25    0.62
   0   5  23    0.25    0.63
   0   5 -23    1.25    0.83
   0  -5 -23    0.92    0.77
   0   5 -24   -0.37    0.86
   0   5  24   -0.26    0.61
   0  -5  24    0.77    0.81
   0   5 -24    0.26    0.65
   0  -5 -24    0.31    0.80
   0   5 -25    0.37    1.01
   0   5  25   -0.27    0.73
   0  -5  25    1.32    0.88
   0   5 -25   -0.52    0.83
   0  -5 -25    0.65    0.82
   0  -5 -26   -0.66    0.84
   0   5 -26    1.51    1.14
   0   5  26    0.84    0.80
   0  -5  26    0.27    0.69
   0  -5 -27    0.34    0.79
   0   5  27    1.16    0.78
   0  -5  27    0.28    0.82
   0  -5 -28   -0.35    1.05
   0  -5  28    0.58    0.74
   0   5  28   -0.30    0.90
   0   5 -28   -0.77    1.04
   0   5  29    0.92    1.01
   0  -5  29    0.60    0.76
   0   5 -29   -0.39    1.05
   0   5  30    0.63    0.95
   0  -5  30    0.31    1.02
   0   5 -30    0.39    0.92
   0   5  31   -0.32    0.97
   0  -5  31    0.63    0.90
   0   5 -31   -0.39    1.19
   0  -5  32   -0.32    1.10
   0   6   0  629.68   17.10
   0  -6   0  615.71   17.00
   0   6   0  610.11   16.45
   0  -6   0  632.02   17.87
   0  -6  -1   56.67    2.52
   0  -6   1   53.70    2.48
   0   6  -1   53.67    2.54
   0   6   1   50.85    2.51
   0   6   1   54.88    2.02
   0   6  -1   51.53    2.04
   0  -6  -1   55.96    2.17
   0  -6   1   52.82    2.04
   0  -6  -1   55.19    3.01
   0  -6   1   55.40    3.03
   0  -6   1   50.22    2.45
   0  -6  -1   52.88    2.52
   0   6  -1   54.04    2.62
   0  -6  -2  365.71   10.47
   0   6   2  364.17   10.47
   0  -6   2  355.67   10.42
   0   6  -2  362.67   10.51
   0   6   2  351.06    9.61
   0  -6   2  345.46    9.71
   0   6  -2  325.70   10.49
   0  -6   2  336.37   10.38
   0  -6   2  346.23   11.20
   0  -6  -2  360.34   11.18
   0  -6  -2  338.53    9.97
   0  -6   3 2933.95   76.52
   0   6  -3 2770.05   76.63
   0   6   3 2848.58   75.56
   0  -6  -3 2891.22   75.52
   0  -6   3 2957.10   76.54
   0   6  -3 3005.84   75.88
   0  -6  -3 2914.94   76.59
   0   6   3 2912.88   76.63
   0   6  -3 3011.76   76.68
   0  -6   3 2933.45   75.50
   0  -6  -3 3001.31   77.31
   0   6   3 2959.99   75.52
   0  -6   3 3065.63   77.46
   0   6  -4  147.99    5.62
   0   6   4  174.50    5.66
   0   6  -4  173.20    5.81
   0  -6  -4  172.51    5.79
   0  -6  -4  171.75    4.73
   0  -6  -4  159.42    4.85
   0   6  -4  161.96    4.85
   0  -6   4  160.71    5.54
   0   6  -4  162.56    5.05
   0  -6   4  159.31    5.94
   0  -6  -4  158.10    6.09
   0   6   4  158.75    4.85
   0  -6   4  158.13    4.83
   0  -6   4  156.65    6.17
   0  -6  -5 1044.05   29.20
   0  -6   5 1038.97   27.83
   0  -6   5 1087.95   29.48
   0   6   5 1045.92   27.88
   0  -6  -5 1029.67   27.50
   0  -6  -5 1057.10   27.84
   0   6  -5 1143.26   28.80
   0   6  -5 1031.32   27.81
   0   6  -5  999.34   28.74
   0   6  -5 1028.97   27.95
   0  -6   5 1090.38   29.00
   0  -6  -5 1103.64   28.74
   0  -6   6  391.51   10.88
   0  -6   6  394.72   12.21
   0   6   6  372.22   10.90
   0  -6  -6  379.05   11.92
   0  -6  -6  388.97   10.49
   0  -6   6  368.86   11.76
   0  -6  -6  385.98   10.92
   0   6  -6  374.67   10.84
   0   6  -6  383.61   11.64
   0  -6  -6  377.61   11.64
   0  -6  -7   56.99    2.42
   0   6  -7   50.25    2.74
   0   6  -7   54.27    2.36
   0  -6  -7   57.93    2.89
   0  -6   7   49.56    2.79
   0  -6  -7   57.46    2.98
   0  -6   7   49.69    2.90
   0   6   7   48.51    2.33
   0  -6   7   61.70    2.52
   0   6  -8  177.47    5.98
   0   6   8  153.84    6.04
   0  -6  -8  170.90    5.64
   0   6  -8  159.31    5.56
   0  -6   8  153.86    6.09
   0  -6   8  164.13    6.34
   0  -6  -8  179.00    6.33
   0   6   8  177.31    5.77
   0  -6   8  172.76    5.74
   0   6  -9 3525.04   89.15
   0   6   9 3550.31   89.34
   0   6  -9 3249.66   88.66
   0  -6  -9 3266.64   88.69
   0  -6   9 3360.75   89.35
   0  -6   9 3347.40   89.49
   0   6   9 3518.92   88.94
   0  -6   9 3398.67   88.88
   0  -6  -9 3452.67   89.33
   0  -6 -10  207.18    6.73
   0   6 -10  194.95    6.64
   0   6 -10  192.99    6.95
   0  -6  10  186.26    7.06
   0   6  10  203.40    6.79
   0  -6 -10  212.20    7.04
   0  -6  10  193.11    6.76
   0   6  10  180.93    7.03
   0  -6  10  198.70    7.09
   0   6 -11 2470.49   67.21
   0  -6 -11 2528.67   67.24
   0   6  11 2386.56   67.91
   0  -6  11 2611.68   67.68
   0   6 -11 2467.27   67.68
   0  -6  11 2634.51   67.47
   0  -6  11 2431.92   67.60
   0   6  11 2556.37   67.53
   0   6  12  122.36    5.48
   0  -6  12  127.99    5.24
   0   6 -12  122.21    4.88
   0  -6 -12  122.87    4.89
   0   6 -12  128.77    5.32
   0  -6 -12  130.99    4.97
   0   6  12  121.67    5.14
   0  -6  12  128.98    5.12
   0  -6  12  130.56    5.18
   0   6 -13    9.69    1.28
   0  -6 -13    9.14    1.08
   0   6 -13   14.54    1.36
   0   6  13    9.02    1.32
   0  -6  13    4.47    0.87
   0  -6 -13    8.90    1.02
   0  -6  13   11.13    1.32
   0  -6  13    8.39    1.06
   0   6 -14   23.78    2.07
   0   6  14   24.38    2.26
   0   6 -14   24.59    1.88
   0  -6 -14   24.10    1.86
   0  -6  14   21.06    1.83
   0   6 -14   24.67    1.95
   0   6  14   25.86    2.11
   0  -6  14   25.41    2.05
   0  -6 -14   26.15    1.74
   0  -6  14   22.81    1.73
   0   6 -15  725.70   21.75
   0   6 -15  746.23   21.17
   0  -6 -15  738.63   21.14
   0   6  15  731.42   22.44
   0   6 -15  702.90   21.17
   0   6 -15  719.38   20.43
   0   6  15  719.25   21.60
   0  -6  15  773.67   21.71
   0   6 -16   47.82    3.17
   0   6 -16   42.59    2.72
   0  -6 -16   51.14    2.94
   0   6 -16   41.55    3.53
   0   6  16   52.80    3.69
   0   6 -16   47.37    2.46
   0   6  16   49.79    3.19
   0  -6  16   50.20    3.14
   0   6 -17 1228.47   33.58
   0   6  17 1127.20   33.64
   0   6 -17 1120.30   32.72
   0  -6 -17 1125.77   32.74
   0   6 -17 1151.50   34.73
   0   6  17 1124.13   34.34
   0   6 -17 1170.89   31.95
   0  -6  17 1275.98   33.50
   0   6  17 1279.00   33.58
   0   6 -18  404.71   12.85
   0  -6 -18  399.09   12.77
   0   6  18  390.15   13.60
   0   6 -18  387.82   13.44
   0  -6  18  399.23   13.38
   0   6  18  411.14   13.46
   0   6 -18  409.87   14.91
   0   6  18  372.91   14.17
   0  -6 -19    3.60    0.88
   0   6 -19    2.75    0.78
   0   6 -19    3.28    0.94
   0   6  19    4.88    1.16
   0  -6  19    4.34    1.05
   0   6  19    4.41    1.05
   0   6  19    6.10    1.39
   0   6 -19    3.19    1.18
   0  -6 -20   10.82    1.42
   0   6 -20    8.07    1.25
   0   6 -20    8.31    1.47
   0   6  20   10.98    1.72
   0  -6  20   12.30    1.68
   0   6  20    9.88    1.56
   0   6  20   14.28    2.19
   0   6 -20    8.35    1.76
   0  -6 -21   74.26    3.98
   0   6 -21   66.36    3.81
   0   6 -21   61.27    4.21
   0   6 -21   63.76    4.99
   0  -6  21   81.86    4.59
   0   6  21   72.19    4.38
   0   6 -22   63.72    4.27
   0   6 -22   62.75    5.02
   0  -6  22   66.24    4.22
   0   6  22   67.10    4.29
   0   6 -23  466.19   16.61
   0   6 -23  514.35   18.61
   0   6  23  505.42   16.82
   0  -6  23  507.64   16.72
   0   6 -24    6.81    1.50
   0   6 -24    9.55    2.35
   0  -6  24    8.17    1.58
   0   6  24   11.44    1.79
   0   6 -25  316.92   12.49
   0   6 -25  348.23   14.27
   0   6  25  349.38   12.82
   0  -6  25  338.92   12.63
   0   6 -26   19.06    2.39
   0   6 -26   17.20    2.72
   0   6  26   12.32    1.95
   0  -6  26   15.14    2.14
   0   6 -27   88.45    5.40
   0   6 -27   87.04    6.24
   0   6  27   86.22    5.44
   0  -6  27   88.96    5.41
   0   6 -28   90.71    6.42
   0  -6  28   89.20    5.58
   0   6  28   92.97    5.68
   0   6 -29  841.49   27.64
   0  -6  29  809.18   25.97
   0   6  29  818.55   26.13
   0   6 -30   62.14    5.27
   0   6  30   51.82    4.26
   0  -6  30   51.14    4.19
   0   6 -31  315.45   13.85
   0   6  31  327.81   13.06
   0  -6  31  331.64   13.04
   0   7   0    0.35    0.19
   0  -7   0    0.30    0.32
   0  -7   0    0.16    0.40
   0  -7   0    0.39    0.28
   0   7   1    0.10    0.13
   0  -7  -1    0.36    0.20
   0   7  -1    0.66    0.23
   0  -7   1    0.10    0.16
   0  -7   1    0.11    0.18
   0  -7  -1    0.10    0.19
   0  -7  -1    0.61    0.36
   0  -7   1    0.47    0.40
   0   7  -1    0.11    0.21
   0  -7   1    0.40    0.28
   0   7  -1    0.21    0.25
   0   7   1    0.31    0.24
   0  -7  -1    0.10    0.21
   0   7   2    0.21    0.14
   0  -7  -2    0.20    0.16
   0  -7   2    0.29    0.23
   0  -7   2    0.15    0.14
   0  -7  -2    0.30    0.41
   0  -7   2    0.40    0.30
   0  -7   2    0.31    0.30
   0   7  -2    0.22    0.15
   0   7   2    0.10    0.24
   0   7  -2    0.54    0.33
   0  -7  -2    0.10    0.24
   0   7  -3    0.55    0.31
   0   7   3    0.31    0.28
   0  -7  -3    0.21    0.30
   0   7   3    0.12    0.13
   0   7  -3    0.51    0.23
   0  -7   3    0.50    0.20
   0  -7   3    1.10    0.19
   0   7   3    0.28    0.13
   0  -7  -3    0.15    0.29
   0  -7   3   -0.16    0.30
   0   7  -3   -0.11    0.22
   0  -7   3    0.30    0.29
   0  -7  -3    0.37    0.22
   0  -7   3    0.77    0.32
   0  -7   4    0.47    0.40
   0   7  -4    0.46    0.31
   0  -7  -4    0.74    0.47
   0   7   4    1.49    0.43
   0  -7  -4    0.11    0.24
   0  -7   4    0.10    0.21
   0   7  -4    0.79    0.34
   0  -7  -4    0.50    0.18
   0   7  -4    0.78    0.24
   0  -7   4    0.96    0.43
   0   7   4    0.28    0.15
   0  -7   4    0.08    0.13
   0  -7  -5   -0.15    0.28
   0   7  -5    1.21    0.42
   0  -7   5    0.32    0.43
   0  -7  -5    0.12    0.19
   0  -7  -5    0.07    0.12
   0   7  -5    0.12    0.22
   0   7  -5    0.48    0.20
   0  -7  -5    0.25    0.15
   0   7  -5    0.19    0.18
   0  -7   5    0.55    0.37
   0  -7   5    0.25    0.18
   0   7   5    0.25    0.16
   0  -7  -6    0.29    0.39
   0   7  -6    0.25    0.17
   0  -7   6    0.16    0.30
   0  -7  -6    0.36    0.33
   0  -7  -6    0.20    0.12
   0  -7  -6    0.18    0.16
   0   7  -6    0.18    0.19
   0   7  -6    0.49    0.35
   0   7  -6    0.63    0.28
   0  -7   6    1.25    0.44
   0   7   6    0.25    0.19
   0  -7   6    0.49    0.23
   0  -7   7   -0.16    0.30
   0   7  -7    0.53    0.28
   0  -7  -7    0.29    0.43
   0  -7  -7    0.13    0.30
   0  -7  -7    0.49    0.18
   0   7  -7    0.34    0.21
   0  -7  -7    0.35    0.23
   0   7  -7    0.13    0.32
   0   7  -7    0.54    0.29
   0  -7   7    0.28    0.33
   0  -7   7    0.15    0.17
   0   7   7    0.75    0.27
   0  -7  -8    0.13    0.34
   0  -7  -8    0.16    0.19
   0   7  -8    0.40    0.28
   0   7  -8    0.39    0.27
   0  -7  -8    0.28    0.36
   0  -7   8    0.16    0.40
   0  -7   8    0.42    0.36
   0  -7   8    0.51    0.28
   0   7   8    0.61    0.30
   0   7   9   -0.10    0.21
   0  -7   9    0.10    0.28
   0   7  -9    0.25    0.31
   0   7  -9    0.09    0.22
   0   7  -9    0.42    0.33
   0  -7  -9    0.36    0.30
   0  -7  -9   -0.14    0.30
   0  -7   9    0.15    0.42
   0   7   9    1.05    0.45
   0  -7   9    0.14    0.36
   0  -7  -9    1.26    0.46
   0  -7  10    0.92    0.46
   0   7 -10    0.13    0.33
   0   7  10   -0.14    0.35
   0  -7 -10    0.10    0.25
   0   7 -10   -0.10    0.25
   0  -7  10    0.58    0.42
   0  -7  10    0.33    0.29
   0  -7 -10   -0.14    0.26
   0   7  10    0.22    0.26
   0   7 -11    0.69    0.40
   0   7  11    1.52    0.56
   0  -7 -11    0.11    0.32
   0   7 -11    0.32    0.33
   0  -7  11    0.74    0.42
   0  -7  11    0.15    0.29
   0  -7  11    0.36    0.32
   0   7  11    0.61    0.39
   0  -7 -11   -0.14    0.29
   0   7 -12    0.15    0.38
   0   7  12    0.16    0.31
   0  -7 -12    0.11    0.29
   0   7 -12    0.11    0.26
   0  -7  12   -0.15    0.32
   0  -7 -12    0.27    0.31
   0  -7  12    0.30    0.32
   0   7  12    0.27    0.41
   0  -7  12   -0.13    0.28
   0   7 -13   -0.32    0.43
   0   7  13   -0.18    0.48
   0   7 -13    0.60    0.36
   0  -7 -13    0.12    0.33
   0  -7  13    0.46    0.41
   0  -7  13    0.29    0.39
   0   7  13   -0.15    0.34
   0  -7  13    0.14    0.33
   0  -7 -13    0.26    0.30
   0   7 -14    0.33    0.45
   0   7  14    1.54    0.66
   0   7 -14    0.90    0.49
   0  -7 -14    0.39    0.35
   0  -7  14    0.78    0.52
   0  -7  14    0.31    0.36
   0  -7 -14    0.62    0.46
   0  -7  14    0.42    0.40
   0   7  14    0.31    0.37
   0   7 -15   -0.18    0.51
   0   7  15   -0.21    0.57
   0   7 -15    0.41    0.45
   0  -7 -15    0.14    0.37
   0  -7  15    0.96    0.51
   0   7  15    0.17    0.42
   0  -7  15    0.49    0.41
   0   7 -16    0.57    0.51
   0   7 -16    0.57    0.55
   0  -7 -16    0.14    0.47
   0  -7  16    0.32    0.46
   0   7 -16   -0.42    0.36
   0  -7  16    0.35    0.53
   0   7  16    0.18    0.48
   0   7 -17   -0.15    0.51
   0  -7 -17    0.60    0.56
   0   7 -17   -0.20    0.43
   0   7  17    0.19    0.57
   0  -7  17   -0.18    0.47
   0   7  17    0.24    0.70
   0   7 -17   -0.29    0.62
   0   7 -18   -0.16    0.49
   0  -7 -18    0.78    0.60
   0   7 -18    0.63    0.60
   0   7  18    1.75    0.86
   0   7  18    0.20    0.57
   0  -7  18    1.17    0.67
   0   7 -18    0.61    0.71
   0   7  18    0.26    0.56
   0  -7 -19   -0.16    0.49
   0   7 -19    0.16    0.49
   0   7 -19   -0.44    0.69
   0   7  19    0.69    0.62
   0   7  19    0.42    0.49
   0  -7  19    0.21    0.56
   0   7  19   -0.28    0.60
   0   7 -19   -0.32    0.75
   0   7 -20    0.33    0.42
   0  -7 -20    0.17    0.48
   0   7 -20    0.23    0.49
   0  -7  20    0.86    0.58
   0   7  20    0.66    0.63
   0   7 -20    0.34    0.55
   0  -7 -21    0.17    0.53
   0   7 -21   -0.17    0.59
   0   7 -21    0.24    0.61
   0   7 -21    1.05    0.89
   0  -7  21    0.23    0.65
   0   7  21    0.46    0.58
   0   7 -22   -0.25    0.59
   0   7 -22   -0.37    1.11
   0   7  22    0.24    0.73
   0  -7  22    0.47    0.68
   0   7 -23    0.79    0.79
   0   7 -23   -0.38    1.09
   0   7  23   -0.25    0.53
   0  -7  23   -0.49    0.74
   0   7 -24   -0.54    0.81
   0   7 -24   -0.79    1.36
   0  -7  24   -0.26    0.69
   0   7  24    0.52    0.70
   0   7 -25    0.55    0.74
   0   7 -25   -0.40    1.21
   0   7  25   -0.54    0.82
   0  -7  25   -0.27    0.72
   0   7 -26    0.56    0.75
   0   7 -26   -0.41    1.23
   0  -7  26    0.27    0.69
   0   7  26    0.28    0.71
   0   7 -27   -0.57    0.81
   0   7 -27   -0.41    0.96
   0   7  27    0.58    0.87
   0  -7  27   -0.28    0.93
   0   7 -28   -0.29    0.61
   0   7  28    0.30    0.69
   0  -7  28    0.29    0.83
   0   7 -28   -0.41    1.31
   0  -7  29   -0.30    1.06
   0   7  29   -0.30    0.96
   0   7 -29    0.41    1.12
   0   7  30    0.31    0.89
   0  -7  30   -0.31    0.87
   0   7 -30   -0.42    1.38
   0   7  31    0.96    0.91
   0  -7  31   -0.31    1.07
   0   7 -31   -0.41    1.19
   0  -8   0 4111.89  104.77
   0   8   0 3967.60  104.93
   0   8   0 4069.46  103.89
   0  -8   0 4044.08  104.79
   0  -8   1  611.21   16.57
   0  -8  -1  580.70   16.64
   0   8   1  578.87   16.68
   0   8  -1  571.45   16.71
   0   8   1  568.25   15.62
   0   8  -1  556.87   15.72
   0  -8  -1  568.61   15.80
   0  -8   1  557.54   15.66
   0  -8   1  547.19   17.54
   0  -8  -1  568.33   17.56
   0  -8   1  590.99   16.60
   0  -8  -1  564.99   16.59
   0   8  -2  773.31   20.35
   0  -8  -2  662.56   20.07
   0  -8   2  717.67   19.97
   0   8   2  715.61   20.21
   0   8   2  727.80   18.98
   0  -8   2  690.17   19.10
   0   8  -2  735.27   20.30
   0  -8  -2  694.27   20.14
   0  -8   2  702.02   20.08
   0  -8  -2  736.59   21.17
   0  -8   2  698.51   21.14
   0   8  -2  685.39   19.17
   0  -8  -2  686.18   19.38
   0   8   3   40.03    1.66
   0  -8  -3   39.98    2.02
   0  -8   3   38.46    2.25
   0   8   3   42.13    2.43
   0   8  -3   44.18    2.53
   0  -8  -3   42.16    2.41
   0  -8   3   36.52    1.73
   0  -8  -3   45.45    2.92
   0  -8   3   38.48    2.79
   0   8  -3   39.18    2.46
   0  -8   3   36.69    2.24
   0   8  -4  353.13   11.46
   0  -8  -4  352.33   10.71
   0  -8   4  353.39   11.07
   0   8   4  341.07   11.15
   0  -8  -4  338.30   11.15
   0   8  -4  348.56   11.28
   0   8  -4  350.98   10.35
   0  -8   4  348.42   11.70
   0  -8   4  368.28    9.86
   0  -8  -4  373.98   12.04
   0  -8   4  348.01   12.09
   0   8   4  376.35    9.87
   0   8  -5  108.10    4.70
   0  -8  -5  107.78    4.60
   0   8   5  120.58    4.62
   0   8  -5  111.06    4.71
   0  -8   5  108.20    4.42
   0   8  -5  102.17    3.90
   0  -8   5  111.19    4.98
   0   8   5  110.76    3.63
   0  -8  -5  105.18    5.01
   0  -8   5  111.29    5.24
   0  -8   5  115.64    3.64
   0   8  -6 2772.73   76.16
   0  -8  -6 2733.98   76.00
   0   8  -6 2847.52   76.17
   0  -8  -6 2970.84   74.41
   0  -8  -6 2816.42   74.68
   0   8  -6 2949.35   74.99
   0  -8   6 2735.69   76.41
   0   8   6 2938.60   74.77
   0  -8   6 2870.69   76.90
   0  -8   6 2868.07   74.74
   0  -8  -6 2847.69   76.67
   0  -8   7  218.69    8.28
   0  -8   7  213.96    6.76
   0  -8  -7  212.87    8.06
   0   8   7  214.59    6.79
   0  -8  -7  211.38    6.31
   0   8  -7  220.88    6.71
   0   8  -7  224.54    7.91
   0  -8  -7  222.84    6.73
   0   8  -7  229.90    7.92
   0   8  -7  209.60    6.90
   0  -8   7  214.57    7.97
   0  -8  -7  227.91    7.85
   0  -8   8    8.12    0.86
   0   8   8    8.76    0.90
   0  -8  -8    8.69    0.68
   0  -8  -8   10.96    0.94
   0   8  -8    6.63    1.02
   0   8  -8    8.61    0.84
   0  -8   8    7.77    1.24
   0  -8  -8    7.62    1.19
   0   8  -8    8.58    1.20
   0   8  -8    9.56    0.94
   0  -8   8    7.95    1.15
   0  -8  -8    7.00    1.06
   0  -8  -9   52.63    3.14
   0   8   9   44.62    2.40
   0  -8   9   48.75    2.47
   0  -8   9   51.44    3.22
   0  -8  -9   51.79    2.43
   0   8  -9   50.20    2.41
   0   8  -9   43.01    2.83
   0  -8  -9   47.63    2.01
   0  -8   9   49.28    3.06
   0  -8  -9   50.43    3.02
   0   8  10   34.09    2.09
   0  -8  10   31.38    2.02
   0  -8  10   33.79    2.57
   0  -8 -10   34.28    2.45
   0   8 -10   35.99    2.51
   0  -8 -10   33.50    1.98
   0   8 -10   35.40    2.01
   0   8 -10   33.16    2.29
   0   8  10   34.61    2.40
   0  -8  10   33.65    2.45
   0  -8 -10   33.57    2.45
   0   8 -11  612.69   17.94
   0  -8  11  619.05   18.36
   0   8  11  587.76   18.13
   0  -8 -11  573.99   17.30
   0   8 -11  599.28   17.39
   0   8 -11  610.42   18.48
   0  -8  11  591.79   18.42
   0  -8  11  611.51   17.69
   0  -8 -11  591.79   18.18
   0   8  11  659.76   17.74
   0  -8 -11  617.67   18.45
   0   8 -12  263.51    8.62
   0  -8 -12  261.98    8.61
   0   8 -12  266.62    9.51
   0   8 -12  246.76    9.07
   0  -8  12  265.72    9.39
   0  -8 -12  276.82    9.23
   0  -8  12  250.76    8.80
   0   8  12  272.82    8.99
   0  -8  12  261.19    9.29
   0   8  12  263.00    9.34
   0   8 -13  117.02    4.81
   0  -8 -13  122.27    4.86
   0   8  13  113.95    5.38
   0  -8  13  119.39    5.35
   0   8 -13  118.89    5.29
   0  -8  13  110.69    4.98
   0  -8  13  120.71    5.38
   0   8  13  127.19    5.21
   0  -8 -13  132.12    5.32
   0   8  14 1020.19   30.09
   0  -8  14 1064.82   29.74
   0   8 -14 1002.55   29.03
   0  -8 -14 1027.79   29.11
   0   8 -14 1035.83   29.81
   0  -8  14 1073.74   29.61
   0  -8  14 1003.75   29.58
   0  -8 -14 1104.67   29.55
   0   8  14 1099.49   29.60
   0   8 -15    2.91    0.82
   0  -8 -15    2.19    0.70
   0   8 -15    3.40    0.78
   0   8  15    4.75    1.07
   0  -8  15    2.95    0.81
   0   8  15    4.20    0.90
   0  -8  15    3.12    0.82
   0   8  16  210.73    8.55
   0   8 -16  206.33    7.49
   0  -8 -16  202.34    7.46
   0  -8  16  193.06    7.75
   0  -8  16  207.86    7.90
   0   8  16  211.80    7.97
   0   8 -16  214.01    8.21
   0   8  17   84.57    5.11
   0  -8  17  105.26    4.98
   0   8  17   95.82    4.84
   0   8 -17   94.62    4.96
   0   8 -17  101.16    4.55
   0  -8 -17   93.35    4.42
   0   8  18  688.04   22.04
   0   8  18  738.63   21.24
   0  -8  18  721.65   21.23
   0   8 -18  691.01   21.36
   0  -8 -18  667.63   20.39
   0   8 -18  672.72   20.40
   0   8 -19   69.09    5.00
   0   8  19   75.33    4.35
   0  -8  19   75.51    4.31
   0   8 -19   67.73    4.24
   0   8 -19   77.16    3.94
   0  -8 -19   73.23    3.88
   0   8 -20  507.37   19.07
   0  -8  20  577.79   17.82
   0   8  20  571.19   17.85
   0   8 -20  559.85   17.95
   0  -8 -20  531.89   16.85
   0   8 -21    5.81    1.30
   0   8 -21    5.65    1.66
   0  -8  21    6.79    1.44
   0   8  21    4.86    1.24
   0   8 -22  462.19   16.09
   0   8 -22  474.66   17.69
   0   8  22  470.02   15.96
   0  -8  22  483.19   16.01
   0   8 -23  255.31   10.78
   0   8 -23  282.69   12.43
   0  -8  23  285.14   10.85
   0   8  23  293.79   11.04
   0   8 -24  279.29   11.20
   0   8 -24  268.99   12.43
   0  -8  24  288.76   11.09
   0   8  24  290.39   11.16
   0   8 -25    3.35    1.11
   0   8 -25    5.34    1.76
   0  -8  25    3.44    1.14
   0   8  25    4.87    1.22
   0   8 -26  327.33   13.14
   0   8 -26  375.10   15.31
   0   8  26  363.04   13.44
   0  -8  26  366.83   13.37
   0   8 -27   50.82    4.06
   0   8 -27   51.62    4.87
   0  -8  27   53.22    4.08
   0   8  27   55.07    4.17
   0   8 -28   15.50    2.35
   0   8 -28   10.24    2.29
   0  -8  28   14.71    2.14
   0   8  28   13.89    2.23
   0   8 -29  134.32    7.20
   0   8 -29  154.86    8.79
   0   8  29  145.14    7.41
   0  -8  29  135.46    7.20
   0   8 -30    2.57    1.64
   0   8  30    4.66    1.46
   0  -8  30    3.94    1.33
   0   8  31   86.88    5.67
   0  -8  31   90.34    5.74
   0  -9   0    0.35    0.23
   0   9   0    0.81    0.41
   0  -9   0    0.37    0.33
   0  -9   0   -0.20    0.38
   0  -9   0    0.38    0.32
   0   9   1    0.44    0.22
   0   9  -1    0.42    0.23
   0  -9   1    0.86    0.45
   0  -9   1    0.33    0.20
   0  -9  -1    0.13    0.30
   0   9   1    0.13    0.25
   0   9  -1    0.41    0.29
   0  -9  -1    0.39    0.33
   0  -9   1    0.20    0.33
   0  -9  -1    0.39    0.42
   0  -9   1    0.75    0.36
   0   9   2    0.17    0.15
   0  -9  -2    0.08    0.23
   0   9  -2   -0.07    0.19
   0  -9   2    0.37    0.31
   0  -9   2    0.32    0.23
   0  -9  -2    0.39    0.35
   0   9  -2    0.42    0.32
   0   9   2   -0.13    0.26
   0   9  -2    0.28    0.27
   0  -9   2    0.63    0.41
   0  -9  -2    0.19    0.37
   0  -9  -2    0.53    0.38
   0  -9   2    0.20    0.50
   0   9   3    0.41    0.20
   0  -9   3    0.12    0.33
   0   9  -3    0.70    0.27
   0  -9   3    0.49    0.26
   0  -9  -3    0.26    0.31
   0   9   3    0.27    0.34
   0   9  -3    0.28    0.33
   0  -9   3    0.20    0.43
   0   9  -3    0.58    0.34
   0  -9   3   -0.13    0.29
   0  -9  -3    1.15    0.55
   0  -9  -4   -0.14    0.29
   0   9   4    0.13    0.34
   0   9  -4    0.43    0.34
   0   9   4    0.28    0.17
   0  -9   4    0.60    0.47
   0   9  -4    0.44    0.32
   0  -9  -4    0.19    0.40
   0  -9   4    1.58    0.61
   0  -9   4   -0.12    0.23
   0  -9  -4    0.76    0.35
   0  -9   5    0.40    0.50
   0   9  -5    0.76    0.50
   0  -9  -5    0.19    0.44
   0   9  -5   -0.29    0.37
   0  -9  -5    0.21    0.28
   0  -9   5    0.61    0.37
   0  -9  -5    0.42    0.43
   0   9   5    0.54    0.34
   0   9  -5    0.38    0.26
   0  -9   5    0.88    0.48
   0  -9   5    0.77    0.24
   0   9   5    0.19    0.21
   0  -9  -6    0.37    0.47
   0  -9   6    0.20    0.38
   0   9  -6    0.47    0.36
   0  -9  -6    0.29    0.37
   0   9  -6    0.30    0.29
   0   9  -6    0.08    0.22
   0  -9   6    0.18    0.34
   0   9   6    0.36    0.25
   0  -9   6    0.17    0.18
   0  -9   7    0.20    0.47
   0   9  -7    0.16    0.27
   0  -9  -7    0.18    0.30
   0  -9  -7   -0.15    0.29
   0  -9  -7    0.18    0.16
   0   9  -7    0.31    0.34
   0   9  -7    0.26    0.27
   0  -9   7    0.18    0.38
   0   9   7   -0.07    0.22
   0  -9   7    0.49    0.24
   0  -9   8    0.20    0.42
   0  -9  -8    0.36    0.42
   0   9  -8    0.67    0.32
   0  -9  -8    0.79    0.50
   0  -9  -8    1.09    0.26
   0   9  -8   -0.16    0.27
   0  -9  -8    0.60    0.29
   0   9  -8    0.09    0.22
   0  -9   8    0.18    0.38
   0  -9   8    0.08    0.21
   0   9   8    0.25    0.23
   0  -9  -9    0.54    0.48
   0  -9   9    0.20    0.38
   0   9  -9   -0.17    0.41
   0  -9  -9    0.16    0.31
   0  -9  -9    0.47    0.20
   0   9  -9    0.84    0.39
   0  -9  -9    0.51    0.33
   0   9  -9    1.30    0.43
   0  -9   9    0.89    0.48
   0  -9   9    0.28    0.28
   0   9   9    0.19    0.28
   0   9  10    0.11    0.23
   0  -9  10    0.21    0.27
   0  -9 -10    0.18    0.37
   0   9 -10    1.09    0.43
   0  -9  10   -0.19    0.37
   0   9 -10    0.15    0.31
   0  -9 -10    0.18    0.21
   0  -9 -10   -0.10    0.27
   0   9 -10    0.70    0.37
   0   9 -10    0.33    0.27
   0  -9  10    0.18    0.42
   0  -9 -10    0.17    0.43
   0  -9  11    0.24    0.34
   0  -9  11    0.38    0.41
   0  -9 -11   -0.17    0.37
   0   9  11   -0.12    0.31
   0   9 -11    1.07    0.48
   0  -9 -11    0.07    0.25
   0   9  11    0.16    0.38
   0  -9 -11    0.54    0.57
   0  -9  11    0.36    0.39
   0  -9 -11    0.10    0.32
   0   9 -11    1.09    0.49
   0   9 -11    0.31    0.31
   0   9 -12    0.19    0.26
   0  -9 -12   -0.11    0.36
   0   9 -12    0.11    0.36
   0  -9 -12    0.56    0.47
   0   9  12    0.17    0.43
   0  -9  12    0.18    0.39
   0  -9  12    0.19    0.44
   0  -9 -12   -0.17    0.43
   0  -9  12    0.26    0.28
   0   9  12    0.13    0.29
   0  -9  13   -0.19    0.43
   0  -9  13    0.14    0.33
   0   9  13    0.15    0.37
   0  -9 -13    0.34    0.48
   0  -9 -13    0.12    0.33
   0   9 -13    0.20    0.42
   0   9 -13    0.12    0.40
   0   9 -13   -0.17    0.58
   0   9  13    0.18    0.54
   0  -9  13    0.18    0.35
   0  -9 -13    0.19    0.45
   0  -9  14    0.61    0.39
   0   9  14   -0.16    0.37
   0   9 -14    0.13    0.44
   0  -9 -14   -0.13    0.41
   0   9 -14    0.21    0.44
   0   9 -14    0.36    0.42
   0   9  14   -0.19    0.41
   0  -9  14    0.56    0.57
   0  -9 -14    0.20    0.43
   0   9 -15    0.75    0.57
   0   9  15    0.20    0.59
   0  -9 -15    0.41    0.45
   0   9 -15    0.13    0.36
   0  -9  15   -0.19    0.47
   0  -9  15    0.65    0.49
   0   9  15    0.17    0.43
   0   9 -16   -0.20    0.56
   0   9  16   -0.66    0.73
   0  -9 -16    0.29    0.41
   0  -9  16    1.33    0.68
   0   9  16    0.54    0.49
   0  -9  16    1.05    0.58
   0  -9 -17    0.30    0.49
   0  -9  17    0.37    0.56
   0   9  17    0.19    0.48
   0   9 -17    0.82    0.71
   0   9  17    0.24    0.64
   0  -9 -18    0.16    0.53
   0   9  18   -0.25    0.80
   0   9 -18    0.22    0.55
   0   9  18    0.20    0.54
   0  -9  18   -0.39    0.56
   0   9 -19    0.68    0.71
   0  -9  19   -0.41    0.71
   0   9  19    0.21    0.54
   0   9 -20    0.70    0.84
   0   9 -20    0.34    0.73
   0   9  20    0.67    0.71
   0  -9  20    0.22    0.59
   0   9 -21    0.24    0.66
   0   9 -21   -0.35    1.01
   0  -9  21    0.45    0.65
   0   9  21   -0.23    0.67
   0   9 -22   -0.25    0.64
   0   9 -22    0.37    0.94
   0  -9  22    0.47    0.64
   0   9  22    0.24    0.70
   0   9 -23    0.26    0.76
   0   9 -23   -0.77    1.22
   0  -9  23    0.25    0.62
   0   9  23    0.25    0.80
   0   9 -24    0.28    0.79
   0   9 -24    0.40    0.76
   0   9  24   -0.52    0.75
   0  -9  24    0.51    0.65
   0   9 -25    1.14    0.86
   0   9 -25   -1.24    1.42
   0   9  25    1.62    0.97
   0  -9  25   -0.26    0.84
   0   9 -26    0.87    0.92
   0   9 -26   -0.43    1.08
   0  -9  26    0.82    0.86
   0   9  26    0.84    0.80
   0   9 -27    0.29    0.74
   0   9 -27    0.87    1.18
   0   9  27    0.29    0.91
   0  -9  27   -0.84    0.93
   0   9 -28    1.19    0.95
   0  -9  28    0.29    0.91
   0   9  28    0.29    1.01
   0   9 -28   -0.44    1.39
   0  -9  29    0.59    1.05
   0   9  29    0.30    1.23
   0   9 -29    0.44    1.19
   0   9  30    0.31    0.98
   0   9 -30    0.44    1.12
   0   9  31    0.32    0.86
   0  10   0  281.53    9.58
   0 -10   0  265.75    9.29
   0  10   0  288.43    8.52
   0 -10   0  280.06    8.48
   0 -10   0  278.43   10.66
   0 -10   0  284.68    9.48
   0  10   1    2.21    0.42
   0  10  -1    2.48    0.48
   0 -10   1    3.66    0.74
   0 -10   1    1.90    0.43
   0  10   1    3.26    0.67
   0  10  -1    3.78    0.77
   0 -10  -1    3.35    0.71
   0 -10  -1    3.43    0.71
   0 -10   1    3.07    0.96
   0 -10   1    3.73    0.71
   0 -10  -1    2.16    0.80
   0  10  -2  845.45   25.18
   0 -10   2  868.40   24.75
   0 -10  -2  853.48   24.97
   0  10   2  894.40   25.05
   0  10   2  923.51   23.63
   0 -10   2  872.37   23.74
   0 -10  -2  898.70   25.12
   0  10  -2  878.25   25.17
   0 -10   2  843.53   24.84
   0 -10  -2  870.60   26.25
   0 -10   2  879.62   26.31
   0  10  -2  889.03   23.83
   0 -10  -2  857.34   24.02
   0  10   3  736.19   19.20
   0 -10   3  748.17   20.53
   0  10  -3  693.64   19.52
   0 -10  -3  700.14   19.81
   0 -10  -3  699.61   20.75
   0 -10   3  708.22   20.56
   0  10  -3  617.48   20.62
   0 -10   3  696.42   19.36
   0  10   3  773.08   20.86
   0  10  -3  720.72   20.81
   0 -10  -3  721.15   20.76
   0 -10   3  690.10   21.89
   0 -10  -3  715.18   21.85
   0 -10  -4  102.75    5.20
   0 -10   4   95.79    5.22
   0 -10  -4   93.81    3.91
   0 -10   4   93.58    4.23
   0  10   4   98.12    3.32
   0 -10  -4   94.92    4.44
   0  10   4   93.37    4.41
   0  10  -4   98.51    4.60
   0 -10   4  100.61    5.02
   0  10  -4   88.74    4.56
   0 -10   4  101.77    4.44
   0  10  -5  523.08   16.59
   0 -10  -5  531.71   15.62
   0 -10   5  534.45   16.00
   0 -10  -5  519.96   16.29
   0  10  -5  539.88   16.50
   0  10   5  559.53   16.24
   0 -10   5  531.14   16.81
   0 -10   5  518.81   17.28
   0 -10  -5  558.21   17.31
   0  10  -6   88.85    4.47
   0 -10  -6   87.87    3.91
   0  10  -6   86.65    4.37
   0 -10  -6   90.33    4.38
   0  10  -6   84.82    3.52
   0 -10   6   90.11    4.74
   0 -10  -6   96.21    4.94
   0 -10   6   90.33    3.15
   0 -10   6   83.59    4.82
   0  10   6   91.98    3.19
   0 -10   7    4.17    1.05
   0 -10  -7    2.22    0.80
   0  10  -7    3.18    0.85
   0 -10  -7    4.92    0.97
   0  10  -7    4.66    0.89
   0  10  -7    3.21    0.58
   0 -10   7    4.51    1.03
   0 -10   7    3.53    0.52
   0  10   7    3.31    0.51
   0  10  -8  400.49   12.61
   0 -10  -8  390.10   10.45
   0 -10  -8  359.52   12.30
   0  10  -8  352.10   12.39
   0  10  -8  374.72   11.26
   0 -10   8  333.98   12.43
   0  10   8  374.61   11.00
   0 -10   8  358.61   12.95
   0 -10   8  375.22   10.98
   0 -10  -8  392.11   12.93
   0  10  -9 1522.40   44.11
   0 -10  -9 1622.72   44.04
   0  10  -9 1611.62   44.14
   0 -10  -9 1577.40   41.71
   0  10  -9 1607.06   42.69
   0 -10   9 1613.73   44.21
   0  10   9 1670.51   42.52
   0 -10  -9 1629.03   44.39
   0 -10   9 1505.32   44.47
   0 -10   9 1560.02   42.46
   0 -10 -10  363.29   12.64
   0  10 -10  366.84   12.75
   0  10 -10  376.26   12.86
   0  10 -10  382.07   11.63
   0 -10  10  369.32   12.82
   0 -10 -10  400.13   13.05
   0 -10  10  363.60   12.99
   0 -10  10  400.34   11.50
   0  10  10  379.18   11.54
   0 -10  11 1665.16   45.42
   0  10  11 1787.82   45.61
   0 -10  11 1645.34   46.98
   0 -10 -11 1725.70   46.88
   0  10 -11 1744.98   46.18
   0  10 -11 1659.71   46.75
   0  10 -11 1656.07   46.88
   0  10 -11 1685.50   45.49
   0  10  11 1628.57   46.26
   0 -10  11 1687.80   46.72
   0 -10 -11 1691.99   46.78
   0  10  12  292.68    9.32
   0 -10  12  273.94   10.27
   0 -10 -12  291.15   10.17
   0 -10  12  277.62    9.20
   0  10 -12  266.30    9.64
   0  10 -12  280.74   10.22
   0  10 -12  250.73   10.08
   0  10  12  261.97    9.72
   0  10 -12  291.06    9.27
   0 -10  12  257.53    9.94
   0 -10 -12  289.85   10.29
   0  10 -13   12.75    1.52
   0  10  13    9.91    1.44
   0 -10  13   13.87    1.69
   0  10 -13    8.82    1.40
   0  10  13   11.62    1.34
   0 -10  13   10.70    1.29
   0 -10  13   10.83    1.59
   0 -10 -13    9.70    1.45
   0 -10 -13   13.95    1.74
   0  10 -14   77.61    4.17
   0  10  14   72.61    4.17
   0 -10  14   65.98    4.03
   0  10 -14   68.78    4.29
   0 -10  14   78.64    3.95
   0  10  14   78.07    3.94
   0 -10 -14   74.72    4.37
   0  10 -15  893.30   26.62
   0  10 -15  929.46   27.14
   0 -10  15  873.71   26.71
   0  10  15  892.82   26.82
   0 -10  15  895.84   26.19
   0  10  15  976.99   26.48
   0 -10 -15  911.25   27.16
   0  10 -16  167.07    7.06
   0  10  16  161.99    7.21
   0  10 -16  157.71    7.31
   0 -10  16  149.47    6.84
   0 -10  16  162.72    6.69
   0  10  16  171.08    6.83
   0 -10 -16  172.37    7.44
   0  10  17  507.78   17.31
   0  10  17  559.22   16.97
   0 -10  17  534.62   16.78
   0  10 -17  521.19   16.98
   0  10 -17  522.34   17.53
   0 -10  18  524.88   17.18
   0  10 -18  518.88   17.43
   0  10 -18  537.06   18.08
   0  10 -19  137.10    6.51
   0  10  19  141.95    6.45
   0 -10  19  136.38    6.34
   0  10 -20  366.43   12.95
   0 -10  20  354.56   12.57
   0  10  20  355.02   12.68
   0  10 -21   -0.36    0.77
   0  10 -21   -0.25    0.75
   0 -10  21    0.23    0.61
   0  10 -22  106.93    6.85
   0  10 -22  109.01    5.97
   0  10  22  119.89    6.04
   0 -10  22  113.62    5.86
   0  10 -23  419.66   16.56
   0  10 -23  430.14   15.08
   0 -10  23  430.77   14.81
   0  10  23  413.05   14.72
   0  10 -24   27.76    3.48
   0  10 -24   30.11    3.00
   0 -10  24   30.61    2.92
   0  10  24   29.19    2.88
   0  10 -25  285.14   12.85
   0  10 -25  260.87   11.16
   0  10  25  300.97   11.34
   0  10 -26   65.11    5.46
   0  10 -26   57.30    4.38
   0  10 -27   26.00    3.61
   0  10 -28  122.08    8.00
   0  10 -29  513.67   19.96
   0  11   0    0.91    0.36
   0 -11   0    0.45    0.43
   0 -11   0    0.08    0.30
   0  11   0    0.99    0.47
   0 -11   0    0.31    0.39
   0 -11   0    0.24    0.51
   0  11   1    0.07    0.19
   0 -11   1    0.89    0.45
   0  11  -1   -0.17    0.30
   0 -11   1    0.08    0.24
   0 -11  -1    0.15    0.41
   0  11  -1    0.33    0.36
   0  11   1   -0.16    0.35
   0 -11   1    0.15    0.35
   0 -11   1    0.24    0.56
   0 -11  -1   -0.16    0.36
   0 -11  -1    0.24    0.64
   0  11   2    0.55    0.29
   0 -11   2    0.15    0.34
   0  11  -2    0.33    0.30
   0 -11   2   -0.08    0.26
   0  11  -2    0.17    0.39
   0  11   2    0.16    0.41
   0 -11  -2    0.78    0.49
   0 -11  -2    0.23    0.63
   0 -11   2    0.15    0.35
   0 -11   2   -0.24    0.73
   0 -11  -2    0.16    0.37
   0  11   3    0.32    0.21
   0 -11  -3    0.50    0.36
   0 -11   3    0.29    0.44
   0  11  -3    0.08    0.22
   0 -11   3    1.45    0.39
   0  11  -3   -0.17    0.33
   0  11   3    0.16    0.41
   0 -11  -3   -0.16    0.37
   0 -11   3   -0.24    0.56
   0  11  -3    0.89    0.61
   0 -11   3    0.15    0.43
   0 -11  -3    0.16    0.49
   0 -11  -3   -0.23    0.55
   0 -11  -4    0.16    0.38
   0  11  -4    0.18    0.41
   0  11   4    0.16    0.31
   0 -11   4    1.88    0.57
   0  11  -4    0.67    0.32
   0 -11  -4    1.07    0.46
   0  11   4    0.53    0.24
   0 -11   4    1.29    0.71
   0  11  -4    0.72    0.48
   0 -11   4    0.48    0.57
   0 -11  -4    0.23    0.49
   0 -11   4   -0.15    0.43
   0 -11  -5    0.46    0.35
   0 -11   5    1.16    0.54
   0 -11   5    0.21    0.41
   0 -11  -5    0.50    0.42
   0  11  -5    0.18    0.42
   0  11   5    0.16    0.38
   0 -11  -5    0.68    0.57
   0  11  -5    1.29    0.53
   0 -11   5    0.72    0.69
   0 -11  -6    0.74    0.44
   0 -11   6   -0.29    0.54
   0 -11   6    0.96    0.73
   0 -11  -6    0.45    0.52
   0  11  -6    0.75    0.54
   0 -11   6    0.43    0.50
   0 -11  -6    1.20    0.59
   0  11  -6   -0.18    0.55
   0 -11  -7    0.13    0.28
   0  11  -7    0.37    0.36
   0 -11   7    0.48    0.46
   0  11  -7    0.19    0.41
   0 -11  -7    0.22    0.42
   0  11  -7   -0.29    0.29
   0 -11   7   -0.22    0.29
   0 -11  -7    0.18    0.45
   0 -11  -8    0.36    0.49
   0  11  -8    1.55    0.58
   0 -11   8    0.71    0.50
   0 -11  -8    0.22    0.47
   0  11  -8    0.20    0.27
   0  11  -8    0.51    0.34
   0 -11   8    0.21    0.41
   0 -11   8    1.21    0.35
   0  11   8    0.39    0.26
   0 -11  -9    0.19    0.51
   0  11  -9    0.80    0.42
   0 -11   9   -0.23    0.55
   0  11  -9   -0.20    0.34
   0  11  -9    0.22    0.31
   0 -11   9   -0.22    0.46
   0 -11  -9    0.43    0.50
   0  11   9   -0.09    0.24
   0 -11   9    0.18    0.28
   0 -11 -10    0.39    0.53
   0  11 -10    0.61    0.52
   0  11 -10    0.63    0.45
   0  11 -10    0.46    0.38
   0 -11  10    0.22    0.41
   0 -11  10    0.46    0.63
   0  11  10    0.31    0.37
   0 -11 -10    0.21    0.54
   0 -11  10    1.50    0.47
   0 -11 -11   -0.20    0.47
   0  11 -11    1.27    0.53
   0  11 -11    1.52    0.59
   0  11 -11    0.85    0.42
   0 -11  11    0.65    0.59
   0 -11 -11   -0.21    0.60
   0 -11  11    0.23    0.66
   0  11  11    0.70    0.40
   0 -11  11    0.11    0.29
   0 -11  12    0.13    0.32
   0 -11 -12   -0.21    0.44
   0  11  12    0.13    0.41
   0 -11  12    1.13    0.68
   0  11 -12    0.70    0.63
   0  11 -12    0.22    0.41
   0  11 -12    0.45    0.37
   0  11 -12    0.13    0.35
   0  11  12    1.64    0.69
   0 -11 -12    0.42    0.57
   0 -11 -13   -0.20    0.55
   0  11  13   -0.14    0.45
   0 -11  13   -0.22    0.64
   0 -11  13    0.28    0.37
   0  11 -13    0.18    0.49
   0  11 -13    0.67    0.60
   0  11 -13    0.23    0.45
   0  11 -13    0.55    0.42
   0  11  13    0.38    0.51
   0 -11  13    0.22    0.47
   0 -11 -13    0.22    0.59
   0 -11  14    0.30    0.48
   0  11  14   -0.16    0.47
   0  11 -14    1.14    0.60
   0  11 -14    0.69    0.54
   0  11 -14    0.97    0.69
   0  11  14    0.20    0.50
   0  11 -14    0.59    0.51
   0 -11  14    0.22    0.55
   0 -11 -14    0.45    0.57
   0  11  15    0.17    0.46
   0 -11  15   -0.49    0.57
   0  11 -15    1.20    0.65
   0  11 -15   -0.20    0.63
   0  11  15    0.21    0.60
   0 -11  15   -0.22    0.52
   0 -11 -15   -0.23    0.59
   0  11  16    0.72    0.57
   0  11 -16    0.21    0.59
   0  11 -16    0.25    0.48
   0  11  17   -0.96    0.52
   0  11 -17    0.43    0.65
   0  11 -17    0.26    0.65
   0  11 -18   -0.22    0.57
   0  11 -18   -0.27    0.68
   0  11 -19   -0.70    0.71
   0  11 -19    1.12    0.80
   0  11 -20    1.94    0.90
   0  11 -20    2.03    0.96
   0  11 -21   -0.50    0.90
   0  11 -21    0.30    0.71
   0  11 -22    0.94    0.79
   0  11 -22   -0.26    0.66
   0  11 -22    0.38    0.88
   0  11 -23   -0.33    1.08
   0  11 -23   -0.27    0.77
   0  11 -23   -0.39    1.12
   0  11 -24   -0.56    0.92
   0  11 -24   -0.41    1.22
   0  11 -25    0.86    0.95
   0  11 -25    0.42    0.89
   0  11 -27    0.44    1.20
   0  11 -28   -1.36    1.79
   0  11 -29   -0.93    1.40
   0 -12   0 2198.90   57.48
   0  12   0 2216.44   57.82
   0 -12   0 2060.21   56.18
   0  12   0 2136.52   56.22
   0 -12   0 2102.93   57.54
   0 -12   0 2148.19   59.36
   0  12   1  527.35   17.33
   0 -12  -1  564.30   17.26
   0 -12   1  582.08   17.14
   0  12  -1  572.29   17.42
   0  12  -1  574.01   16.16
   0  12   1  572.28   15.90
   0 -12   1  550.18   15.92
   0 -12  -1  554.80   16.07
   0 -12  -1  585.53   17.39
   0 -12   1  576.54   17.28
   0 -12   1  551.37   18.62
   0 -12  -1  558.64   18.63
   0  12   2  378.36   12.75
   0  12  -2  405.83   12.88
   0 -12   2  400.08   12.49
   0 -12  -2  380.05   12.65
   0  12   2  381.68   11.17
   0 -12   2  384.69   11.29
   0 -12   2  389.35   12.62
   0 -12  -2  383.58   12.71
   0 -12  -2  382.66   13.90
   0 -12   2  385.37   14.02
   0  12  -2  388.31   11.39
   0  12  -3  109.23    4.17
   0 -12  -3  111.75    4.41
   0 -12   3  117.45    5.05
   0 -12   3  114.36    5.10
   0 -12  -3  117.54    5.30
   0 -12   3  109.62    4.03
   0  12   3   99.47    5.01
   0 -12  -3  108.73    5.13
   0  12  -3  111.55    5.20
   0 -12  -3  111.52    5.99
   0 -12   3  110.18    6.00
   0  12  -4  280.26   10.32
   0 -12  -4  295.04   10.20
   0  12   4  301.92   10.14
   0 -12   4  284.96    9.96
   0 -12  -4  277.92   10.13
   0  12  -4  259.71   10.14
   0  12  -4  284.72    8.85
   0 -12  -4  282.52    9.21
   0 -12   4  308.20    9.98
   0 -12   4  287.12   10.87
   0 -12   4  296.83   11.41
   0 -12  -4  296.89   11.17
   0 -12  -5   -0.25    0.62
   0  12  -5   -0.20    0.38
   0 -12   5    0.78    0.70
   0 -12   5    0.78    0.45
   0  12  -5    0.74    0.33
   0 -12  -5    0.97    0.55
   0 -12   5    0.23    0.50
   0 -12  -5    0.36    0.57
   0  12   5    0.35    0.41
   0  12  -5    1.76    0.62
   0 -12  -6  687.21   20.54
   0  12   6  660.25   20.24
   0  12  -6  678.27   20.75
   0  12  -6  639.35   20.56
   0 -12  -6  677.00   19.52
   0 -12   6  695.53   20.05
   0 -12   6  659.11   21.09
   0 -12   6  673.51   21.62
   0 -12  -6  699.79   21.47
   0  12  -7  164.64    7.00
   0 -12  -7  172.58    6.96
   0 -12  -7  168.21    6.27
   0  12  -7  149.07    6.87
   0 -12   7  146.93    7.11
   0 -12  -7  155.85    7.30
   0 -12   7  160.22    7.56
   0 -12  -8    0.19    0.49
   0  12  -8    2.91    0.84
   0 -12  -8    2.20    0.64
   0 -12   8    0.51    0.49
   0  12  -8    0.64    0.50
   0  12  -8    0.43    0.31
   0 -12   8    0.23    0.45
   0 -12  -8   -0.24    0.51
   0  12  -9  373.00   12.97
   0 -12  -9  398.58   12.91
   0 -12  -9  387.59   12.20
   0  12  -9  375.97   11.44
   0 -12   9  359.58   13.03
   0  12  -9  333.07   12.76
   0 -12  -9  378.25   13.25
   0 -12   9  357.52   13.34
   0  12 -10  148.28    7.02
   0 -12  10  151.03    7.07
   0 -12 -10  174.90    7.45
   0 -12  10  161.69    7.45
   0  12 -10  149.28    6.98
   0 -12 -10  169.22    7.08
   0  12 -11  570.60   18.81
   0 -12 -11  588.55   18.62
   0  12 -11  560.81   18.62
   0 -12  11  572.77   18.76
   0 -12  11  608.33   19.21
   0 -12 -11  616.90   18.98
   0 -12  12   63.14    4.20
   0 -12 -12   59.57    3.99
   0  12 -12   62.22    4.14
   0  12 -12   64.30    3.70
   0  12  12   63.03    3.80
   0 -12  12   63.11    4.07
   0 -12 -12   59.18    3.90
   0  12 -12   58.66    3.95
   0  12 -13  145.05    6.85
   0  12 -13  145.63    6.78
   0  12 -13  127.92    5.94
   0  12  13  131.39    6.08
   0 -12  13  130.03    6.44
   0 -12 -13  140.64    6.60
   0  12 -14  633.76   20.66
   0  12 -14  633.13   19.85
   0  12  14  647.66   19.98
   0 -12  14  646.64   20.54
   0  12 -14  651.76   20.81
   0 -12 -14  678.83   20.80
   0  12 -15    3.17    0.94
   0 -12  15    1.89    0.79
   0  12 -15    2.53    0.87
   0  12 -15    2.04    0.85
   0  12 -16  146.11    7.12
   0  12 -16  136.80    7.13
   0  12 -16  156.28    6.77
   0  12 -17   65.60    4.57
   0  12 -17   74.39    4.93
   0  12 -17   77.58    4.46
   0  12 -18  350.23   13.45
   0  12 -18  370.58   12.90
   0  12 -19  209.41    9.35
   0  12 -19  204.26    8.63
   0  12 -20  843.79   26.22
   0  12 -20  825.61   25.51
   0  12 -21  173.66    8.58
   0  12 -21  183.47    8.18
   0  12 -22  118.17    6.85
   0  12 -22  122.87    6.37
   0  12 -23   51.03    4.33
   0  12 -23   56.93    4.88
   0  12 -23   44.86    3.74
   0  12 -24  148.83    8.56
   0  12 -24  144.78    7.93
   0  12 -25   13.92    2.61
   0  12 -25   17.22    2.62
   0  12 -26  227.31   11.29
   0  12 -26  226.33   10.79
   0  12 -27   79.29    6.29
   0  12 -27   81.46    5.90
   0  12 -28    0.46    1.23
   0  12 -28    0.39    0.99
   0 -13   0    0.69    0.60
   0 -13   0    0.53    0.45
   0 -13   0    0.84    0.71
   0  13   0    1.17    0.62
   0 -13   1   -0.17    0.43
   0 -13   1   -0.28    0.54
   0 -13   1    0.18    0.41
   0 -13  -1   -0.28    0.75
   0 -13  -1    0.18    0.42
   0  13  -1    0.20    0.31
   0  13  -1   -0.20    0.56
   0  13   1    1.36    0.76
   0 -13  -1    0.18    0.53
   0 -13   2    0.34    0.43
   0  13  -2    0.10    0.29
   0  13  -2    0.20    0.43
   0  13   2    0.39    0.45
   0 -13  -2   -0.18    0.48
   0 -13  -2   -0.27    0.58
   0 -13   2   -0.17    0.44
   0 -13   2    0.28    0.66
   0 -13  -2   -0.18    0.43
   0 -13   3    0.17    0.43
   0  13  -3    0.19    0.35
   0  13  -3    1.01    0.61
   0  13   3    0.96    0.55
   0 -13   3   -0.17    0.41
   0 -13  -3    0.75    0.59
   0 -13  -3    0.81    0.82
   0 -13   3    0.28    0.71
   0  13  -4    0.10    0.26
   0 -13  -4   -0.12    0.37
   0 -13   4    0.33    0.45
   0  13  -4    0.21    0.48
   0 -13  -4   -0.19    0.48
   0  13   4    0.38    0.52
   0 -13   4    1.02    0.77
   0 -13  -4    0.27    0.57
   0 -13   4    0.17    0.41
   0 -13   4   -0.28    0.59
   0  13  -4   -0.21    0.54
   0 -13  -4    0.19    0.52
   0 -13   5    0.67    0.64
   0 -13  -5    0.38    0.42
   0 -13  -5    0.19    0.52
   0  13  -5    0.42    0.49
   0  13   5    0.38    0.55
   0 -13   5   -0.25    0.42
   0  13  -5    0.22    0.41
   0 -13  -5    0.39    0.65
   0 -13   5    0.28    0.65
   0 -13  -5    0.26    0.56
   0 -13  -6    0.13    0.38
   0 -13   6    0.17    0.48
   0  13  -6    0.86    0.62
   0 -13  -6    0.20    0.53
   0  13   6   -0.38    0.41
   0 -13   6    0.25    0.48
   0 -13   6    0.56    0.75
   0  13  -6    2.42    0.78
   0 -13  -6    0.26    0.66
   0 -13   7    0.55    0.59
   0  13  -7    0.90    0.48
   0 -13  -7    0.81    0.64
   0  13  -7    0.88    0.63
   0 -13  -7    0.29    0.51
   0 -13   7    1.01    0.59
   0 -13  -7    1.03    0.70
   0  13  -8    0.92    0.49
   0  13  -8   -0.22    0.52
   0 -13  -8   -0.41    0.59
   0 -13  -8    0.15    0.44
   0 -13   8   -0.25    0.59
   0 -13   8    0.27    0.69
   0 -13  -8    0.51    0.64
   0  13  -9    1.42    0.68
   0 -13  -9    0.42    0.73
   0  13  -9    0.92    0.62
   0 -13  -9    0.97    0.63
   0 -13   9    0.25    0.54
   0 -13  -9   -0.25    0.76
   0 -13   9    0.27    0.64
   0  13 -10    0.24    0.56
   0 -13 -10    0.65    0.59
   0 -13 -10   -0.17    0.57
   0  13 -10    0.70    0.50
   0 -13  10    0.25    0.64
   0 -13  10    0.27    0.63
   0 -13 -10   -0.25    0.62
   0  13 -11    0.74    0.67
   0 -13 -11    0.22    0.57
   0  13 -11    0.24    0.61
   0 -13  11    0.51    0.64
   0 -13 -11    0.73    0.70
   0 -13  11   -0.53    0.95
   0  13 -12    1.02    0.64
   0 -13 -12   -0.23    0.73
   0  13 -12    0.25    0.34
   0 -13  12   -0.25    0.54
   0 -13 -12    0.72    0.65
   0 -13  12    1.04    0.83
   0  13 -13    1.31    0.75
   0 -13  13    0.25    0.59
   0  13 -13   -0.20    0.53
   0  13 -13    1.02    0.73
   0  13 -14   -0.27    0.58
   0 -13  14    0.25    0.59
   0  13 -14   -0.20    0.58
   0  13 -14    0.26    0.61
   0  13 -15   -0.28    0.65
   0 -13  15    0.25    0.64
   0  13 -15   -0.21    0.57
   0  13 -15    1.35    0.85
   0  13 -16    0.28    0.83
   0  13 -16    0.66    0.63
   0  13 -16    0.86    0.61
   0  13 -17    0.57    0.77
   0  13 -17    0.45    0.69
   0  13 -17    1.18    0.94
   0  13 -18    1.47    0.84
   0  13 -18   -0.24    0.64
   0  13 -18    0.31    0.92
   0  13 -19    0.30    0.71
   0  13 -19   -0.24    0.73
   0  13 -19    1.26    0.85
   0  13 -20    0.94    0.79
   0  13 -20    0.25    0.87
   0  13 -20   -0.65    0.88
   0  13 -21   -0.26    0.74
   0  13 -21    0.97    0.82
   0  13 -22   -0.33    0.96
   0  13 -23    0.69    0.87
   0  13 -24   -0.36    0.96
   0  13 -24    0.41    1.18
   0  13 -25   -0.37    0.99
   0  13 -25    0.85    1.15
   0  13 -26    0.38    1.09
   0  13 -26    0.44    1.39
   0  13 -27    0.78    1.05
   0  13 -27    0.90    1.36
   0 -14   0  461.16   15.20
   0 -14   0  456.21   16.86
   0  14   0  497.61   15.54
   0 -14   0  470.91   15.18
   0 -14  -1  210.63    8.11
   0 -14   1  191.02    7.84
   0 -14  -1  208.36    8.04
   0  14   1  200.10    8.17
   0  14  -1  195.01    8.17
   0 -14   1  207.35    7.92
   0 -14  -1  202.25    9.22
   0 -14   1  204.90    9.27
   0 -14  -2  241.96    9.10
   0 -14   2  243.57    9.00
   0  14  -2  247.24    9.38
   0  14   2  219.83    8.96
   0 -14  -2  234.22    8.99
   0 -14  -2  255.05   10.44
   0 -14   2  231.21   10.23
   0 -14   2  241.40    8.88
   0 -14   3  129.65    5.69
   0  14   3  127.23    5.94
   0  14  -3  115.29    5.84
   0 -14  -3  126.11    5.85
   0 -14  -3  131.75    5.97
   0 -14   3  120.05    5.64
   0 -14   3  123.05    6.54
   0 -14   3  127.44    6.93
   0 -14  -3  135.26    6.99
   0 -14   4   17.44    1.81
   0  14   4   19.34    2.02
   0  14  -4   15.62    1.91
   0 -14  -4   17.88    1.98
   0 -14  -4   19.89    2.06
   0 -14   4   19.80    1.96
   0 -14  -4   15.36    2.28
   0 -14   4   15.08    2.13
   0 -14   4   18.56    2.47
   0 -14   5  638.62   18.94
   0 -14  -5  625.09   19.33
   0  14   5  581.33   19.05
   0  14  -5  601.88   19.51
   0 -14  -5  635.06   19.40
   0  14  -5  662.10   19.77
   0 -14   5  568.24   19.99
   0 -14   5  605.94   20.59
   0 -14  -5  645.12   20.63
   0 -14   6   53.52    3.33
   0  14   6   50.27    3.43
   0 -14  -6   51.07    3.51
   0  14  -6   56.91    3.83
   0 -14   6   54.59    4.05
   0 -14   6   55.62    4.24
   0 -14  -6   51.86    4.01
   0  14  -6   51.53    3.73
   0 -14  -6   58.21    3.73
   0 -14  -7    3.83    1.00
   0  14  -7    4.49    1.04
   0 -14   7    5.73    1.36
   0 -14   7    5.86    1.46
   0 -14  -7    6.59    1.49
   0  14  -7    5.29    1.24
   0 -14  -8  381.34   13.06
   0  14  -8  385.52   13.35
   0 -14   8  364.92   13.52
   0 -14   8  358.93   13.75
   0 -14  -8  361.32   13.57
   0  14  -8  351.99   13.11
   0 -14  -9 1020.45   29.43
   0  14  -9  974.18   29.60
   0 -14   9  986.14   30.02
   0 -14  -9 1042.19   30.19
   0 -14   9  974.33   30.25
   0  14  -9  957.41   29.60
   0 -14 -10  430.38   14.65
   0  14 -10  436.79   14.97
   0 -14  10  414.32   15.06
   0 -14 -10  449.07   15.34
   0 -14  10  411.47   15.25
   0  14 -10  420.60   14.96
   0  14 -11  616.33   20.80
   0 -14  11  669.49   21.21
   0 -14  11  681.17   21.52
   0 -14 -11  689.46   21.32
   0  14 -11  623.18   20.88
   0  14 -12  192.43    8.66
   0 -14  12  212.90    9.04
   0 -14 -12  214.22    8.93
   0 -14  12  188.26    8.78
   0  14 -12  192.00    8.75
   0  14 -13   28.03    2.89
   0  14 -13   33.91    2.76
   0 -14  13   32.83    3.07
   0  14 -13   31.88    3.03
   0  14 -14   45.24    3.21
   0  14 -14   37.36    3.43
   0  14 -14   41.30    3.59
   0 -14  14   39.29    3.40
   0  14 -15  389.49   13.30
   0  14 -15  365.48   14.17
   0  14 -15  383.90   14.19
   0 -14  15  391.51   14.04
   0  14 -16   35.22    3.42
   0  14 -16   40.53    3.12
   0  14 -16   29.14    3.08
   0  14 -17   47.89    3.93
   0  14 -17   44.20    3.40
   0  14 -17   47.65    4.01
   0  14 -18  188.00    8.91
   0  14 -18  195.71    8.26
   0  14 -18  179.04    8.85
   0  14 -19  119.53    6.73
   0  14 -19  113.32    5.99
   0  14 -19  105.71    6.47
   0  14 -20  340.45   13.54
   0  14 -20  344.47   13.73
   0  14 -21   12.39    2.21
   0  14 -21   11.85    2.20
   0  14 -22  160.35    8.36
   0  14 -22  151.57    8.34
   0  14 -23   61.30    4.95
   0  14 -23   68.04    5.26
   0  14 -24    0.37    1.05
   0  14 -24    1.15    1.10
   0  14 -24   -0.84    1.20
   0  14 -25  240.61   11.14
   0  14 -25  218.20   10.89
   0  14 -25  240.95   11.59
   0  14 -26    3.90    1.49
   0  14 -26    1.22    1.17
   0  14 -26    2.21    1.40
   0 -15   0    1.18    0.65
   0  15   0    0.68    0.61
   0 -15   0    1.21    0.79
   0 -15   0    0.32    0.85
   0 -15  -1    1.60    0.76
   0 -15   1    0.39    0.56
   0  15   1    0.22    0.52
   0  15  -1    0.68    0.57
   0 -15  -1   -0.20    0.61
   0 -15   1    1.99    0.89
   0 -15   1    0.32    0.80
   0 -15  -1   -0.31    0.90
   0 -15   2    0.19    0.66
   0 -15  -2    0.81    0.67
   0  15   2    0.67    0.64
   0  15  -2    0.69    0.69
   0 -15   2   -0.32    1.05
   0 -15  -2    0.62    0.84
   0 -15   2   -0.20    0.56
   0 -15  -2   -0.21    0.69
   0 -15  -3    0.21    0.86
   0 -15   3    0.39    0.62
   0 -15  -3    0.21    0.59
   0  15  -3    0.93    0.67
   0  15   3    0.44    0.60
   0 -15   3    0.19    0.57
   0 -15   3    0.30    0.63
   0 -15   3    0.63    1.00
   0 -15  -3    0.91    0.82
   0 -15   4   -0.78    0.77
   0 -15  -4   -0.43    0.77
   0 -15  -4   -0.21    0.64
   0  15   4   -0.22    0.56
   0  15  -4   -0.24    0.64
   0 -15   4    0.19    0.57
   0 -15   4    0.88    0.84
   0 -15  -4   -0.60    1.00
   0 -15   4   -0.31    0.95
   0 -15  -5   -0.22    0.94
   0  15   5   -0.22    0.59
   0 -15  -5    0.65    0.59
   0  15  -5    0.24    0.69
   0 -15   5   -0.19    0.65
   0 -15   5    1.17    0.79
   0 -15   5    0.31    0.73
   0 -15  -5   -0.30    0.81
   0  15  -6    0.51    0.64
   0 -15  -6   -0.22    0.83
   0  15  -6    0.25    0.58
   0 -15  -6    1.11    0.67
   0  15   6    0.22    0.59
   0 -15   6   -0.56    0.69
   0 -15   6    1.46    0.88
   0 -15   6   -0.63    0.85
   0 -15  -6   -0.29    0.89
   0  15  -7    0.26    0.49
   0 -15   7   -0.29    0.79
   0 -15   7    0.31    0.72
   0 -15  -7   -0.29    0.83
   0  15  -7    0.25    0.48
   0 -15  -7   -0.45    0.65
   0  15  -8   -0.26    0.50
   0 -15   8    0.29    0.62
   0 -15   8   -0.31    0.93
   0 -15  -8    0.29    0.67
   0  15  -8    0.26    0.65
   0  15  -9   -0.27    0.63
   0 -15   9   -0.29    0.78
   0 -15   9    0.61    0.77
   0 -15  -9    0.28    0.71
   0  15  -9    0.26    0.61
   0  15 -10    0.28    0.59
   0 -15  10    0.29    0.73
   0 -15 -10    0.28    0.65
   0 -15  10   -0.30    0.64
   0  15 -10   -0.27    0.80
   0  15 -11   -0.28    0.76
   0 -15  11    0.29    0.78
   0 -15  11    0.59    0.69
   0 -15 -11    0.28    0.83
   0  15 -11    1.63    0.86
   0  15 -12    0.28    0.70
   0 -15  12    1.16    0.87
   0  15 -12    0.57    0.55
   0  15 -13    0.21    0.58
   0 -15  13    1.15    0.78
   0  15 -13    0.29    0.62
   0  15 -13    0.85    0.61
   0  15 -14    0.22    0.55
   0 -15  14    0.29    0.68
   0  15 -14    0.58    0.79
   0  15 -14   -0.30    0.86
   0  15 -15    0.90    0.81
   0  15 -15    0.45    0.61
   0  15 -15    0.92    0.59
   0  15 -16    0.92    0.77
   0  15 -16    0.69    0.62
   0  15 -16    0.32    0.80
   0  15 -17   -0.31    1.04
   0  15 -17    0.72    0.68
   0  15 -17    0.32    0.69
   0  15 -18    0.66    0.84
   0  15 -18    0.96    0.92
   0  15 -19    0.34    0.73
   0  15 -19    0.33    0.95
   0  15 -20    0.35    1.06
   0  15 -20   -0.34    1.17
   0  15 -21    0.36    0.97
   0  15 -21   -0.35    1.10
   0  15 -22    0.74    1.06
   0  15 -22   -1.07    1.18
   0  15 -23   -0.38    1.15
   0  15 -23   -0.37    1.05
   0  15 -24    0.79    0.99
   0  15 -24    0.38    1.02
   0  15 -25   -0.43    1.38
   0  15 -25    0.40    1.22
   0  15 -25    0.39    1.17
   0  16   0  814.02   25.23
   0 -16   0  856.06   24.92
   0  16  -1  941.93   29.55
   0 -16   1 1038.08   29.11
   0  16   1 1009.08   29.53
   0 -16   2   76.30    5.18
   0  16  -2   77.66    4.70
   0  16   2   72.96    4.52
   0 -16   3   84.70    5.59
   0  16  -3   99.21    5.45
   0  16   3   97.86    5.28
   0 -16   4   97.13    5.94
   0  16  -4  101.58    5.59
   0  16   4   95.98    5.31
   0 -16   5    8.11    1.70
   0  16  -5    7.39    1.47
   0  16   5    9.32    1.54
   0 -16   6  265.20   11.08
   0  16  -6  267.34   10.53
   0  16   6  252.91   10.02
   0 -16   7  148.36    7.65
   0  16  -7  142.77    7.22
   0  16  -7  155.81    7.39
   0 -16   8   15.12    2.24
   0  16  -8   19.78    2.40
   0  16  -8   13.84    2.01
   0 -16   9  303.12   12.33
   0  16  -9  309.11   12.24
   0  16  -9  325.99   12.29
   0 -16  10  301.35   12.33
   0  16 -10  326.35   12.48
   0  16 -10  308.78   12.16
   0 -16  11  424.02   15.85
   0  16 -11  469.51   16.12
   0  16 -11  431.15   15.75
   0 -16  12    6.45    1.53
   0  16 -12    7.88    1.67
   0  16 -12    6.44    1.52
   0  16 -13   64.01    4.70
   0 -16  13   67.71    4.79
   0  16 -13   71.02    4.83
   0  16 -13   59.13    3.93
   0  16 -14  306.35   12.39
   0 -16  14  300.44   12.12
   0  16 -14  308.57   12.29
   0  16 -14  304.17   11.27
   0  16 -15   76.92    4.59
   0  16 -15   78.55    5.32
   0  16 -15   76.79    5.26
   0  16 -16  228.92   10.49
   0  16 -16  243.32   10.62
   0  16 -17  123.88    7.12
   0  16 -17  123.01    7.02
   0  16 -18  195.42    9.50
   0  16 -18  192.77    9.32
   0  16 -19  240.79   11.06
   0  16 -19  243.78   10.96
   0  16 -20  400.63   15.69
   0  16 -20  393.51   15.36
   0  16 -21  122.06    7.43
   0  16 -21  135.46    7.68
   0  16 -22    2.60    1.33
   0  16 -22    3.45    1.55
   0  16 -23   68.92    5.47
   0  16 -23   69.78    5.47
   0  16 -24   97.05    6.65
   0  16 -24  108.54    7.16
   0  17   0    0.51    0.60
   0 -17   1    0.68    0.91
   0  17   1    0.25    0.68
   0  17  -1   -0.51    0.73
   0 -17   2    0.34    1.02
   0  17  -2    0.26    0.65
   0  17   2    0.75    0.72
   0 -17   3   -0.67    0.78
   0  17   3    0.75    0.71
   0  17  -3    0.52    0.61
   0 -17   4    0.33    0.71
   0  17   4    0.25    0.47
   0  17  -4   -0.27    0.62
   0 -17   5   -0.66    0.84
   0  17   5    0.25    0.53
   0  17  -5    0.27    0.73
   0 -17   6    0.66    0.89
   0  17  -6    0.55    0.64
   0  17   6    1.47    0.90
   0 -17   7    0.99    0.99
   0  17  -7    0.29    0.62
   0  17  -7   -0.56    0.85
   0 -17   8    0.65    0.83
   0  17  -8    0.29    0.69
   0  17  -8    1.15    0.87
   0 -17   9    0.33    0.94
   0  17  -9   -0.30    0.86
   0  17  -9   -0.29    0.68
   0 -17  10   -0.65    0.93
   0  17 -10    1.53    0.82
   0  17 -10    0.30    0.64
   0 -17  11   -0.32    0.82
   0  17 -11    0.31    0.73
   0  17 -11    0.61    0.87
   0 -17  12   -0.32    0.82
   0  17 -12    0.64    0.68
   0  17 -12   -0.31    0.88
   0 -17  13    0.97    0.93
   0  17 -13    0.33    0.88
   0  17 -13    1.26    0.85
   0 -17  14   -0.32    0.92
   0  17 -14    0.33    0.84
   0  17 -14    0.32    0.68
   0  17 -15    1.35    0.91
   0  17 -15    0.65    0.99
   0  17 -16    0.33    0.84
   0  17 -16    0.34    0.81
   0  17 -17    0.68    0.80
   0  17 -17    1.76    0.95
   0  17 -18   -0.35    1.05
   0  17 -18    1.08    1.03
   0  17 -19   -0.36    1.08
   0  17 -19    0.37    1.05
   0  17 -20   -0.37    0.99
   0  17 -20   -1.51    1.30
   0  17 -21    1.12    1.07
   0  17 -21    1.54    1.27
   0  17 -22    0.77    1.21
   0  17 -22   -0.39    1.31
   0  17 -23   -0.78    1.40
   0  18   0  277.91   10.94
   0 -18   0  259.35   11.66
   0  18  -1  161.54    7.66
   0  18   1  159.42    7.55
   0 -18   1  148.46    8.19
   0  18  -2  141.43    7.12
   0  18   2  135.76    6.85
   0 -18   2  139.94    7.73
   0  18   3   33.29    3.02
   0  18  -3   25.98    2.82
   0 -18   3   24.05    3.03
   0  18  -4    2.52    0.97
   0  18   4    3.13    1.00
   0 -18   4    3.52    1.39
   0  18  -5  249.98   10.66
   0  18   5  274.26   10.59
   0 -18   5  254.28   11.37
   0  18   6   47.52    3.71
   0  18  -6   58.73    4.30
   0 -18   6   46.73    4.19
   0  18  -7    7.93    1.67
   0 -18   7   10.76    2.03
   0  18  -8  204.56    9.42
   0 -18   8  215.24    9.97
   0  18  -9  347.80   13.31
   0  18  -9  336.43   13.27
   0 -18   9  329.15   13.52
   0  18 -10  291.49   12.09
   0  18 -10  301.87   12.28
   0 -18  10  298.08   12.44
   0  18 -11  268.08   11.11
   0  18 -11  240.98   10.83
   0 -18  11  246.37   11.04
   0  18 -12  225.82   10.14
   0  18 -12  215.43   10.03
   0 -18  12  220.37   10.16
   0  18 -13   78.25    5.45
   0  18 -13   81.19    5.60
   0 -18  13   85.47    5.73
   0  18 -14   46.52    4.19
   0  18 -14   40.58    3.88
   0  18 -15  315.05   12.97
   0  18 -15  295.32   12.60
   0  18 -16   14.76    2.53
   0  18 -16   14.57    2.37
   0  18 -17    1.84    1.21
   0  18 -17    1.06    1.07
   0  18 -18   98.47    6.58
   0  18 -18  105.66    6.65
   0  18 -19  143.71    8.30
   0  18 -19  167.58    8.71
   0  18 -20  165.33    9.02
   0  18 -20  179.17    9.19
   0  18 -21   91.30    6.36
   0  18 -21   90.22    6.34
   0  18 -22  110.36    7.16
   0  19   0    0.28    0.89
   0 -19   0    0.76    0.96
   0  19   1    0.84    0.93
   0  19  -1    0.57    0.77
   0 -19   1    0.38    0.95
   0 -19  -1    1.91    1.27
   0  19  -2    1.15    0.95
   0  19   2    0.28    0.65
   0 -19   2    0.75    1.13
   0  19  -3    0.29    0.68
   0  19   3   -0.28    0.79
   0 -19   3   -0.37    0.94
   0  19   4    0.82    0.83
   0  19  -4    0.29    0.84
   0 -19   4    0.37    0.94
   0  19   5    0.27    0.82
   0  19  -5    0.30    0.99
   0 -19   5   -0.37    0.93
   0  19  -6    0.30    0.82
   0 -19   6    0.37    0.93
   0  19  -7    0.31    0.83
   0 -19   7   -0.36    0.78
   0  19  -8   -0.63    1.08
   0 -19   8    0.36    0.98
   0  19  -9   -0.32    0.75
   0 -19   9    0.72    0.84
   0  19 -10    0.65    0.82
   0  19 -10    0.67    0.72
   0 -19  10   -0.36    0.97
   0  19 -11    0.33    1.00
   0  19 -11   -0.34    0.92
   0 -19  11   -0.36    0.84
   0  19 -12    1.01    0.97
   0  19 -12    0.35    0.88
   0 -19  12   -0.36    0.68
   0  19 -13    0.34    0.93
   0  19 -13   -0.35    0.89
   0 -19  13   -0.71    0.96
   0  19 -14    0.36    1.03
   0  19 -14    0.35    0.89
   0  19 -15    0.37    1.11
   0  19 -15    0.36    1.08
   0  19 -16   -0.37    1.19
   0  19 -16    0.36    1.09
   0  19 -17    0.76    1.15
   0  19 -17   -0.37    1.45
   0  19 -18    1.94    0.91
   0  19 -18    0.37    1.07
   0  19 -19   -0.39    1.07
   0  19 -19    0.76    1.15
   0  19 -20   -0.78    1.34
   0  20   0  232.15   10.06
   0 -20   0  224.18   10.90
   0  20  -1  312.97   12.37
   0  20   1  302.36   12.12
   0 -20  -1  301.00   13.30
   0 -20   1  308.15   13.28
   0  20  -2    6.94    1.60
   0  20   2    9.57    1.81
   0 -20  -2   11.34    2.30
   0 -20   2   13.01    2.45
   0  20   3  113.47    6.43
   0  20  -3  115.25    6.64
   0 -20   3  125.34    7.48
   0 -20  -3  122.73    7.56
   0  20   4  191.34    8.65
   0  20  -4  165.65    8.48
   0 -20   4  190.47    9.58
   0  20  -5   14.70    2.29
   0  20   5   13.60    2.11
   0 -20   5   20.50    2.89
   0  20  -6  125.45    7.08
   0 -20   6  135.00    7.76
   0  20  -7   77.72    5.30
   0 -20   7   69.95    5.40
   0  20  -8   87.79    5.82
   0 -20   8   93.70    6.31
   0  20  -9  178.62    8.84
   0 -20   9  173.19    9.12
   0  20 -10  310.07   12.98
   0 -20  10  335.89   13.72
   0  20 -11  237.72   11.03
   0 -20  11  231.53   11.05
   0  20 -12   20.74    2.84
   0  20 -12   14.14    2.53
   0 -20  12   13.48    2.43
   0  20 -13   54.15    4.66
   0  20 -13   51.79    4.49
   0  20 -14  169.95    9.07
   0  20 -14  180.45    9.13
   0  20 -15    7.59    1.92
   0  20 -15    5.91    1.87
   0  20 -16  129.30    7.66
   0  20 -16  119.30    7.36
   0  20 -17  105.84    6.96
   0  20 -17  104.52    6.84
   0  20 -18   15.47    2.69
   0  21   0    0.93    0.78
   0 -21   0    0.42    1.20
   0  21   1    0.31    0.77
   0  21  -1    1.56    1.03
   0 -21  -1    0.84    1.06
   0 -21   1    1.66    1.25
   0  21   2    0.30    0.91
   0  21  -2    0.32    0.80
   0 -21  -2    0.42    0.99
   0 -21   2   -0.41    1.18
   0  21   3    0.30    0.70
   0  21  -3   -0.32    0.91
   0 -21  -3    0.43    1.15
   0 -21   3   -0.41    1.17
   0  21   4   -0.30    0.80
   0  21  -4    0.64    0.81
   0 -21   4    2.04    1.17
   0 -21  -4   -0.43    1.00
   0  21   5    1.18    0.93
   0  21  -5   -0.33    0.98
   0 -21   5    0.40    1.02
   0  21  -6   -0.33    1.00
   0 -21   6   -0.40    1.09
   0  21  -7   -0.34    0.96
   0 -21   7   -1.20    1.01
   0  21  -8    0.34    0.98
   0 -21   8    0.40    1.14
   0  21  -9    0.35    0.99
   0 -21   9   -0.79    1.07
   0  21 -10   -0.70    1.20
   0 -21  10   -0.39    1.06
   0  21 -11    0.36    0.96
   0 -21  11    0.78    0.99
   0  21 -12   -0.36    1.25
   0  21 -12    0.38    1.14
   0 -21  12    0.78    1.05
   0  21 -13    0.38    1.09
   0  21 -13   -0.37    1.06
   0  21 -14   -1.55    1.48
   0  21 -14   -1.13    1.39
   0  21 -15   -0.39    1.06
   0  21 -15    0.38    1.31
   0  21 -16   -0.39    1.61
   0 -22   0  139.61    8.43
   0  22   0  140.84    7.56
   0 -22   1  230.94   11.68
   0 -22  -1  253.21   12.09
   0  22  -1  267.72   11.17
   0  22   1  242.74   10.77
   0 -22  -2  148.42    8.78
   0 -22   2  141.90    8.51
   0  22   2  143.19    7.63
   0  22  -2  146.23    7.78
   0 -22  -3   -0.44    1.04
   0 -22   3   -0.43    1.00
   0  22  -3    1.33    1.10
   0  22   3    1.55    1.11
   0 -22  -4    8.52    2.19
   0 -22   4    4.24    1.62
   0  22  -4    5.36    1.60
   0  22   4    4.00    1.35
   0 -22   5  179.66    9.78
   0 -22  -5  194.55   10.37
   0  22  -5  193.87    9.39
   0 -22  -6   15.37    2.81
   0 -22   6    7.94    2.01
   0  22  -6   11.64    2.14
   0 -22   7   72.37    5.79
   0  22  -7   71.26    5.31
   0 -22   8  142.06    8.39
   0  22  -8  145.66    8.02
   0 -22   9   48.79    4.66
   0  22  -9   52.19    4.53
   0 -22  10  148.30    8.56
   0  22 -10  152.27    8.26
   0 -22  11   51.62    4.81
   0  22 -11   51.11    4.56
   0  22 -12   81.18    5.88
   0  22 -13   48.46    4.50
   0 -23   0   -0.91    1.50
   0  23   0    0.66    1.05
   0 -23   1   -0.45    1.61
   0 -23  -1    2.28    1.63
   0  23  -1    1.67    1.06
   0  23   1    1.64    1.25
   0 -23   2    0.45    1.21
   0 -23  -2    0.92    1.16
   0  23  -2    0.34    1.12
   0  23   2   -0.32    0.88
   0 -23   3    0.44    1.12
   0 -23  -3   -0.46    1.53
   0  23   3    0.64    0.81
   0  23  -3   -0.68    0.98
   0 -23   4    1.76    1.33
   0 -23  -4    0.93    1.26
   0  23   4    2.22    1.25
   0  23  -4   -0.69    0.99
   0 -23  -5   -0.47    1.00
   0 -23   5   -0.44    1.10
   0  23  -5    0.35    1.06
   0 -23  -6   -0.47    1.35
   0 -23   6    0.87    1.24
   0  23  -6    0.35    1.17
   0 -23   7    0.86    1.16
   0 -23  -7    0.94    1.27
   0  23  -7    0.72    1.03
   0 -23   8   -1.28    1.36
   0 -23  -8   -0.47    1.20
   0  23  -8   -1.09    1.10
   0 -23   9   -3.40    1.15
   0 -23  -9   -0.47    1.43
   0  23  -9   -0.74    1.06
   0 -23  10    0.42    1.21
   0  23 -10    1.12    1.24
   0 -23  11   -0.42    1.14
   0  24   0   24.87    3.07
   0  24   1   79.80    5.60
   0  24  -1   80.37    5.62
   0  24  -2    4.54    1.45
   0  24   2    1.00    1.15
   0  24   3   18.16    2.68
   0  24  -3   19.80    2.92
  -1   0   0    0.10    0.11
   1   0   0    0.26    0.11
  -1   0   0    0.33    0.14
   1   0   0   -0.03    0.07
   1   0   1    0.14    0.09
  -1   0  -1    0.48    0.15
   1   0   1    0.43    0.13
   1   0  -1    0.14    0.09
  -1   0   1    0.23    0.11
  -1   0  -1    0.69    0.17
   1   0   1    0.12    0.11
  -1   0   1    0.32    0.12
  -1   0  -1    0.24    0.14
   1   0  -1    0.11    0.07
   1   0   2  233.00    6.32
   1   0  -2  228.84    6.53
  -1   0  -2  213.17    6.30
   1   0   2  216.58    6.32
  -1   0  -2  219.81    6.35
  -1   0  -2  220.30    6.48
   1   0   2  226.24    6.51
  -1   0  -2  215.30    6.35
   1   0   2  228.68    6.33
  -1   0  -3    0.11    0.08
  -1   0  -3    0.45    0.19
   1   0   3    0.40    0.17
  -1   0  -3    0.10    0.13
   1   0   3    0.28    0.16
  -1   0  -3    0.32    0.15
   1   0   3    0.05    0.11
  -1   0   3    0.39    0.19
   1   0  -3    0.07    0.16
   1   0   4 1772.00   46.14
  -1   0  -4 1688.88   46.01
  -1   0   4 1791.22   46.51
   1   0  -4 1830.09   46.56
   1   0   4 1724.29   46.19
  -1   0  -4 1798.75   46.00
   1   0   4 1728.44   46.14
  -1   0  -4 1749.55   46.16
   1   0   5    0.87    0.33
  -1   0   5    0.11    0.28
   1   0  -5    0.83    0.34
  -1   0  -5    0.54    0.24
   1   0   5    0.47    0.26
   1   0   5    0.48    0.22
  -1   0  -5    0.38    0.22
  -1   0  -5    0.06    0.14
  -1   0  -6 1429.12   37.12
   1   0   6 1438.08   37.17
  -1   0  -6 1358.06   37.10
   1   0   6 1335.30   37.29
  -1   0   6 1379.52   37.67
   1   0  -6 1351.97   37.63
  -1   0  -6 1437.57   36.45
   1   0   6 1341.07   36.82
  -1   0  -6 1424.05   36.72
  -1   0  -6 1332.30   36.75
  -1   0   7    1.05    0.31
  -1   0  -7    0.31    0.26
   1   0   7    0.32    0.32
  -1   0   7    0.29    0.34
   1   0   7    0.13    0.32
  -1   0  -7    0.52    0.30
   1   0  -7   -0.14    0.26
  -1   0  -7    0.20    0.18
  -1   0   7    0.17    0.15
  -1   0   7    0.54    0.25
   1   0   7    0.49    0.26
  -1   0  -7    1.09    0.30
  -1   0  -7    0.51    0.28
  -1   0  -8  667.26   19.43
   1   0   8  656.79   19.52
  -1   0   8  675.67   19.16
  -1   0   8  622.74   20.04
   1   0   8  666.73   19.93
   1   0  -8  743.96   20.14
  -1   0  -8  669.73   19.51
  -1   0   8  718.23   18.45
  -1   0  -8  725.48   18.33
  -1   0   8  625.43   18.90
  -1   0  -8  709.81   18.79
   1   0   8  736.51   19.06
  -1   0  -8  680.95   18.90
   1   0   8  568.93   18.85
   1   0   9   -0.14    0.29
  -1   0   9    0.78    0.37
  -1   0  -9    0.39    0.35
   1   0  -9    0.16    0.27
  -1   0   9    0.18    0.34
  -1   0  -9    0.41    0.34
   1   0   9   -0.16    0.38
  -1   0  -9    0.09    0.12
  -1   0   9    0.17    0.18
  -1   0   9    0.69    0.34
  -1   0  -9    0.49    0.22
   1   0   9    0.10    0.20
   1   0   9    0.32    0.25
  -1   0  -9    0.18    0.22
   1   0  10   13.00    1.45
  -1   0 -10   15.67    1.50
  -1   0  10   15.12    1.41
  -1   0  10   14.56    1.75
   1   0  10   13.52    1.59
   1   0 -10   11.56    1.48
  -1   0 -10   11.72    1.34
  -1   0  10   13.42    0.89
  -1   0 -10   15.94    0.90
  -1   0  10   12.54    1.22
   1   0  10   11.83    1.13
  -1   0 -10   14.26    1.15
   1   0  10   10.74    1.16
  -1   0 -10   13.37    1.19
   1   0  11    0.83    0.48
  -1   0 -11    1.38    0.55
  -1   0  11    0.28    0.40
  -1   0  11    0.21    0.35
   1   0  11    0.20    0.46
   1   0 -11    0.95    0.58
  -1   0 -11    0.81    0.41
  -1   0 -11    0.04    0.13
  -1   0  11    0.56    0.21
  -1   0  11    0.12    0.26
   1   0  11    0.43    0.23
  -1   0 -11    0.18    0.21
  -1   0 -11    0.21    0.27
   1   0  11    0.90    0.37
   1   0  12  258.21   10.19
  -1   0 -12  291.58   10.03
  -1   0  12  262.88   10.38
   1   0 -12  301.93   10.29
   1   0  12  276.87    9.88
  -1   0  12  266.10    9.49
  -1   0 -12  275.95    9.68
  -1   0  12  282.15    9.30
   1   0  12  300.44    9.01
  -1   0 -12  283.78    8.66
  -1   0 -12  277.96    9.05
   1   0  12  237.38    9.06
  -1   0  13    0.72    0.45
  -1   0 -13   -0.12    0.35
   1   0  13    0.62    0.39
   1   0  13    0.95    0.51
  -1   0  13    0.33    0.44
  -1   0 -13    1.21    0.52
  -1   0  13    0.25    0.52
   1   0 -13    0.43    0.50
  -1   0 -13   -0.37    0.59
   1   0  13   -0.46    0.58
   1   0  13    0.24    0.23
  -1   0 -13    0.67    0.27
  -1   0 -14  408.04   13.16
   1   0  14  389.02   13.38
  -1   0  14  405.77   13.02
  -1   0  14  360.03   13.87
   1   0  14  369.98   13.77
  -1   0 -14  378.96   13.24
   1   0 -14  394.93   13.74
  -1   0  14  405.58   12.66
   1   0 -14  401.24   10.63
   1   0  14  428.31   12.35
   1   0  14  381.02   12.66
  -1   0 -14  379.95   12.30
  -1   0 -14  391.69   10.57
   1   0  15    2.54    0.83
  -1   0 -15    0.19    0.32
  -1   0  15    0.74    0.53
   1   0 -15   -0.24    0.45
   1   0  15    2.34    0.82
  -1   0  15   -0.28    0.65
  -1   0 -15    0.21    0.49
   1   0 -15    0.39    0.18
   1   0  15   -0.18    0.42
  -1   0  15   -0.16    0.27
  -1   0 -15    0.14    0.40
  -1   0  16 1132.95   32.76
  -1   0 -16 1133.19   32.88
   1   0  16 1089.43   33.07
   1   0 -16 1268.41   33.89
   1   0  16 1086.23   33.86
  -1   0 -16 1142.05   33.23
  -1   0  16 1128.45   32.42
  -1   0 -16 1170.26   32.04
   1   0  16 1212.19   31.92
   1   0  16 1084.05   32.62
   1   0  17    0.23    0.63
  -1   0 -17    0.21    0.49
  -1   0  17   -0.20    0.48
   1   0 -17   -0.26    0.55
   1   0  17   -0.29    0.87
  -1   0 -17    0.93    0.80
   1   0  17    1.39    0.48
  -1   0  17    0.93    0.43
  -1   0 -17    0.15    0.41
   1   0  17    0.21    0.52
   1   0  18  289.54   11.03
  -1   0  18  279.12   10.53
   1   0  18  263.01   11.44
   1   0 -18  294.83   11.47
  -1   0 -18  299.60   11.10
  -1   0 -18  288.34    9.92
   1   0  18  296.62    9.72
   1   0  18  267.63   10.46
  -1   0  18  299.72   10.49
   1   0  19    0.50    0.59
  -1   0  19    0.22    0.52
   1   0 -19   -0.28    0.53
  -1   0 -19   -0.25    0.53
   1   0  19    0.59    0.42
  -1   0  19    0.21    0.48
  -1   0 -19    0.83    0.45
   1   0  19    0.23    0.53
  -1   0  20    7.40    1.47
   1   0  20    9.83    1.69
   1   0 -20    9.98    1.72
  -1   0 -20    9.04    1.60
  -1   0 -20   11.61    1.48
   1   0  20   10.20    1.30
   1   0  20    9.03    1.49
  -1   0  20    7.94    1.48
  -1   0 -21   -0.18    0.64
  -1   0  21    0.48    0.76
   1   0  21    1.60    0.88
   1   0  21    0.25    0.71
  -1   0  21    0.22    0.52
   1   0 -21    0.59    1.01
  -1   0 -21    1.34    0.99
  -1   0 -22  430.75   15.35
   1   0 -22  423.06   15.77
  -1   0  22  430.60   14.95
  -1   0  22  414.13   14.76
   1   0  22  460.56   15.38
  -1   0  23    0.51    0.76
  -1   0 -23    0.57    1.09
   1   0 -23    1.86    1.18
  -1   0  23    1.69    0.98
   1   0  23   -0.27    0.68
  -1   0  24  312.77   12.27
  -1   0 -24  335.75   12.97
   1   0 -24  332.45   13.30
  -1   0 -25    2.41    1.35
   1   0 -25    0.65    1.02
   1   0  25    2.89    1.29
  -1   0  25    1.80    0.92
  -1   0  26  378.87   13.94
   1   0  26  387.13   14.39
   1   0 -26  390.77   14.83
  -1   0 -26  379.79   14.46
  -1   0 -27    1.26    0.99
   1   0 -27   -0.34    1.01
   1   0  27    1.85    1.10
  -1   0  27    0.27    0.74
  -1   0 -28    6.43    1.69
   1   0 -28    6.49    1.67
  -1   0  28    7.05    1.63
   1   0  28    7.61    1.70
   1   0 -29   -0.35    0.94
  -1   0 -29    0.33    0.70
  -1   0  29   -0.58    0.92
   1   0  29   -0.33    0.88
   1   0 -30    1.06    0.96
  -1   0 -30   -0.34    0.91
  -1   0  30    0.30    0.94
   1   0  30    0.33    1.01
   1   0 -31   -0.72    1.08
  -1   0 -31    1.03    1.13
   1   0  31   -0.69    0.98
  -1   0  31    0.31    0.88
  -1   0 -32   73.76    5.33
  -1   0  32   60.17    4.76
   1   0 -32   75.36    5.55
   1   1   0    0.27    0.09
   1  -1   0    0.20    0.12
  -1   1   0    0.12    0.09
  -1  -1   0    0.32    0.15
   1  -1   0    0.68    0.14
   1   1   0    0.16    0.10
  -1   1   0    0.43    0.13
  -1   1   0    0.30    0.13
  -1   1   0    0.22    0.15
  -1  -1   0    0.13    0.15
   1   1   0    0.31    0.21
   1   1   1  193.62    6.03
   1   1  -1  200.96    6.03
  -1  -1   1  188.72    6.01
  -1  -1  -1  193.28    6.04
   1   1   1  191.45    5.43
  -1   1  -1  190.67    5.65
  -1  -1  -1  201.27    5.51
   1   1   1  200.62    5.48
   1  -1   1  188.24    5.65
   1   1  -1  197.70    5.40
   1   1   1  195.53    5.66
   1  -1   1  193.69    5.40
  -1  -1   1  191.99    5.65
   1  -1  -1  199.41    5.48
  -1   1   1  201.12    5.77
   1  -1  -1  195.07    5.84
   1   1  -1  196.94    5.66
  -1   1  -1  191.77    5.64
   1  -1   1  197.51    5.65
  -1   1   1  184.38    5.45
   1   1   1  191.05    5.35
  -1  -1  -1  185.52    5.35
   1   1  -2  314.91    9.16
  -1  -1  -2  311.15    9.20
   1   1   2  323.25    9.23
  -1  -1   2  331.20    9.26
  -1  -1  -2  325.50    8.64
   1   1   2  315.86    8.86
  -1  -1  -2  321.86    8.92
   1  -1  -2  325.17    8.74
  -1   1  -2  304.75    8.87
   1  -1   2  320.17    8.88
  -1   1   2  319.60    8.82
   1   1   2  314.64    8.64
  -1   1  -2  323.39    8.66
  -1  -1  -2  309.92    8.92
   1   1   2  332.45    8.93
   1  -1  -2  321.70    8.91
  -1   1   2  311.20    8.84
   1   1  -2  321.43    8.90
  -1   1  -2  306.01    8.90
   1  -1   2  321.00    8.95
  -1  -1  -2  301.94    8.60
  -1  -1  -3  206.84    6.31
  -1   1  -3  205.91    6.19
   1   1   3  210.80    6.29
  -1  -1   3  212.30    5.84
  -1   1   3  200.17    6.31
  -1   1  -3  209.29    6.16
   1  -1  -3  208.46    6.22
  -1  -1  -3  215.10    5.87
  -1   1  -3  208.08    6.10
  -1  -1  -3  211.79    6.17
   1  -1  -3  210.08    5.97
   1   1   3  210.92    5.91
  -1   1   3  195.28    5.89
   1   1   3  216.64    6.21
   1  -1   3  204.18    6.25
  -1   1  -3  197.56    6.16
  -1  -1  -3  201.17    6.35
   1   1   3  203.68    6.36
   1   1  -3  210.53    6.33
  -1  -1   3  206.07    6.40
   1   1   4  135.75    4.09
  -1   1   4  125.47    4.42
   1  -1  -4  125.63    4.32
  -1   1  -4  127.03    4.25
  -1  -1  -4  124.95    4.35
   1  -1   4  126.64    4.21
   1   1   4  128.88    4.35
  -1  -1   4  128.68    3.94
  -1   1  -4  121.15    4.16
  -1  -1  -4  121.43    3.95
   1  -1  -4  127.13    3.74
  -1   1  -4  122.13    4.10
   1   1   4  132.76    4.20
   1  -1   4  128.99    4.22
  -1   1   4  109.50    3.69
  -1  -1  -4  119.35    4.13
  -1  -1   4  123.02    4.21
   1   1  -4  128.22    4.11
   1   1   4  122.34    4.19
   1   1  -5   78.86    2.89
  -1  -1  -5   79.83    2.94
  -1  -1   5   79.61    3.01
   1   1   5   78.67    2.94
  -1   1   5   75.30    3.37
   1   1  -5   80.25    3.41
   1   1   5   79.53    3.08
   1  -1  -5   77.33    3.26
  -1   1  -5   84.60    3.31
  -1  -1  -5   76.68    3.22
   1  -1   5   77.92    3.12
   1   1   5   74.23    3.22
  -1   1  -5   75.86    3.09
  -1  -1   5   83.92    2.98
  -1  -1  -5   83.19    2.99
  -1   1  -5   76.15    2.95
   1   1   5   82.15    3.06
   1  -1   5   77.70    3.05
  -1   1  -5   83.89    2.98
  -1  -1  -5   80.54    2.95
  -1  -1  -6   13.20    0.95
   1   1   6   13.88    0.97
  -1  -1   6   13.98    1.00
   1   1   6   13.16    1.20
  -1  -1  -6   16.44    1.31
  -1  -1   6   15.09    1.11
  -1   1  -6   15.97    1.20
   1  -1   6   13.66    1.14
   1  -1  -6   15.09    1.30
   1   1  -6   13.43    1.28
  -1   1   6   12.06    1.24
   1   1   6   14.14    1.14
  -1  -1  -6   13.01    1.03
   1  -1   6   11.97    1.04
  -1   1  -6   14.57    1.05
   1   1   6   15.16    1.10
  -1   1  -6   13.98    1.01
  -1  -1  -6   14.73    1.04
  -1  -1  -7 1167.84   31.75
  -1  -1   7 1204.51   31.89
   1   1  -7 1254.15   33.16
  -1   1   7 1137.06   33.07
   1  -1  -7 1202.71   32.89
  -1  -1  -7 1215.43   32.34
   1   1   7 1162.44   32.65
  -1   1  -7 1238.21   32.87
  -1  -1  -7 1122.81   32.66
  -1   1  -7 1191.52   32.45
  -1  -1   7 1221.51   32.29
   1  -1   7 1233.47   32.58
   1   1   7 1198.24   32.73
  -1  -1   7 1166.43   32.08
  -1   1   7 1214.79   32.14
  -1   1  -7 1138.76   32.05
   1  -1   7 1211.29   32.25
   1   1   7 1218.45   32.26
  -1   1  -7 1251.76   32.10
  -1  -1  -7 1286.15   32.14
   1  -1  -8  682.83   20.39
  -1  -1  -8  739.89   19.78
   1   1  -8  728.13   20.63
   1   1   8  730.00   20.15
  -1   1  -8  739.58   20.24
  -1   1   8  652.39   20.39
  -1  -1   8  694.30   19.69
  -1  -1  -8  706.73   20.08
   1  -1   8  694.83   19.94
  -1   1  -8  628.73   19.71
   1   1   8  667.87   20.12
  -1   1   8  713.29   19.44
  -1  -1   8  697.98   19.40
  -1   1  -8  711.56   19.24
   1   1  -8  671.69   18.25
   1   1   8  739.73   19.46
   1  -1   8  691.60   19.53
   1   1   8  714.68   19.56
   1  -1   8  718.57   19.57
  -1  -1  -8  744.52   19.37
  -1   1  -8  703.22   19.35
   1   1  -9  177.44    7.13
   1  -1  -9  185.44    7.02
  -1   1   9  171.34    7.10
  -1   1  -9  189.56    6.94
   1   1   9  170.70    6.79
  -1  -1  -9  192.19    6.57
  -1  -1  -9  183.38    6.67
   1  -1   9  177.97    6.67
  -1   1  -9  153.94    6.52
  -1  -1   9  183.89    6.42
   1   1   9  188.93    6.85
  -1   1   9  175.55    6.15
  -1  -1   9  181.31    6.19
   1  -1   9  180.94    6.15
  -1   1   9  187.58    5.07
   1   1  -9  177.06    5.01
  -1   1  -9  175.84    5.91
   1   1   9  180.73    6.11
   1  -1   9  180.20    6.20
  -1   1  -9  176.10    5.98
   1   1   9  172.50    6.15
  -1  -1  -9  176.48    6.00
  -1  -1 -10   49.24    2.81
  -1   1  10   45.95    3.16
  -1   1 -10   41.96    2.85
   1   1  10   44.94    3.00
   1   1 -10   41.76    2.99
   1  -1 -10   50.58    3.13
   1   1  10   46.08    2.86
  -1   1 -10   44.04    2.64
  -1  -1 -10   44.54    2.74
  -1  -1  10   47.63    2.69
  -1   1  10   41.01    2.44
   1  -1  10   47.00    2.85
  -1   1  10   43.51    2.45
  -1  -1  10   46.98    2.52
   1  -1  10   43.43    2.38
   1   1  10   45.02    2.39
  -1   1  10   48.43    1.66
  -1   1 -10   44.43    2.24
   1   1 -10   45.28    1.60
   1  -1  10   45.02    2.52
   1   1  10   41.59    2.46
  -1   1 -10   43.33    2.33
  -1  -1 -10   48.37    2.43
   1  -1 -11  578.90   17.81
  -1   1 -11  564.58   17.54
  -1   1  11  537.15   17.94
   1   1 -11  575.40   18.06
  -1  -1 -11  540.54   17.14
   1   1  11  516.77   17.59
   1   1  11  579.64   17.47
   1  -1  11  546.50   17.29
  -1  -1 -11  574.15   17.22
  -1  -1  11  543.60   16.91
  -1   1 -11  611.88   17.19
  -1   1  11  558.00   16.86
  -1   1  11  577.60   16.72
  -1  -1  11  592.19   16.76
   1  -1  11  542.96   16.45
  -1   1  11  586.90   15.25
  -1   1 -11  545.11   16.15
   1   1 -11  574.43   15.18
   1   1  11  611.16   16.51
   1  -1  11  575.73   16.74
  -1   1 -11  585.27   16.40
   1   1  11  577.10   16.75
  -1  -1 -11  544.50   16.40
  -1   1 -12  807.75   22.01
   1  -1 -12  819.14   24.72
   1   1  12  766.13   24.66
  -1   1 -12  874.42   24.68
  -1  -1 -12  862.45   24.15
  -1   1  12  788.39   25.04
   1   1 -12  819.60   24.96
   1   1  12  849.35   24.29
  -1   1  12  769.19   23.74
  -1   1 -12  818.66   24.05
  -1  -1 -12  814.03   24.05
   1  -1  12  816.76   24.31
  -1  -1  12  802.47   23.84
  -1  -1  12  823.63   23.62
  -1   1  12  880.37   23.63
   1   1 -12  810.54   21.90
  -1   1  12  846.53   22.02
  -1   1 -12  823.16   22.92
   1  -1  12  858.44   23.28
   1   1  12  904.79   23.36
  -1   1 -12  828.00   22.05
   1   1  12  855.73   23.72
  -1  -1 -12  907.02   23.38
  -1   1 -12  816.01   23.30
   1  -1  12  833.19   23.65
  -1   1 -13  857.07   22.24
  -1   1  13  810.27   22.37
  -1  -1 -13  846.58   24.74
  -1   1  13  794.17   25.53
   1   1 -13  823.37   25.44
  -1   1 -13  895.53   25.02
   1  -1 -13  914.86   25.40
   1   1  13  825.38   25.37
  -1   1 -13  819.28   24.50
  -1   1  13  830.70   24.34
   1  -1  13  789.77   24.78
   1   1  13  827.98   24.87
  -1  -1  13  857.02   24.44
  -1  -1 -13  806.18   24.46
  -1  -1  13  846.13   24.09
  -1   1  13  807.45   23.94
  -1   1  13  862.58   22.39
  -1   1 -13  883.25   23.29
   1   1 -13  819.94   22.28
   1   1  13  861.10   23.71
   1  -1  13  834.61   23.69
  -1   1 -13  839.56   22.31
   1  -1  13  842.60   24.31
  -1  -1 -13  860.02   23.79
  -1   1 -13  851.44   23.79
  -1   1  13  860.60   22.40
   1   1  13  842.85   24.25
  -1   1 -14  120.39    3.53
  -1   1  14  114.70    3.65
   1  -1  14  112.90    5.64
   1   1  14  116.98    5.66
  -1  -1  14  116.53    5.35
  -1   1 -14  118.33    5.48
  -1   1  14  120.22    5.43
  -1   1  14  112.06    6.08
  -1  -1 -14  113.87    5.51
   1   1  14  112.84    5.95
   1  -1 -14  117.77    5.86
  -1   1 -14  121.13    5.83
   1   1 -14  116.30    5.98
  -1   1  14  117.69    5.10
  -1  -1  14  128.36    5.24
   1   1 -14  106.01    3.48
  -1   1 -14  118.90    4.55
  -1   1  14  122.29    3.82
   1  -1  14  120.35    4.86
   1   1  14  121.44    4.87
   1  -1  14  118.99    5.28
  -1   1 -14  117.07    3.60
  -1   1  14  118.99    3.68
   1   1  14  115.92    5.26
  -1   1 -14  119.52    4.90
  -1  -1 -14  113.75    4.83
   1  -1  15   14.43    1.82
  -1   1  15   11.65    1.53
  -1   1 -15   18.03    1.85
   1   1  15   11.20    1.59
  -1  -1  15   10.94    1.47
  -1   1  15   11.26    1.84
   1   1  15    6.99    1.47
  -1   1 -15   10.77    1.55
   1   1 -15   12.24    1.82
  -1   1 -15   12.43    1.34
  -1  -1 -15   11.09    1.27
  -1   1  15    9.23    1.26
  -1  -1  15    9.68    1.28
   1  -1 -15   10.32    1.61
  -1  -1 -15    8.96    1.39
   1   1 -15   10.71    0.67
   1  -1  15   13.13    1.33
  -1   1 -15   12.08    1.14
   1   1  15   12.97    1.33
  -1   1  15   12.51    0.86
  -1   1  15   10.30    0.63
   1  -1  15   12.61    1.56
   1   1  15   12.82    1.55
   1   1  16  398.93   14.14
  -1   1 -16  416.02   13.99
  -1   1  16  402.62   13.82
   1  -1  16  408.47   14.23
  -1  -1  16  426.53   13.96
   1   1  16  386.81   14.68
   1  -1 -16  418.53   14.52
   1   1 -16  413.87   14.80
  -1   1 -16  435.63   14.56
  -1  -1 -16  425.42   14.19
  -1   1  16  400.63   14.97
  -1  -1  16  419.78   13.55
  -1   1  16  412.43   13.53
  -1  -1 -16  443.01   13.27
  -1   1 -16  439.69   13.25
   1  -1  16  412.82   12.96
  -1   1  16  419.04   11.72
  -1   1 -16  419.26   12.49
   1   1  16  425.99   13.02
   1   1  16  400.31   13.76
   1  -1  16  410.24   13.85
  -1   1  17  464.16   15.52
   1   1  17  461.76   15.88
  -1  -1  17  467.02   15.55
  -1   1 -17  478.63   15.70
   1  -1  17  468.05   16.05
   1   1  17  449.50   16.57
  -1   1  17  452.02   16.72
   1  -1 -17  483.08   16.31
  -1  -1 -17  499.98   16.07
   1   1 -17  515.62   16.62
  -1   1 -17  482.90   16.18
  -1   1 -17  474.96   14.79
  -1  -1 -17  488.59   14.87
  -1  -1  17  510.94   15.36
  -1   1 -17  472.66   14.67
   1   1  17  485.93   14.67
   1  -1  17  459.27   14.55
  -1   1 -17  471.57   14.08
   1  -1  17  483.00   15.63
  -1   1  17  507.02   15.35
   1   1  17  465.32   15.53
   1  -1  18  496.47   17.12
   1   1  18  486.04   17.03
  -1   1 -18  530.58   16.97
  -1   1  18  536.90   16.91
  -1  -1  18  505.51   16.76
  -1   1 -18  536.07   16.08
  -1  -1 -18  519.47   16.00
   1   1 -18  515.64   17.78
   1  -1 -18  523.99   17.63
  -1  -1 -18  496.65   17.00
  -1   1 -18  527.94   17.43
  -1   1  18  481.21   17.94
   1   1  18  461.71   17.63
   1   1  18  538.22   15.81
  -1   1 -18  500.12   15.15
  -1  -1  18  551.97   16.57
   1   1  18  568.21   17.00
  -1   1  18  531.52   16.47
   1  -1  18  535.95   16.80
   1   1  19   44.76    3.46
  -1  -1  19   52.49    3.55
  -1   1 -19   43.52    3.27
  -1   1  19   42.04    3.20
   1  -1  19   37.63    3.25
  -1  -1 -19   36.75    2.69
  -1   1 -19   38.91    2.73
  -1  -1 -19   34.87    3.08
  -1   1 -19   39.95    3.34
   1   1  19   44.33    3.81
  -1   1  19   37.96    3.68
   1  -1 -19   39.42    3.43
   1   1 -19   41.34    3.55
   1   1  19   41.92    2.65
  -1  -1  19   42.95    3.08
   1  -1  19   42.09    3.22
   1   1  19   45.85    3.37
  -1   1  19   43.09    3.11
   1  -1  20   60.91    4.25
  -1   1 -20   53.77    3.80
  -1   1  20   61.40    3.99
  -1  -1  20   55.23    3.88
   1   1  20   59.36    4.15
  -1   1 -20   60.60    3.54
  -1  -1 -20   60.13    3.52
   1  -1 -20   61.30    4.38
  -1   1  20   55.98    4.57
   1   1  20   52.33    4.35
  -1   1 -20   66.54    4.41
   1   1 -20   62.37    4.51
  -1  -1 -20   65.40    4.32
   1   1  20   62.52    3.38
  -1   1  20   55.63    3.72
  -1  -1  20   49.88    3.54
   1   1  20   53.80    3.80
   1  -1  20   53.65    3.81
  -1   1 -21  109.37    6.04
  -1  -1 -21  104.15    5.86
   1  -1 -21  110.08    6.18
   1   1  21   95.52    6.18
   1   1 -21   96.33    6.05
  -1   1  21  103.20    5.57
   1   1  21  103.20    5.82
  -1  -1  21  102.45    5.60
   1  -1  21  101.89    5.87
   1  -1  21  119.84    6.00
  -1  -1  21  106.37    5.49
  -1   1  21  104.72    5.48
   1   1  21  108.98    5.79
  -1   1 -21  111.78    5.18
  -1  -1 -21  106.53    5.10
   1  -1 -22  295.09   12.02
   1   1 -22  305.83   12.42
  -1  -1 -22  305.59   11.78
   1   1  22  289.20   12.45
  -1   1 -22  288.94   11.84
   1  -1  22  322.19   11.82
   1   1  22  310.14   11.67
  -1  -1  22  304.72   11.29
  -1   1  22  306.21   11.32
  -1  -1  22  305.06   11.51
  -1   1  22  288.13   11.32
  -1   1 -23   54.71    4.19
   1  -1 -23   48.44    4.02
  -1  -1 -23   51.20    3.97
   1   1 -23   54.27    4.33
  -1   1  23   50.91    3.72
   1  -1  23   54.49    3.98
   1   1  23   60.55    4.20
  -1  -1  23   48.34    3.61
  -1  -1  23   47.77    3.70
  -1   1  24   67.19    4.38
   1  -1  24   76.34    4.84
   1   1  24   75.92    4.85
  -1  -1  24   67.96    4.39
   1   1 -24   65.01    4.86
   1  -1 -24   61.69    4.69
  -1   1 -24   60.30    4.55
  -1  -1 -24   62.53    4.53
   1  -1  25   44.70    3.74
  -1  -1  25   45.16    3.59
   1   1  25   45.65    3.82
  -1   1  25   47.38    3.68
   1  -1 -25   52.31    4.26
   1   1 -25   46.03    4.12
  -1  -1 -25   47.30    3.95
  -1   1 -25   49.93    4.09
  -1  -1 -26  144.85    7.56
  -1  -1  26  154.38    7.37
   1   1  26  156.60    7.70
   1  -1  26  157.37    7.70
  -1   1  26  146.69    7.19
  -1   1 -26  151.95    7.80
   1   1 -26  139.47    7.79
   1  -1 -26  138.23    7.62
  -1  -1 -27  257.61   11.15
   1  -1  27  274.63   11.28
  -1   1  27  267.48   10.78
   1   1  27  276.30   11.28
  -1  -1  27  255.56   10.62
   1   1 -27  265.04   11.62
   1  -1 -27  265.92   11.40
  -1   1 -27  260.25   11.28
  -1  -1 -28   84.27    5.59
  -1  -1  28   84.42    5.26
   1   1  28   81.62    5.48
  -1   1  28   84.18    5.23
   1  -1  28   90.58    5.69
   1   1 -28   70.37    5.37
  -1   1 -28   80.96    5.57
   1  -1 -28   84.09    5.68
   1  -1 -29   21.00    2.78
  -1  -1 -29   23.17    2.89
  -1  -1  29   14.77    2.29
  -1   1  29   19.19    2.47
   1   1  29   22.86    2.89
   1  -1  29   19.22    2.71
   1   1 -29   23.09    2.96
  -1   1 -29   21.67    2.84
   1  -1  30    2.34    1.15
  -1  -1  30    0.59    0.80
  -1   1  30    2.10    1.11
   1   1  30    2.68    1.20
   1  -1 -30    1.40    1.21
  -1  -1 -30    3.99    1.42
  -1   1 -30    3.72    1.37
   1   1 -30    0.72    0.91
  -1  -1 -31   80.34    5.57
   1  -1 -31   75.71    5.56
  -1  -1  31   81.18    5.31
   1  -1  31   77.07    5.45
  -1   1  31   70.44    5.06
   1   1  31   81.08    5.58
  -1   1 -31   73.62    5.43
   1   1 -31   83.32    5.84
  -1  -1 -32   82.25    5.71
   1  -1 -32   76.27    5.64
   1   1 -32   76.90    5.71
  -1   1 -32   86.17    5.87
  -1   1  32   86.78    5.60
  -1  -1  32   78.24    5.33
   1   2   0    0.19    0.09
  -1   2   0    0.09    0.08
   1  -2   0    0.31    0.10
  -1   2   0    0.13    0.11
   1  -2   0    0.14    0.11
  -1  -2   0    0.11    0.09
  -1  -2   0    0.05    0.11
   1  -2   0    0.13    0.13
  -1   2   0    0.44    0.22
   1   2   0    0.07    0.15
  -1  -2   0    0.24    0.09
   1  -2   0    0.06    0.08
   1  -2   1  225.90    6.25
   1   2  -1  218.05    6.91
   1   2   1  217.37    6.94
  -1  -2   1  222.34    6.24
  -1   2  -1  241.21    6.28
   1   2  -1  237.35    6.31
   1  -2  -1  222.93    6.55
  -1   2   1  224.37    6.48
  -1   2  -1  216.15    6.51
   1  -2   1  227.65    6.52
   1  -2   1  218.69    6.10
  -1  -2   1  217.93    6.35
   1   2   1  215.82    6.57
   1  -2   1  235.44    6.95
   1   2  -1  228.88    6.56
  -1  -2   1  223.35    6.50
  -1   2  -1  216.80    6.87
   1  -2  -1  224.15    6.77
  -1   2   1  226.46    6.72
   1   2   1  212.87    6.34
  -1  -2  -1  215.53    6.31
   1   2  -1  227.43    6.38
  -1   2  -1  226.61    6.11
   1  -2  -1  218.23    6.19
   1   2   2  100.47    3.78
   1   2  -2  108.85    3.82
   1   2   2  103.24    3.04
   1   2   2  105.19    3.39
  -1   2  -2  107.87    3.51
   1   2  -2  101.41    3.47
  -1   2   2  103.14    3.28
  -1   2  -2  105.73    3.85
   1  -2   2  103.81    3.89
  -1  -2   2   98.93    3.42
  -1  -2  -2   99.25    3.30
   1   2   2  105.13    3.33
   1  -2  -2  105.28    3.57
  -1   2   2  107.99    3.55
  -1  -2  -2   97.13    3.51
  -1   2  -2  108.29    3.05
   1   2  -2  104.38    3.37
   1   2   2   99.21    3.53
  -1   2  -2  109.25    3.14
   1   2   3  650.57   17.78
   1   2  -3  641.73   17.73
   1   2  -3  667.20   16.89
  -1  -2  -3  629.45   16.90
   1   2   3  651.69   17.53
  -1  -2  -3  604.52   17.53
  -1   2  -3  627.64   17.93
  -1   2   3  613.00   17.32
   1   2  -3  637.47   17.45
   1  -2   3  657.14   17.96
   1  -2  -3  658.70   17.42
  -1   2  -3  653.66   17.39
  -1   2   3  649.36   17.36
  -1  -2  -3  642.77   17.27
  -1  -2  -4  239.92    6.43
  -1   2   4  228.79    7.02
   1   2   4  234.24    7.13
   1   2  -4  227.42    6.54
  -1  -2   4  231.51    6.52
  -1   2  -4  225.72    7.00
   1   2   4  226.79    6.78
  -1   2  -4  229.97    7.37
   1  -2  -4  218.50    6.94
   1  -2  -4  226.43    6.72
  -1   2  -4  222.32    6.85
   1   2  -4  238.45    7.08
   1   2   4  231.93    7.15
   1   2  -5 1805.14   48.46
   1   2   5 1986.92   48.62
  -1   2   5 1951.24   48.77
  -1  -2   5 1758.00   48.17
  -1   2  -5 1872.49   48.57
   1   2  -5 1814.36   48.17
   1   2   5 1808.98   48.84
  -1   2  -5 1905.23   48.96
   1   2   5 1748.66   48.34
   1  -2  -5 1863.99   48.59
   1  -2  -5 1783.08   48.06
  -1   2  -5 1787.20   48.34
  -1   2  -5 1953.74   48.33
  -1  -2  -5 1900.17   48.32
   1   2   6   56.92    2.52
   1   2  -6   62.64    2.51
   1   2  -6   60.83    2.47
  -1  -2   6   60.45    2.49
   1   2   6   59.79    2.89
  -1   2  -6   58.42    2.70
   1  -2   6   61.89    2.78
   1   2   6   57.78    2.60
  -1   2   6   59.84    2.92
   1  -2  -6   62.39    2.82
  -1   2  -6   60.89    2.93
   1  -2  -6   61.38    2.26
  -1   2  -6   60.24    2.52
  -1   2  -6   66.46    2.56
  -1  -2  -6   56.85    2.47
   1   2  -7 1231.02   32.37
   1   2   7 1246.88   32.56
   1   2   7 1272.97   33.30
   1   2  -7 1191.84   32.58
   1  -2   7 1257.55   33.00
  -1   2  -7 1144.01   32.91
  -1  -2   7 1223.89   32.70
   1  -2  -7 1256.48   33.13
  -1   2  -7 1365.45   33.40
   1   2   7 1191.61   32.88
  -1   2   7 1206.23   33.28
  -1   2   7 1227.90   32.58
  -1  -2   7 1230.34   32.57
  -1   2  -7 1205.18   33.20
  -1  -2  -7 1282.25   32.81
  -1  -2   7 1155.07   31.74
  -1   2  -7 1210.73   32.52
  -1  -2  -7 1161.53   32.50
  -1   2  -7 1271.89   32.52
  -1   2  -8    1.52    0.38
   1   2   8    2.02    0.46
  -1  -2  -8    1.54    0.39
   1  -2   8    1.43    0.39
   1   2  -8    1.35    0.31
   1   2   8    1.97    0.42
   1   2   8    2.85    0.67
  -1   2  -8    1.08    0.39
   1   2  -8    2.63    0.50
   1  -2   8    2.94    0.60
  -1  -2   8    1.33    0.43
   1   2  -8    2.48    0.64
  -1   2  -8    0.92    0.42
  -1   2   8    1.56    0.53
  -1   2   8    1.77    0.40
  -1  -2   8    1.75    0.40
   1   2   8    2.13    0.51
   1  -2  -8    1.24    0.43
  -1  -2  -8    2.12    0.49
  -1   2  -8    1.16    0.45
  -1  -2   8    1.70    0.24
  -1   2  -8    1.62    0.37
   1   2   8    1.43    0.36
   1   2   9  171.95    5.44
   1   2  -9  176.10    5.33
   1  -2   9  162.68    6.18
   1   2   9  164.42    6.41
   1   2  -9  164.62    5.81
  -1  -2   9  159.76    5.97
  -1   2  -9  165.47    6.13
  -1   2   9  168.77    6.70
   1   2  -9  172.32    6.76
  -1   2  -9  181.98    6.71
   1  -2  -9  180.38    6.55
   1   2   9  172.47    6.33
  -1   2   9  174.42    5.86
  -1  -2   9  161.24    5.81
  -1   2  -9  170.35    6.21
  -1  -2   9  166.67    4.83
  -1  -2  -9  162.40    6.04
   1   2   9  171.90    5.77
  -1   2  -9  163.76    5.62
  -1   2  -9  157.42    5.62
  -1  -2  -9  165.83    5.69
   1  -2   9  164.50    5.92
   1   2   9  174.42    5.99
  -1   2  -9  163.59    5.32
   1   2  10    4.57    0.72
  -1   2 -10    4.01    0.52
  -1   2  10    5.34    0.63
  -1   2 -10    4.80    0.70
   1  -2  10    4.19    0.69
  -1  -2 -10    4.26    0.69
   1   2 -10    4.71    0.53
   1   2  10    3.83    0.53
  -1   2 -10    4.63    0.79
  -1  -2  10    4.13    0.78
   1  -2  10    5.34    0.91
   1   2 -10    3.39    0.63
   1   2  10    5.40    0.93
   1   2  10    3.32    0.80
   1   2 -10    5.62    1.09
  -1   2 -10    4.70    0.94
  -1   2  10    2.40    0.76
  -1   2  10    3.20    0.63
  -1  -2  10    4.29    0.72
   1  -2 -10    6.05    1.00
  -1  -2 -10    3.86    0.71
  -1   2 -10    6.01    0.93
   1   2 -10    4.01    0.39
   1   2  10    4.69    0.69
  -1   2 -10    4.67    0.65
   1   2  11  278.14    8.28
  -1  -2  11  279.83    9.44
   1  -2  11  275.08    9.64
   1   2 -11  277.18    9.17
  -1   2 -11  300.15    9.56
   1   2  11  277.12    9.79
  -1   2  11  271.01   10.26
   1   2 -11  312.20   10.43
  -1   2 -11  268.01   10.03
   1   2  11  284.49    9.96
   1  -2 -11  303.45   10.10
  -1   2  11  303.93    9.26
  -1  -2  11  269.86    9.10
  -1  -2 -11  266.73    9.43
  -1   2 -11  272.93    9.36
   1   2  11  289.91    9.00
  -1   2  11  298.33    7.97
   1   2 -11  273.02    7.87
  -1   2 -11  267.15    8.70
  -1   2 -11  271.99    8.93
   1  -2  11  283.19    9.32
  -1   2 -11  275.54    8.25
  -1   2  11  302.60    8.40
  -1  -2 -11  279.41    9.00
   1   2  11  265.71    9.20
   1   2 -12   42.04    2.51
  -1  -2  12   38.89    2.65
  -1   2 -12   43.80    2.77
   1  -2  12   42.25    2.85
   1   2  12   43.25    2.92
   1  -2 -12   47.83    3.12
  -1   2  12   42.04    3.22
   1   2  12   41.82    3.02
  -1   2 -12   40.29    3.00
   1   2 -12   38.55    3.03
  -1  -2  12   39.87    2.47
  -1   2  12   40.04    2.49
  -1   2 -12   42.34    2.57
  -1  -2 -12   39.32    2.68
   1   2  12   40.65    2.36
  -1   2 -12   39.53    2.21
  -1   2  12   46.65    1.78
   1   2 -12   41.09    1.66
   1   2  12   40.73    2.58
  -1   2 -12   40.49    2.36
   1  -2  12   47.28    2.75
  -1   2 -12   42.13    1.88
  -1  -2 -12   39.85    2.36
  -1   2  12   38.86    1.88
  -1  -2  13  976.84   28.57
  -1   2 -13  990.43   28.72
   1  -2  13  991.99   28.94
  -1   2  13  962.39   28.32
   1   2  13  960.82   28.90
   1  -2 -13 1018.91   29.29
   1   2 -13 1012.91   29.84
   1   2  13 1027.61   29.54
  -1   2 -13 1104.19   29.58
  -1   2  13 1020.18   29.80
  -1  -2  13  976.69   28.16
  -1   2  13 1053.24   28.28
  -1  -2 -13  999.13   28.75
  -1   2 -13 1014.82   28.23
   1   2  13 1014.00   27.85
  -1   2 -13  973.34   27.46
  -1   2  13 1048.14   26.70
   1   2 -13  973.76   26.53
  -1   2 -13 1001.61   26.75
  -1   2  13 1001.81   26.79
  -1  -2 -13 1090.31   28.00
   1   2  13  987.73   28.30
   1  -2  13  986.56   28.37
  -1   2 -13  978.34   27.86
  -1   2  14   44.56    2.96
  -1   2 -14   40.57    2.93
   1  -2  14   45.04    3.20
  -1  -2  14   46.46    3.05
   1   2  14   46.02    3.21
  -1   2  14   47.93    3.65
   1   2 -14   48.47    3.67
  -1   2 -14   47.44    3.44
   1   2  14   48.00    3.55
   1  -2 -14   44.95    3.31
  -1   2  14   46.56    2.88
  -1  -2  14   43.49    2.79
  -1  -2 -14   44.41    3.12
  -1   2 -14   43.17    2.72
  -1   2 -14   46.17    2.43
   1   2 -14   42.76    1.84
  -1   2  14   49.95    2.00
   1   2  14   48.30    2.68
  -1   2 -14   45.89    1.90
   1  -2  14   49.18    3.05
   1   2  14   44.24    2.94
  -1   2  14   45.91    1.96
  -1  -2 -14   48.59    2.75
  -1   2 -14   46.14    2.69
  -1   2 -15  655.67   17.29
  -1  -2  15  618.96   19.65
  -1   2  15  636.37   19.64
   1  -2  15  616.55   20.09
   1   2  15  628.49   20.09
  -1   2 -15  610.56   19.79
  -1   2 -15  666.28   20.67
   1   2 -15  669.70   21.14
   1   2  15  597.44   20.58
   1  -2 -15  637.67   20.31
  -1   2  15  561.50   20.56
  -1   2 -15  636.23   18.99
  -1   2  15  725.44   19.64
  -1  -2  15  700.73   19.52
  -1  -2 -15  616.31   18.93
  -1   2 -15  672.65   19.19
  -1  -2 -15  686.25   20.02
  -1   2 -15  617.95   18.46
   1   2 -15  638.54   17.54
  -1   2  15  699.86   17.77
   1   2  15  705.50   18.96
  -1   2  15  625.03   17.41
   1   2  15  695.17   19.78
  -1   2 -15  638.14   17.40
   1  -2  15  684.95   19.72
   1  -2  16   18.51    2.14
  -1  -2  16   14.69    1.75
   1   2  16   15.67    1.96
  -1   2  16   15.58    1.77
  -1   2 -16   15.35    1.80
  -1   2  16   14.09    2.13
   1   2 -16   17.51    2.25
   1   2  16   15.22    2.13
  -1   2 -16   16.59    2.04
   1  -2 -16   15.65    1.96
  -1   2  16   14.41    1.61
  -1  -2  16   16.76    1.75
  -1   2 -16   13.77    1.48
  -1  -2 -16   16.36    1.61
  -1   2 -16   17.56    1.66
  -1  -2 -16   18.48    2.05
  -1   2 -16   14.93    1.33
   1   2  16   17.23    1.58
  -1   2  16   16.46    1.08
   1  -2  16   15.07    1.75
   1   2  16   16.13    1.81
   1  -2  17  468.52   16.75
  -1  -2  17  508.49   16.56
  -1   2  17  500.01   16.48
   1   2  17  493.84   16.83
  -1   2 -17  509.32   16.67
  -1   2  17  469.73   17.55
   1   2 -17  526.95   17.81
  -1   2 -17  551.77   17.51
   1  -2 -17  578.29   17.37
   1   2  17  485.25   17.49
  -1   2 -17  509.96   15.77
  -1  -2 -17  518.67   15.79
  -1  -2 -17  557.33   16.92
  -1   2 -17  527.92   15.70
  -1   2 -17  494.46   14.99
   1   2  17  543.17   15.69
  -1  -2  17  494.21   16.12
   1   2  17  533.85   16.71
  -1   2  17  490.90   16.09
   1  -2  17  531.39   16.69
  -1   2 -18    1.12    0.64
  -1  -2  18    1.29    0.71
  -1   2  18    2.57    0.89
   1   2  18    1.68    0.89
   1  -2  18    1.24    0.79
   1   2 -18    0.29    0.68
  -1   2 -18    0.26    0.50
   1   2  18   -0.30    0.85
  -1   2  18    1.89    0.95
  -1  -2 -18    0.93    0.70
   1  -2 -18    1.52    0.80
   1   2  18    1.15    0.51
  -1   2 -18    1.35    0.49
  -1   2  18    0.79    0.53
  -1   2 -18    1.11    0.53
  -1  -2 -18    1.44    0.61
  -1  -2  18    1.56    0.62
   1  -2  18    1.08    0.62
   1   2  18    1.52    0.75
   1   2  19   19.40    2.31
  -1   2 -19   21.72    2.34
  -1  -2  19   24.79    2.42
  -1   2  19   26.92    2.54
   1  -2  19   17.24    2.23
   1   2  19   20.87    2.61
   1   2 -19   21.35    2.64
  -1   2  19   19.59    2.62
   1  -2 -19   21.58    2.47
  -1   2 -19   24.15    2.67
  -1  -2 -19   27.55    2.21
  -1   2 -19   19.36    1.91
  -1  -2 -19   29.92    2.77
  -1   2 -19   24.81    1.79
   1   2  19   26.51    2.03
   1   2  19   27.08    2.51
  -1   2  19   23.91    2.28
  -1  -2  19   28.04    2.44
   1  -2  19   27.14    2.53
  -1  -2  20    6.33    1.32
  -1   2  20    8.97    1.52
   1  -2  20    7.95    1.53
   1   2  20    8.99    1.64
  -1   2 -20    8.35    1.47
   1   2 -20    7.73    1.78
  -1   2 -20    4.49    1.24
  -1   2  20    5.41    1.56
   1   2  20    6.79    1.59
  -1  -2 -20    6.58    1.40
   1  -2 -20    6.28    1.42
   1   2  20    8.21    1.18
  -1   2 -20    8.80    1.29
  -1  -2 -20    8.18    1.21
   1  -2  20    8.78    1.52
  -1   2  20    8.80    1.37
   1   2  20    8.83    1.56
  -1  -2  20   11.09    1.55
  -1   2  21   53.66    4.59
   1   2  21   49.38    4.29
   1   2 -21   53.32    4.34
  -1   2 -21   59.79    4.32
   1  -2 -21   50.56    4.07
  -1   2 -21   49.82    3.28
  -1  -2 -21   55.87    3.43
  -1  -2  21   60.55    4.05
  -1   2  21   54.59    3.83
   1   2  21   56.46    4.08
   1  -2  21   57.60    4.19
  -1   2 -21   53.24    3.82
   1  -2  21   54.79    3.89
  -1  -2  21   54.64    3.71
  -1   2  21   60.92    3.91
   1   2  21   60.57    4.10
  -1  -2 -21   57.74    4.14
   1   2  22    2.06    1.09
  -1   2 -22    4.45    1.27
   1   2 -22    1.62    1.16
  -1   2  22    1.23    0.78
  -1   2 -22    1.51    0.90
  -1  -2  22    2.76    1.10
  -1   2  22    3.95    1.11
   1   2  22    2.07    0.93
   1  -2  22    4.12    1.21
  -1  -2  22    4.16    1.10
  -1  -2 -22    2.98    1.19
   1  -2 -22    1.16    0.96
  -1   2 -23  239.74   10.42
   1   2 -23  237.34   10.68
   1  -2 -23  237.74   10.34
  -1  -2  23  240.00    9.91
  -1   2 -23  224.81    9.77
  -1  -2 -23  240.94   10.15
  -1   2  23  251.81    9.84
  -1  -2  23  251.70    9.85
   1   2  23  258.40   10.12
   1  -2  23  253.67   10.20
  -1  -2 -24   35.08    3.39
  -1   2  24   33.69    3.00
   1   2  24   32.15    3.13
  -1  -2  24   28.98    2.81
   1  -2  24   34.47    3.23
  -1   2 -24   33.08    3.41
   1   2 -24   38.79    3.73
   1  -2 -24   34.19    3.39
  -1  -2 -25  564.06   19.12
   1  -2  25  578.12   19.12
  -1  -2  25  542.38   18.40
  -1   2  25  535.00   18.39
   1   2 -25  583.26   19.94
   1  -2 -25  529.24   19.23
  -1   2 -25  536.02   19.25
   1  -2 -26   14.46    2.34
  -1   2 -26   12.67    2.21
  -1  -2 -26   10.94    2.07
   1   2  26   16.76    2.39
  -1   2  26   10.62    1.82
  -1  -2  26   15.02    2.05
   1  -2  26   10.12    1.93
   1   2 -26    8.05    1.91
  -1  -2 -27  197.10    9.07
   1  -2 -27  188.81    9.10
   1   2  27  196.54    9.05
   1  -2  27  194.15    8.95
  -1  -2  27  180.29    8.39
  -1   2  27  191.01    8.59
  -1   2 -27  184.62    9.09
   1   2 -27  174.68    9.10
   1   2 -28    2.17    1.25
  -1   2 -28    1.34    1.07
  -1  -2 -28    5.11    1.53
   1  -2 -28    5.04    1.54
  -1  -2  28    5.33    1.39
  -1   2  28    5.12    1.46
   1  -2  28    2.85    1.25
   1   2  28    3.18    1.39
   1   2 -29    9.14    1.92
  -1  -2 -29    7.15    1.71
  -1   2 -29    7.85    1.85
   1  -2 -29    6.15    1.61
  -1  -2  29    7.54    1.58
  -1   2  29    7.60    1.56
   1   2  29    5.89    1.51
   1  -2  29    9.76    1.92
   1  -2 -30    1.04    0.99
  -1  -2 -30    0.66    0.83
  -1   2 -30    1.04    0.87
   1   2 -30   -0.37    0.93
   1  -2  30    2.00    1.15
  -1  -2  30    1.49    1.10
  -1   2  30    0.90    0.86
   1   2  30    1.68    1.11
  -1  -2 -31   51.48    4.41
   1  -2 -31   48.58    4.40
  -1   2  31   51.37    4.20
   1  -2  31   50.29    4.37
  -1  -2  31   43.05    3.86
   1   2  31   61.57    4.78
   1   2 -31   55.60    4.78
  -1   2 -31   56.11    4.68
   1   2 -32    3.01    1.44
   1  -2 -32    3.23    1.54
  -1  -2 -32    3.79    1.74
  -1   2 -32    3.20    1.40
  -1  -2  32    3.13    1.34
  -1   2  32    5.37    1.48
   1   3   0    0.52    0.17
  -1  -3   0    0.25    0.13
   1  -3   0    0.29    0.16
  -1   3   0    0.43    0.16
  -1   3   0    0.30    0.17
   1  -3   0    0.31    0.17
  -1  -3   0    0.44    0.20
   1  -3   0    0.48    0.25
  -1   3   0    0.54    0.26
   1  -3   1  277.10    7.71
  -1   3  -1  273.81    7.75
  -1  -3   1  281.60    7.74
   1   3  -1  276.23    7.77
  -1   3   1  275.35    7.82
   1  -3  -1  271.82    7.86
  -1   3  -1  271.59    7.89
   1  -3   1  246.60    7.82
  -1  -3   1  272.30    7.82
   1   3   1  269.36    7.93
  -1  -3   1  259.07    7.84
   1  -3   1  276.93    8.37
   1   3  -1  261.14    7.89
  -1   3   1  269.71    8.19
   1  -3  -1  265.83    8.20
  -1   3  -1  277.75    8.33
  -1   3   1  283.87    7.63
   1  -3  -1  258.45    7.63
   1   3  -1  279.97    7.88
   1   3   1  287.01    7.84
  -1   3  -1  265.42    7.58
   1  -3   1  268.73    7.57
  -1  -3  -1  257.23    7.79
  -1   3  -2 1153.40   29.86
   1   3  -2 1146.12   29.85
   1  -3  -2 1090.13   29.91
  -1   3  -2 1216.52   30.02
   1  -3   2 1129.73   30.60
  -1  -3   2 1076.68   29.91
   1   3  -2 1117.63   29.98
   1  -3   2 1133.61   29.60
   1   3   2 1180.64   30.06
  -1  -3  -2 1141.75   30.07
   1   3  -2 1070.53   29.92
  -1  -3   2 1101.43   29.84
  -1   3  -2 1131.60   30.51
  -1   3   2 1167.22   30.17
   1  -3  -2 1131.37   30.25
  -1   3  -2 1127.17   29.66
  -1  -3  -2 1158.26   29.88
   1  -3  -2 1130.11   29.76
   1   3   2 1086.00   29.88
  -1  -3  -3  213.93    6.87
   1   3   3  222.23    6.86
  -1   3  -3  244.50    6.71
  -1  -3  -3  229.75    7.09
   1   3  -3  241.00    6.97
   1   3  -3  239.15    6.98
   1  -3   3  232.59    7.52
  -1   3  -3  225.64    7.45
   1  -3  -3  242.36    7.16
  -1   3  -3  229.12    7.30
  -1   3  -4  468.31   13.86
  -1   3   4  483.25   13.92
   1   3  -4  475.97   13.05
  -1  -3  -4  492.67   12.79
  -1   3  -4  482.85   14.09
   1   3  -4  449.40   13.54
  -1   3   4  485.67   13.54
   1  -3   4  502.11   14.16
  -1  -3  -4  494.17   13.49
   1  -3  -4  486.11   13.61
  -1  -3  -4  505.56   13.70
   1   3  -5    2.38    0.35
  -1   3   5    2.14    0.44
  -1   3  -5    2.72    0.56
   1  -3   5    3.58    0.66
   1  -3  -5    3.09    0.47
  -1   3  -5    3.48    0.46
  -1  -3  -5    2.66    0.42
  -1   3  -5    4.27    0.60
  -1   3   5    2.91    0.53
   1   3  -6   96.07    3.47
  -1  -3   6  108.83    3.49
   1   3   6   93.94    3.86
  -1   3  -6  102.37    3.83
  -1   3   6   92.87    3.82
   1  -3   6   93.09    4.07
  -1   3  -6   92.09    4.00
   1  -3  -6  102.24    3.91
   1   3   6  102.23    3.73
  -1   3  -6   92.19    3.55
  -1   3   6   98.51    3.87
  -1  -3  -6  100.34    3.57
  -1   3  -6   91.70    3.71
  -1   3  -6  103.15    3.57
  -1  -3   7  761.70   21.12
   1   3  -7  748.74   21.05
  -1   3  -7  788.03   21.53
   1   3   7  745.96   21.72
  -1   3   7  719.00   21.68
  -1  -3   7  781.19   21.16
  -1   3   7  792.71   21.20
   1   3   7  767.58   21.41
   1  -3  -7  812.57   21.65
  -1   3  -7  762.19   21.79
  -1   3  -7  737.96   21.14
  -1   3  -7  783.56   21.26
  -1   3  -7  793.78   21.08
  -1   3   7  817.37   21.45
  -1  -3  -7  787.15   21.10
   1   3  -8  539.06   15.57
   1   3  -8  536.53   15.70
  -1   3  -8  554.74   16.14
   1   3   8  545.84   16.42
  -1  -3   8  568.26   15.76
  -1   3   8  585.92   16.48
   1   3   8  566.66   16.13
  -1  -3   8  558.60   15.76
  -1   3   8  596.56   15.88
   1  -3  -8  560.05   16.35
  -1   3  -8  565.79   16.36
  -1  -3   8  540.15   15.10
  -1   3  -8  538.78   15.65
  -1   3   8  540.71   15.83
  -1   3  -8  554.45   15.72
   1  -3   8  566.15   15.91
   1   3   8  561.84   15.91
  -1  -3  -8  552.35   15.70
  -1   3  -8  590.09   15.70
   1   3  -9  219.56    7.22
   1   3   9  236.81    7.46
  -1  -3   9  242.12    7.80
  -1   3  -9  245.55    7.98
   1  -3   9  238.03    8.13
   1   3   9  232.34    8.24
   1   3  -9  234.69    7.62
   1   3   9  244.59    8.09
  -1   3   9  222.13    8.26
  -1   3  -9  232.05    8.35
  -1  -3   9  246.82    7.67
  -1   3   9  241.98    7.73
  -1   3  -9  234.09    8.01
   1  -3  -9  241.07    8.20
  -1  -3   9  242.82    6.90
  -1   3  -9  235.23    7.48
  -1  -3  -9  239.68    7.55
  -1   3  -9  232.94    7.52
  -1   3   9  224.97    7.49
   1   3   9  257.35    7.85
  -1   3  -9  231.39    7.41
   1  -3   9  227.43    7.72
   1   3 -10   14.40    1.08
   1   3  10   15.19    1.18
   1   3  10   14.38    1.55
  -1   3 -10   17.75    1.55
   1   3 -10   15.17    1.33
  -1  -3  10   15.90    1.41
   1  -3  10   13.40    1.41
  -1   3 -10   17.00    1.70
   1   3  10   16.49    1.55
  -1   3  10   13.25    1.53
  -1  -3  10   16.31    1.38
  -1   3  10   14.83    1.35
  -1  -3  10   15.98    0.97
   1  -3 -10   15.42    1.55
  -1   3 -10   14.46    1.44
  -1  -3 -10   16.15    1.49
  -1   3 -10   14.33    1.18
   1  -3  10   17.48    1.46
  -1   3  10   16.33    1.25
  -1   3 -10   13.17    1.10
   1   3  10   15.97    1.40
  -1  -3 -10   14.21    1.24
  -1   3 -10   16.16    1.30
   1   3  11  670.69   17.83
   1   3 -11  634.74   17.61
   1   3  11  679.71   19.30
  -1  -3  11  617.22   18.67
   1   3 -11  626.35   18.52
  -1   3 -11  640.02   18.83
   1  -3  11  631.78   19.01
  -1   3  11  613.32   19.45
   1   3  11  629.91   19.08
   1   3 -11  642.14   19.70
  -1   3 -11  692.76   19.59
  -1  -3  11  656.61   18.47
  -1   3  11  660.67   18.50
  -1   3 -11  617.21   18.69
   1  -3 -11  660.69   19.26
  -1  -3  11  600.77   17.29
  -1  -3 -11  643.38   18.91
   1   3  11  620.39   18.20
  -1   3 -11  630.77   18.07
  -1   3  11  665.83   17.91
  -1  -3 -11  623.48   18.27
   1  -3  11  660.49   18.60
  -1   3 -11  664.16   17.80
   1   3  11  661.05   18.62
  -1   3 -11  620.81   18.23
   1   3 -12  481.29   12.92
   1   3  12  455.17   13.10
  -1   3 -12  471.30   14.31
   1  -3  12  449.92   14.53
  -1  -3  12  475.09   14.36
   1   3 -12  439.26   13.94
   1   3  12  447.30   14.66
  -1   3 -12  463.04   15.07
  -1   3  12  419.55   14.89
   1   3 -12  455.27   15.31
   1   3  12  459.98   14.72
  -1  -3  12  504.03   14.10
  -1   3  12  480.05   14.02
   1  -3 -12  465.33   14.77
  -1  -3 -12  503.90   14.46
  -1   3 -12  446.03   14.12
   1   3 -12  444.75   12.60
   1   3  12  463.89   13.67
  -1   3 -12  440.67   13.44
  -1  -3 -12  464.79   13.78
  -1   3  12  436.56   13.15
  -1   3 -12  477.86   13.83
   1   3  12  503.67   14.25
   1  -3  12  482.25   14.14
  -1   3 -12  419.23   13.01
   1   3  13  763.49   20.20
   1   3 -13  731.13   20.01
  -1  -3  13  756.51   21.77
   1   3 -13  718.45   21.29
   1   3  13  706.87   22.05
   1  -3  13  731.48   22.00
  -1   3 -13  720.26   21.77
  -1   3  13  694.40   22.53
   1   3  13  691.59   22.10
  -1   3 -13  799.11   22.69
   1   3 -13  708.44   22.64
  -1  -3  13  764.87   21.49
  -1   3  13  765.39   21.39
  -1  -3 -13  697.77   21.71
   1  -3 -13  741.52   22.30
  -1   3 -13  739.86   21.40
   1   3  13  755.00   20.97
   1   3 -13  767.99   19.81
  -1   3 -13  719.47   20.67
   1  -3  13  792.67   21.63
  -1   3 -13  744.07   21.09
   1   3  13  801.15   21.67
  -1   3 -13  704.46   20.19
  -1   3  13  678.41   20.21
  -1  -3 -13  763.40   21.03
   1   3  14   12.56    0.97
   1   3 -14   12.56    0.91
   1  -3  14   12.43    1.62
  -1   3 -14   10.15    1.41
   1   3 -14   13.31    1.45
  -1  -3  14   12.70    1.53
   1   3  14   11.43    1.54
   1   3  14   13.07    1.73
   1   3 -14   13.56    1.85
  -1   3  14   10.20    1.68
  -1   3 -14   11.44    1.73
  -1   3  14   13.61    1.48
  -1   3 -14   11.85    1.30
  -1  -3  14   12.36    1.43
  -1  -3 -14   14.26    1.39
   1  -3 -14   14.17    1.74
  -1  -3 -14   13.77    1.62
  -1   3 -14   12.26    1.40
   1   3  14   12.60    1.28
  -1   3 -14   12.41    1.21
  -1   3  14   13.49    0.94
   1   3 -14   12.09    0.87
  -1   3  14   14.96    1.10
   1   3  14   16.37    1.68
   1  -3  14   16.74    1.69
  -1   3 -14   12.61    0.99
  -1  -3  15    3.28    0.79
  -1   3  15    3.15    0.75
  -1  -3 -15    3.32    0.74
  -1   3 -15    1.51    0.54
   1  -3  15    3.57    0.82
   1   3  15    4.15    0.93
  -1   3  15    2.41    0.43
  -1  -3 -15    2.37    0.41
  -1   3 -15    1.60    0.38
   1  -3  15    3.54    0.94
  -1   3 -15    4.17    0.91
  -1  -3  15    2.44    0.74
   1   3  15    2.52    0.85
   1   3 -15    3.17    0.77
  -1   3  15    3.98    0.85
  -1   3  15    2.43    0.93
   1   3  15    0.95    0.72
   1   3 -15    1.84    0.84
  -1   3 -15    2.98    0.92
   1  -3 -15    3.29    0.94
  -1  -3 -15    1.94    0.72
  -1   3 -15    2.46    0.68
   1   3  15    1.91    0.56
   1   3 -15    2.42    0.41
  -1   3  15    2.39    0.45
  -1   3 -15    5.05    0.78
   1   3 -16  371.00   12.73
  -1   3 -16  396.43   13.39
  -1  -3  16  384.55   13.26
   1   3  16  375.40   13.49
  -1   3  16  385.03   13.11
   1  -3  16  388.69   13.64
   1   3 -16  405.69   14.36
  -1   3 -16  390.68   14.17
   1   3  16  366.59   13.92
  -1   3  16  379.75   14.40
  -1  -3 -16  382.98   12.52
  -1   3 -16  371.37   12.44
  -1   3  16  425.60   13.16
  -1  -3  16  404.69   12.92
   1  -3 -16  406.75   13.89
  -1   3 -16  395.46   12.60
  -1  -3 -16  406.71   13.55
  -1   3 -16  392.29   12.02
  -1   3  16  434.21   11.40
   1   3  16  399.85   12.41
   1  -3  16  379.19   13.12
   1   3  16  411.43   13.24
   1   3  17  334.70   12.41
  -1   3  17  340.10   12.09
   1  -3  17  335.19   12.57
  -1   3 -17  353.43   12.39
  -1  -3  17  348.91   12.29
   1   3  17  333.72   13.08
  -1   3 -17  374.21   13.33
   1   3 -17  370.89   13.64
  -1   3  17  337.01   13.34
  -1  -3 -17  350.61   11.53
  -1   3 -17  347.35   11.49
  -1   3 -17  354.36   11.46
  -1  -3 -17  344.67   12.49
   1  -3 -17  366.44   12.92
   1   3  17  362.15   11.37
  -1   3 -17  343.68   10.87
   1   3  17  363.00   12.36
  -1  -3  17  352.93   11.97
  -1   3  17  378.23   12.17
   1  -3  17  344.54   12.15
  -1  -3  18  423.06   14.23
   1  -3  18  408.41   14.61
  -1   3 -18  415.47   14.26
  -1   3  18  422.00   14.14
   1   3  18  418.76   14.50
  -1   3  18  388.04   15.16
   1   3  18  398.27   15.11
  -1   3 -18  434.21   15.18
   1   3 -18  367.16   14.94
  -1   3 -18  389.91   13.17
  -1  -3 -18  416.77   13.39
  -1  -3 -18  406.17   14.41
   1  -3 -18  447.80   14.96
   1   3  18  441.51   13.20
  -1   3 -18  403.29   12.63
   1  -3  18  423.84   14.18
  -1   3  18  423.98   13.95
   1   3  18  457.59   14.32
  -1  -3  18  454.33   13.96
   1   3  19   23.98    2.49
  -1   3 -19   18.39    2.13
  -1   3  19   18.14    2.12
   1  -3  19   18.35    2.29
  -1  -3  19   18.71    2.14
   1   3 -19   13.57    2.26
   1   3  19   18.93    2.54
  -1   3  19   17.59    2.51
  -1   3 -19   13.73    2.04
  -1   3 -19   18.66    1.84
  -1  -3 -19   17.56    1.82
   1  -3 -19   19.77    2.34
  -1  -3 -19   15.72    2.10
   1   3  19   16.98    1.64
   1   3  19   22.13    2.29
  -1  -3  19   18.73    1.99
   1  -3  19   17.86    2.04
  -1   3  19   19.53    2.03
  -1  -3  20    8.52    1.54
  -1   3 -20   10.22    1.68
   1   3  20    9.71    1.67
  -1   3  20   11.42    1.70
   1  -3  20   12.94    1.94
   1   3 -20   10.96    2.03
  -1   3  20    9.47    1.90
  -1   3 -20    9.72    1.80
   1   3  20    9.02    1.86
  -1   3 -20    8.57    1.30
  -1  -3 -20   11.00    1.76
   1  -3 -20    7.65    1.58
  -1  -3 -20    7.81    1.27
   1  -3  20   10.67    1.67
   1   3  20   12.68    1.80
  -1   3  20    9.92    1.50
  -1  -3  20    9.81    1.50
   1   3  20    8.39    1.24
  -1   3 -21  178.49    8.38
   1   3 -21  167.65    8.45
  -1   3  21  149.39    8.26
   1   3  21  155.48    8.25
  -1   3 -21  160.45    6.76
  -1  -3 -21  170.49    6.89
   1   3  21  158.44    7.62
  -1   3 -21  157.54    7.48
  -1   3  21  156.45    7.38
   1  -3  21  166.50    7.92
  -1  -3  21  169.32    7.61
  -1   3  21  155.89    7.19
   1  -3  21  182.63    7.83
   1   3  21  191.76    7.99
  -1  -3  21  164.28    7.27
  -1  -3 -21  163.43    7.72
   1  -3 -21  166.19    7.98
  -1   3 -22  297.36   12.11
   1   3 -22  304.63   12.50
  -1  -3  22  290.14   11.34
  -1   3  22  304.85   11.41
  -1   3 -22  294.33   11.48
   1  -3  22  289.84   11.42
   1   3  22  313.83   11.68
  -1   3  22  321.98   11.39
  -1  -3  22  282.58   11.00
  -1  -3 -22  273.26   11.46
   1  -3 -22  318.98   12.21
  -1   3 -23   84.81    5.54
   1   3 -23   84.56    5.66
  -1  -3  23   84.36    5.12
  -1   3 -23   75.26    4.88
  -1  -3  23   80.22    4.74
  -1   3  23   78.43    4.73
   1  -3  23   86.24    5.16
   1   3  23   86.42    5.19
   1  -3 -23   78.37    5.29
  -1  -3 -23   80.95    5.16
   1   3 -24   91.82    6.05
  -1   3 -24   92.53    5.86
  -1   3 -24   85.65    5.29
   1   3  24  102.49    5.75
   1  -3  24   97.52    5.64
  -1   3  24   76.17    4.84
  -1  -3  24   86.52    5.09
   1  -3 -24   88.30    5.67
  -1  -3 -24   95.44    5.70
   1   3 -25   57.06    4.74
  -1   3 -25   59.75    4.63
  -1   3 -25   55.01    4.16
  -1  -3  25   62.00    4.18
   1   3  25   56.85    4.29
   1  -3  25   59.57    4.32
  -1   3  25   55.58    4.00
   1  -3 -25   58.19    4.52
  -1  -3 -25   59.03    4.41
   1  -3 -26   72.28    5.25
  -1  -3 -26   70.49    4.98
  -1   3  26   75.13    4.78
   1  -3  26   75.85    5.01
   1   3  26   81.54    5.24
  -1  -3  26   73.57    4.75
   1   3 -26   79.76    5.72
  -1   3 -26   75.31    5.44
  -1  -3 -27  217.45    9.88
   1  -3 -27  200.43    9.97
   1   3  27  228.07   10.01
   1  -3  27  225.14    9.92
  -1   3  27  231.34    9.62
  -1  -3  27  225.72    9.57
  -1   3 -27  228.23   10.38
   1   3 -27  209.17   10.31
  -1  -3 -28   91.17    5.78
   1  -3 -28   87.50    5.76
  -1  -3  28   85.39    5.34
   1  -3  28   87.21    5.63
   1   3  28   91.40    5.76
  -1   3  28   79.85    5.17
   1   3 -28   80.05    5.81
  -1   3 -28   87.01    5.87
   1  -3  29   15.25    2.43
  -1   3  29   12.55    2.14
  -1  -3  29   15.30    2.27
   1   3  29   20.28    2.71
   1   3 -29   10.88    2.18
  -1   3 -29   17.15    2.62
   1  -3 -29   17.03    2.53
  -1  -3 -29   16.09    2.40
  -1  -3  30   -0.30    0.85
  -1   3  30   -0.30    0.81
   1  -3  30   -0.33    1.10
   1   3  30    1.68    1.24
   1  -3 -30    2.44    1.25
  -1  -3 -30    1.35    1.11
  -1   3 -30    1.06    1.07
   1   3 -30    0.76    1.02
   1  -3 -31   82.62    5.74
  -1  -3 -31   80.55    5.63
   1   3  31   83.02    5.67
  -1  -3  31   81.12    5.33
  -1   3  31   83.30    5.44
   1  -3  31   76.17    5.46
   1   3 -31   74.18    5.68
  -1   3 -31   83.00    5.84
  -1  -3 -32   63.05    5.02
  -1   3 -32   63.84    5.10
  -1  -3  32   53.57    4.39
  -1  -4   0    1.99    0.35
   1  -4   0    0.34    0.22
  -1   4   0    0.97    0.23
  -1  -4   0    2.40    0.41
   1  -4   0    0.20    0.15
   1   4   0    0.07    0.13
   1  -4   0    0.12    0.14
  -1   4   0    2.64    0.40
   1   4   0    0.19    0.20
  -1  -4   0    0.31    0.20
   1  -4   0    1.41    0.40
  -1   4   0    0.09    0.23
  -1   4   0    0.79    0.39
  -1   4  -1    9.56    1.05
  -1   4   1   10.85    1.12
   1  -4   1   11.50    0.84
  -1  -4   1   10.71    0.83
  -1   4  -1   10.75    0.85
   1   4  -1   10.89    0.85
  -1   4   1    9.34    0.76
  -1   4  -1   12.02    0.90
   1  -4  -1   10.48    0.81
   1   4   1   10.17    0.87
  -1  -4   1   10.98    0.85
   1  -4   1   11.09    1.07
  -1   4  -1   10.58    1.07
   1  -4  -1    9.49    0.96
  -1   4   1   10.98    1.03
  -1  -4   1   10.19    0.84
   1   4  -1   10.28    0.86
  -1   4  -1   10.71    0.79
   1   4   1   10.85    0.89
   1  -4   1   10.89    0.77
  -1  -4  -1   11.56    0.87
   1  -4  -1   10.04    0.77
  -1   4   1   10.17    0.77
  -1   4  -2 1021.99   28.37
  -1   4   2 1038.88   28.40
   1   4  -2 1081.20   27.61
   1  -4   2 1078.01   27.50
  -1   4  -2 1064.71   27.57
  -1  -4   2 1038.30   27.49
  -1   4   2 1050.34   27.43
   1  -4  -2 1051.52   27.49
  -1   4  -2 1041.22   27.65
  -1  -4   2 1024.48   27.59
   1  -4   2 1044.39   27.31
  -1  -4  -2 1004.81   27.67
   1   4   2  990.67   27.67
  -1  -4   2 1017.75   27.50
   1   4  -2  981.32   27.63
   1  -4   2  960.00   28.25
   1  -4  -2 1069.35   28.04
  -1   4  -2 1021.31   28.25
   1  -4  -2 1054.31   27.46
  -1  -4  -2 1072.83   27.65
   1   4   2 1005.80   27.62
   1   4  -2  955.60   27.63
  -1   4  -2 1064.92   27.40
  -1   4   2 1004.49   27.41
  -1   4  -3   73.20    3.35
  -1   4   3   74.85    3.42
   1  -4  -3   70.51    2.80
  -1  -4  -3   73.51    2.98
  -1  -4   3   76.50    2.91
   1   4  -3   75.01    2.98
   1   4  -3   77.38    2.94
  -1   4  -3   75.90    2.91
   1   4  -3   76.00    2.89
   1  -4   3   79.39    3.43
  -1  -4   3   69.09    2.79
   1  -4  -3   74.37    3.16
  -1   4  -3   74.70    3.36
  -1  -4  -3   75.14    2.95
   1  -4  -3   74.91    2.85
   1   4   3   67.77    2.89
  -1   4  -3   78.03    2.77
   1   4  -4 2097.20   53.33
  -1   4  -4 2026.19   53.03
  -1  -4  -4 1966.03   53.39
  -1  -4  -4 2000.31   53.30
   1  -4   4 2032.01   53.97
   1   4  -4 2045.77   53.20
  -1   4  -4 1990.93   53.87
   1  -4  -4 2086.76   53.48
  -1   4   4 1941.52   53.90
  -1   4  -4 2063.62   53.83
  -1   4   5  153.54    5.80
  -1   4  -5  152.75    5.71
  -1   4  -5  165.17    5.08
  -1  -4  -5  179.91    5.14
   1   4  -5  170.42    5.46
  -1   4   5  147.54    5.28
   1  -4   5  152.80    5.83
   1   4  -5  151.66    5.32
   1   4  -5  158.49    4.93
  -1   4  -5  155.86    5.81
  -1  -4  -5  158.40    5.38
   1   4  -6  780.20   20.34
   1  -4   6  758.86   21.38
  -1   4   6  736.78   20.85
  -1   4  -6  809.01   21.38
  -1   4   6  727.38   21.21
  -1   4  -6  732.99   20.41
  -1   4  -6  753.53   21.16
  -1  -4  -6  731.60   20.46
   1   4  -7   79.37    3.09
  -1   4  -7   82.99    3.51
  -1   4   7   80.07    3.50
  -1  -4   7   74.24    3.13
  -1   4   7   84.51    3.27
   1   4   7   83.02    3.40
   1  -4   7   78.37    3.77
  -1   4  -7   84.39    3.77
  -1  -4  -7   84.50    3.21
  -1   4   7   79.30    3.58
  -1   4  -7   78.36    3.49
  -1   4  -7   77.58    3.10
  -1   4  -8  372.36   11.50
   1   4  -8  380.10   11.05
  -1   4   8  349.91   11.53
  -1   4   8  390.83   11.15
  -1  -4   8  396.07   11.14
  -1   4  -8  380.30   11.76
   1   4   8  363.22   11.33
   1  -4   8  358.76   11.78
  -1  -4   8  367.43   10.81
  -1  -4  -8  380.78   11.05
  -1   4  -8  395.17   11.38
  -1   4  -8  371.47   10.99
  -1   4   8  359.11   11.44
  -1   4  -9    8.86    1.05
  -1  -4   9    8.58    0.95
   1   4  -9    8.51    0.92
   1   4   9   10.46    1.20
  -1   4   9   11.28    1.27
  -1   4  -9    9.89    1.17
   1  -4  -9    9.00    1.14
   1   4   9   12.01    1.19
   1  -4   9    9.86    1.04
  -1   4   9    9.98    1.07
  -1  -4  -9    9.48    0.94
  -1   4  -9    8.88    0.97
   1   4   9    6.64    0.87
  -1   4  -9    9.17    0.93
  -1  -4   9    7.86    0.76
  -1   4  -9    7.10    0.82
  -1   4   9    7.77    0.91
  -1  -4   9    9.22    0.97
  -1   4 -10    4.52    0.70
  -1   4 -10    3.75    0.71
   1   4  10    2.76    0.70
   1   4 -10    2.31    0.54
  -1  -4  10    2.99    0.61
  -1  -4  10    3.28    0.63
  -1   4  10    4.03    0.71
  -1   4  10    2.15    0.72
   1  -4 -10    3.66    0.78
   1   4  10    5.00    0.83
  -1   4 -10    3.36    0.70
  -1  -4  10    2.48    0.45
  -1   4 -10    4.22    0.67
  -1   4 -10    5.36    0.69
   1   4  10    2.71    0.59
  -1  -4 -10    4.58    0.67
  -1   4  10    6.00    0.82
   1  -4  10    2.57    0.59
  -1   4 -11   16.45    1.57
   1   4  11   15.63    1.67
  -1  -4  11   18.17    1.55
   1   4 -11   15.28    1.41
   1   4  11   16.72    1.62
  -1   4  11   13.44    1.58
  -1   4 -11   17.99    1.83
  -1   4  11   18.59    1.56
  -1  -4  11   19.86    1.59
  -1   4 -11   18.65    1.66
  -1  -4  11   17.47    1.16
   1  -4 -11   17.39    1.72
  -1   4 -11   15.01    1.27
  -1   4 -11   15.97    1.34
  -1   4  11   16.83    1.39
   1  -4  11   17.91    1.56
  -1  -4 -11   15.33    1.34
  -1   4 -11   17.51    1.36
   1   4  11   16.94    1.51
   1   4  12  300.77    9.25
   1   4 -12  297.80    9.02
  -1  -4  12  300.72    9.95
   1   4  12  299.84   10.40
  -1   4 -12  292.17   10.10
   1   4 -12  309.61    9.74
  -1   4  12  281.66   10.52
  -1   4 -12  297.09   10.75
   1   4  12  287.70   10.20
  -1   4  12  280.29    9.72
  -1  -4  12  316.82    9.82
   1  -4 -12  312.46   10.47
  -1  -4  12  299.77    8.87
  -1   4 -12  301.85   10.03
  -1   4 -12  297.09    9.32
   1   4  12  296.84    9.91
  -1   4 -12  299.44    9.24
  -1  -4 -12  290.42    9.54
   1  -4  12  307.75    9.97
  -1   4  12  300.70    9.37
  -1   4 -12  299.50    9.56
   1   4 -13   52.81    2.41
   1   4  13   54.76    2.60
  -1   4 -13   53.05    3.25
   1  -4  13   51.97    3.34
   1   4  13   56.32    3.49
   1   4 -13   55.26    3.07
  -1  -4  13   58.32    3.24
   1   4 -13   46.14    3.48
  -1   4  13   52.16    3.53
  -1   4 -13   50.06    3.51
   1   4  13   50.19    3.32
  -1  -4  13   52.80    3.03
  -1   4  13   52.17    3.03
  -1   4 -13   52.04    3.06
  -1  -4  13   54.81    2.39
   1  -4 -13   53.88    3.39
  -1   4 -13   55.88    2.73
   1   4  13   56.30    2.84
  -1  -4 -13   54.39    2.90
  -1   4 -13   53.65    2.56
  -1   4 -13   54.02    2.89
   1  -4  13   52.56    3.09
  -1   4  13   51.68    2.60
   1   4  13   54.02    3.13
   1   4 -14  759.64   21.14
   1   4  14  773.28   21.41
  -1   4 -14  788.98   22.98
  -1  -4  14  763.27   22.75
   1   4  14  767.46   23.28
   1  -4  14  768.68   23.18
   1   4 -14  795.13   22.58
  -1   4  14  735.63   23.63
   1   4  14  779.18   23.38
   1   4 -14  746.88   23.88
  -1   4 -14  798.65   23.93
  -1   4 -14  766.59   22.12
  -1  -4  14  785.37   22.53
  -1  -4 -14  746.61   22.08
  -1   4  14  782.30   22.57
  -1   4 -14  772.64   22.46
  -1  -4 -14  874.61   23.28
   1  -4 -14  789.00   23.36
  -1   4 -14  802.22   21.84
   1   4  14  808.24   22.07
   1   4 -14  760.22   20.92
  -1   4  14  739.32   21.44
   1   4  14  822.63   22.78
   1  -4  14  770.23   22.69
  -1   4 -14  776.25   21.34
  -1  -4 -14  760.75   21.25
   1   4 -15   81.35    3.08
   1   4 -15   70.67    3.93
   1   4  15   81.34    4.56
  -1   4 -15   80.36    4.36
   1  -4  15   91.65    4.73
  -1  -4  15   78.76    4.24
  -1   4 -15   80.20    4.84
   1   4 -15   72.16    4.72
  -1   4  15   77.02    4.79
   1   4  15   70.72    4.42
  -1  -4  15   81.03    4.11
  -1   4 -15   84.73    3.92
  -1   4  15   79.97    4.13
  -1  -4 -15   90.97    4.04
  -1  -4 -15   85.11    4.54
   1  -4 -15   80.32    4.53
  -1   4 -15   85.75    4.12
   1   4 -15   82.08    3.02
  -1   4 -15   79.81    3.57
   1   4  15   76.90    3.69
   1  -4  15   81.00    4.26
   1   4  15   78.07    4.19
  -1   4  15   75.79    3.23
  -1   4 -15   73.00    3.15
   1  -4  16  635.28   20.54
   1   4  16  643.22   20.56
  -1   4 -16  654.75   20.26
  -1  -4  16  626.99   20.13
  -1   4  16  638.48   20.00
   1   4 -16  644.67   19.78
  -1   4  16  631.62   21.30
  -1   4 -16  695.10   21.53
   1   4  16  642.34   20.89
   1   4 -16  641.36   21.43
  -1   4 -16  643.46   19.38
  -1  -4  16  647.78   19.81
  -1  -4 -16  679.35   19.52
  -1   4  16  670.70   20.01
  -1  -4 -16  665.50   20.55
   1  -4 -16  647.90   20.79
  -1   4 -16  640.12   19.53
  -1   4 -16  657.82   18.95
  -1   4  16  704.77   18.28
   1   4  16  662.86   19.27
   1   4  16  671.15   20.11
   1  -4  16  722.97   20.31
  -1  -4  17   50.83    3.48
   1  -4  17   53.48    3.74
   1   4 -17   50.39    3.22
  -1   4  17   50.05    3.39
  -1   4 -17   49.82    3.48
   1   4  17   51.44    3.64
   1   4 -17   44.09    4.03
  -1   4  17   44.55    3.84
   1   4  17   56.01    4.04
  -1   4 -17   47.11    3.78
  -1   4 -17   48.75    3.01
  -1  -4 -17   51.21    3.05
  -1   4 -17   50.94    3.04
  -1  -4 -17   48.26    3.51
   1  -4 -17   59.56    3.97
  -1   4 -17   49.40    2.70
   1   4  17   54.17    2.98
   1  -4  17   53.93    3.50
   1   4  17   53.27    3.51
  -1  -4  17   50.25    3.24
  -1   4  17   53.34    3.35
   1   4  18  116.79    5.88
   1  -4  18  110.86    5.90
  -1   4 -18  111.58    5.65
  -1  -4  18  107.23    5.54
  -1   4  18  101.44    5.33
   1   4 -18  112.29    5.28
  -1   4 -18  117.90    6.45
   1   4 -18  108.14    6.41
  -1   4  18  106.23    6.31
   1   4  18   99.76    5.93
  -1   4 -18  108.86    4.96
  -1  -4 -18  108.31    4.99
   1  -4 -18  116.32    6.11
  -1  -4 -18  120.23    5.95
  -1   4 -18  108.90    4.53
   1   4  18  109.51    4.81
  -1  -4  18  115.16    5.43
   1  -4  18  108.49    5.50
   1   4  18  109.35    5.54
  -1   4  18  110.86    5.36
   1   4 -19    0.97    0.55
  -1   4  19    1.10    0.70
   1  -4  19    0.52    0.61
  -1   4 -19    0.71    0.55
  -1  -4  19    0.69    0.54
   1   4  19    0.98    0.81
   1   4 -19    1.30    0.82
  -1   4 -19    0.91    0.82
  -1   4  19    0.33    0.76
   1   4  19    1.52    0.87
   1  -4 -19    0.80    0.67
  -1  -4 -19    1.49    0.79
  -1   4  19    2.06    0.71
  -1  -4  19    2.03    0.67
  -1   4 -19    1.31    0.59
   1  -4  19    1.13    0.65
   1   4  19    1.60    0.84
  -1  -4 -19    1.16    0.65
   1   4  19    1.04    0.51
   1  -4  20    1.93    0.87
   1   4  20    1.53    0.88
  -1  -4  20    1.91    0.91
  -1   4  20    1.16    0.80
  -1   4 -20    0.49    0.71
  -1   4 -20    0.62    0.59
   1   4  20    1.28    0.97
   1   4 -20    0.34    0.72
  -1   4  20    2.37    1.12
  -1  -4 -20    0.69    0.52
  -1   4 -20    2.05    0.67
  -1  -4 -20    1.30    0.71
   1  -4 -20    1.66    0.83
   1   4  20    2.63    0.91
  -1   4  20    1.50    0.74
  -1  -4  20    0.21    0.45
   1  -4  20    3.78    1.03
   1   4  20    0.62    0.51
   1   4 -21    2.42    1.14
   1   4  21    3.34    1.20
  -1   4 -21    1.90    1.09
  -1   4 -21    1.95    0.70
  -1  -4 -21    2.16    0.73
   1  -4  21    2.28    1.16
  -1  -4  21    1.24    0.78
  -1   4 -21    1.28    0.74
  -1   4  21    2.68    0.93
   1   4  21    1.50    0.76
  -1   4  21    1.79    0.77
   1  -4  21    2.97    1.06
  -1  -4  21    2.87    0.94
   1  -4 -21    3.14    1.16
  -1  -4 -21    2.17    0.94
  -1   4 -22  245.02   10.72
   1   4 -22  229.41   10.73
  -1   4 -22  246.81   10.03
  -1  -4  22  243.69    9.84
  -1   4  22  240.75    9.55
   1  -4  22  249.67    9.99
   1   4  22  243.45    9.92
  -1  -4  22  229.65    9.40
   1  -4 -22  234.05   10.23
  -1  -4 -22  237.78   10.15
   1   4 -23   23.29    3.07
  -1   4 -23   25.11    3.07
  -1  -4  23   20.97    2.51
  -1   4 -23   22.66    2.54
  -1   4  23   27.02    2.63
   1  -4  23   24.63    2.63
   1   4  23   25.45    2.67
  -1  -4  23   26.19    2.55
   1  -4 -23   23.43    2.82
  -1  -4 -23   26.87    2.91
   1   4 -24  353.49   14.72
  -1   4 -24  387.35   14.77
  -1   4 -24  355.99   13.73
  -1   4  24  380.39   13.60
  -1  -4  24  377.62   13.52
   1  -4  24  394.13   13.92
   1   4  24  402.13   14.24
  -1  -4 -24  383.48   14.26
   1  -4 -24  371.17   14.38
   1   4 -25   35.23    3.78
  -1   4 -25   39.48    3.93
  -1   4 -25   31.78    3.16
   1   4  25   36.07    3.40
  -1   4  25   39.16    3.31
  -1  -4  25   34.06    3.06
   1  -4  25   43.16    3.65
   1  -4 -25   39.67    3.65
  -1  -4 -25   41.03    3.74
   1   4 -26  268.66   12.01
  -1   4 -26  268.67   11.65
  -1   4 -26  240.27   10.67
  -1   4  26  275.56   10.80
   1  -4  26  273.76   11.14
   1   4  26  270.08   11.17
  -1  -4  26  271.02   10.69
  -1  -4 -26  266.37   11.29
   1  -4 -26  267.33   11.42
  -1  -4 -27   20.00    2.70
   1  -4 -27   17.24    2.54
   1   4  27   19.22    2.55
  -1   4  27   23.91    2.66
  -1  -4  27   22.21    2.57
   1  -4  27   17.47    2.50
   1   4 -27   23.14    3.16
  -1   4 -27   19.74    2.90
   1  -4 -28   28.72    3.35
  -1  -4 -28   29.78    3.29
   1  -4  28   32.84    3.33
  -1   4  28   33.99    3.23
   1   4  28   29.37    3.21
  -1  -4  28   30.71    3.10
  -1   4 -28   26.44    3.24
   1   4 -28   40.31    4.03
  -1  -4 -29   -0.34    0.73
   1  -4 -29   -0.35    0.93
  -1   4 -29    0.36    0.85
   1  -4  29   -0.32    1.03
   1   4  29    0.33    0.99
  -1  -4  29   -0.29    0.95
  -1   4  29    0.87    0.83
   1   4 -29    0.39    0.83
  -1  -4 -30    3.47    1.29
   1  -4 -30    1.41    1.12
  -1   4 -30    1.83    1.11
   1   4  30    0.34    1.07
  -1   4  30    1.79    1.07
   1  -4  30    2.33    1.10
  -1  -4  30    2.65    1.23
   1   4 -30    2.34    1.39
  -1  -4  31    3.32    1.26
  -1   4  31    0.92    0.93
  -1   4 -31    4.06    1.58
   1  -4 -31    3.24    1.33
   1   4 -31    3.14    1.50
  -1   4 -32   47.25    4.34
  -1  -5   0    0.44    0.17
   1  -5   0    0.57    0.21
   1  -5   0    1.23    0.30
  -1   5   0    1.97    0.37
   1   5   0    0.25    0.16
   1  -5   0    0.13    0.14
  -1   5   0    0.13    0.16
   1   5   0    1.68    0.38
  -1  -5   0    0.21    0.18
   1  -5   0    0.45    0.30
   1  -5   0    0.86    0.41
  -1   5   0   -0.14    0.23
  -1   5   1  295.74    9.97
  -1   5  -1  305.05    9.95
   1  -5   1  289.75    9.74
   1  -5  -1  290.87    9.72
  -1  -5  -1  316.57    9.03
   1   5  -1  320.81    9.09
   1  -5   1  317.28    8.97
  -1   5  -1  305.17    9.07
   1  -5  -1  308.12    8.98
  -1  -5   1  297.97    8.97
  -1   5   1  310.23    8.79
  -1   5  -1  297.56    8.92
   1  -5  -1  301.81    8.81
   1   5   1  290.89    8.99
  -1  -5   1  291.94    8.90
   1  -5   1  289.80    9.59
   1  -5  -1  311.43    9.55
  -1   5  -1  295.69    9.58
  -1   5   1  302.35    8.89
   1   5   1  312.02    9.12
  -1  -5   1  315.26    9.06
   1  -5  -1  298.79    8.89
   1   5  -1  323.26    9.20
  -1  -5  -1  280.87    8.95
  -1   5  -1  295.07    8.89
   1  -5   1  294.18    8.81
  -1   5   2  759.12   21.73
  -1   5  -2  770.64   21.71
   1  -5   2  736.97   21.47
   1  -5  -2  735.46   21.42
  -1  -5   2  789.08   20.62
   1  -5   2  735.98   20.57
  -1   5  -2  806.24   20.75
   1   5  -2  727.86   20.71
  -1   5   2  760.58   20.37
  -1   5  -2  747.80   20.64
   1  -5  -2  765.75   20.43
   1   5   2  772.46   20.69
   1  -5   2  724.16   20.43
  -1  -5  -2  757.36   20.64
  -1  -5   2  794.80   20.70
   1   5  -2  718.32   20.66
  -1  -5   2  689.07   20.46
   1  -5   2  785.42   21.38
  -1   5  -2  743.69   21.35
   1  -5  -2  754.39   21.15
   1  -5  -2  779.55   20.56
  -1   5  -2  759.64   20.50
  -1   5   2  715.71   20.53
   1   5   2  749.84   20.78
  -1  -5  -2  778.69   20.73
   1   5  -2  776.32   20.87
   1  -5   3  312.74   10.72
   1  -5  -3  349.63   10.69
  -1   5   3  329.70   10.98
  -1   5  -3  357.38   11.03
   1  -5  -3  355.98    9.90
   1  -5   3  339.41    9.89
  -1  -5  -3  341.13   10.18
  -1  -5   3  337.68   10.12
   1   5  -3  333.75   10.15
  -1   5  -3  365.57   10.20
  -1  -5   3  334.34    9.93
   1   5  -3  345.89   10.12
   1  -5   3  353.04   10.84
   1  -5  -3  324.86   10.54
  -1   5  -3  342.21   10.80
   1   5   3  326.55   10.15
  -1  -5  -3  342.83   10.15
  -1   5  -3  341.29   10.03
   1   5  -3  346.72   10.24
   1  -5  -3  361.96   10.09
  -1   5  -4  425.30   11.99
  -1   5   4  424.74   13.38
  -1   5  -4  435.43   13.32
  -1  -5  -4  453.01   12.06
   1  -5  -4  410.93   13.01
   1  -5   4  402.16   13.08
   1  -5  -4  444.25   12.27
  -1  -5  -4  422.93   12.63
   1   5  -4  453.27   12.69
  -1   5  -4  441.08   12.38
  -1   5  -4  438.19   12.60
   1   5  -4  436.69   12.55
   1   5  -4  441.15   12.44
   1  -5   4  416.71   13.18
  -1   5  -4  424.93   13.16
   1   5   4  441.76   12.54
  -1  -5  -4  416.02   12.61
   1  -5  -4  435.46   12.51
  -1   5  -5   80.98    2.93
   1  -5   5   76.65    3.64
  -1   5   5   83.03    3.89
  -1   5  -5   81.65    3.80
  -1  -5  -5   77.64    2.92
  -1  -5  -5   74.96    3.33
  -1   5  -5   83.85    3.25
   1   5  -5   78.03    3.32
   1  -5  -5   82.91    3.08
   1  -5   5   78.14    3.76
   1   5  -5   80.44    3.29
  -1   5  -5   80.06    3.74
   1  -5  -5   78.39    3.26
  -1  -5  -5   77.92    3.37
  -1   5  -6    9.72    0.83
  -1  -5  -6   10.32    0.86
  -1   5   6   10.15    1.20
  -1   5  -6   10.74    1.18
  -1   5   6    9.95    0.86
  -1  -5   6   10.74    0.87
   1   5  -6   10.33    1.05
  -1   5  -6    8.54    0.88
   1   5  -6   10.42    0.85
   1  -5   6    7.91    1.06
   1   5  -6   11.12    1.03
  -1   5   6   10.18    1.01
  -1   5  -6    6.35    0.97
  -1  -5  -6   10.36    1.04
  -1   5   7  910.01   23.81
  -1  -5  -7  825.18   22.59
  -1   5  -7  890.36   23.62
  -1   5  -7  803.31   22.58
  -1  -5   7  815.79   22.65
  -1   5   7  855.58   22.75
   1   5  -7  864.95   22.66
  -1   5   7  787.96   23.15
   1  -5   7  801.38   23.78
  -1   5  -7  821.68   23.71
  -1  -5  -7  819.55   23.22
   1   5  -8  551.00   15.20
  -1   5  -8  541.03   15.74
  -1  -5   8  537.43   15.32
  -1   5   8  542.75   15.34
   1  -5   8  533.30   16.14
   1   5   8  539.33   15.67
  -1   5   8  530.89   15.79
  -1  -5   8  513.20   15.22
  -1   5  -8  541.84   16.12
  -1   5  -8  511.94   15.10
  -1   5  -8  521.99   15.85
  -1  -5  -8  569.60   15.19
  -1   5   8  547.25   15.97
   1   5  -9  199.73    6.69
  -1   5  -9  202.39    7.15
  -1   5   9  198.84    7.20
  -1  -5   9  210.15    6.82
  -1   5   9  203.83    6.84
   1   5   9  197.63    7.02
   1  -5   9  206.56    7.54
  -1  -5   9  202.70    6.62
  -1   5  -9  204.99    7.40
  -1  -5  -9  199.14    6.66
  -1   5  -9  195.16    6.57
  -1   5   9  196.85    7.16
  -1   5  -9  208.74    7.15
   1   5 -10   19.56    1.51
  -1   5 -10   19.05    1.69
  -1   5  10   17.80    1.68
  -1  -5  10   18.85    1.50
  -1   5  10   18.39    1.49
   1   5  10   21.19    1.73
   1  -5  10   17.70    1.73
  -1   5 -10   21.12    1.83
  -1  -5  10   18.80    1.36
  -1   5 -10   19.53    1.59
   1  -5  10   19.73    1.57
  -1  -5 -10   22.01    1.55
  -1   5 -10   21.17    1.51
   1   5  10   19.66    1.58
  -1   5  10   20.06    1.67
   1   5 -11  397.11   12.20
  -1   5 -11  406.79   12.73
  -1   5  11  390.53   12.93
   1   5  11  386.39   12.59
  -1  -5  11  407.19   12.30
  -1   5  11  395.16   12.27
  -1   5 -11  399.81   12.73
  -1  -5  11  386.23   11.70
  -1   5 -11  401.67   11.98
   1  -5  11  422.62   12.40
  -1  -5 -11  387.94   12.04
  -1   5  11  401.16   12.35
  -1   5 -11  399.06   12.04
   1   5  11  414.85   12.45
  -1   5 -11  400.72   12.19
  -1  -5  12  549.67   16.27
  -1   5 -12  550.71   16.57
   1   5 -12  563.85   16.00
   1   5  12  523.94   16.59
   1   5  12  530.16   16.47
  -1   5  12  527.63   16.82
  -1  -5  12  574.72   16.11
  -1   5  12  582.06   16.18
  -1  -5  12  515.72   15.31
  -1   5 -12  530.52   15.63
  -1   5 -12  540.92   16.45
   1  -5  12  532.96   16.17
  -1   5  12  500.71   15.75
  -1  -5 -12  515.89   15.76
  -1   5 -12  532.73   15.78
  -1   5 -12  559.00   15.85
   1   5  12  563.57   16.24
   1   5 -13  648.69   18.43
   1   5  13  608.37   18.99
  -1  -5  13  627.56   18.58
  -1   5 -13  611.60   18.78
  -1   5 -13  639.77   19.67
   1   5  13  599.87   18.90
  -1   5  13  606.00   19.26
  -1   5 -13  619.97   18.05
  -1  -5  13  644.62   18.49
  -1  -5 -13  608.49   18.04
  -1   5  13  611.79   18.43
   1  -5 -13  661.93   19.42
  -1  -5  13  582.22   17.44
  -1   5 -13  597.79   17.80
  -1   5 -13  620.75   18.66
  -1   5  13  606.05   17.92
   1  -5  13  639.09   18.64
   1   5  13  676.36   18.68
  -1   5 -13  659.57   17.88
   1   5 -14   76.31    3.26
   1   5 -14   81.41    3.99
  -1   5 -14   78.77    4.20
   1   5  14   79.57    4.36
  -1  -5  14   84.88    4.19
  -1   5  14   82.16    4.61
   1   5  14   83.67    4.51
  -1   5 -14   74.83    4.56
  -1   5 -14   76.88    3.70
  -1   5  14   82.99    4.08
  -1  -5  14   79.04    3.96
  -1  -5 -14   86.74    3.87
  -1  -5  14   79.93    3.31
   1  -5 -14   84.94    4.54
  -1   5 -14   74.41    3.51
  -1   5 -14   79.52    4.07
  -1   5 -14   79.17    3.46
  -1   5  14   70.51    3.40
   1  -5  14   82.25    4.12
   1   5  14   76.91    4.05
  -1  -5 -14   81.87    3.44
  -1  -5  14   74.08    3.44
  -1   5 -15   16.35    1.79
  -1  -5  15    8.88    1.28
   1   5 -15   10.55    1.35
   1   5  15    9.95    1.48
  -1   5 -15    8.40    1.47
   1   5  15    5.74    1.23
  -1   5  15    7.86    1.42
   1   5 -15    9.38    1.59
  -1   5  15   13.27    1.50
  -1  -5 -15   10.05    1.24
  -1  -5  15   10.11    1.32
  -1   5 -15   12.32    1.32
   1  -5 -15   11.74    1.64
  -1   5 -15    8.20    1.02
   1   5 -15    9.61    0.86
  -1   5 -15    8.78    1.25
   1   5  15    9.04    1.10
   1   5  15   12.60    1.55
   1  -5  15    9.94    1.34
  -1  -5  16  273.36    9.81
   1   5 -16  245.47    9.29
   1   5  16  257.75    9.98
  -1   5 -16  262.09    9.83
   1   5 -16  253.51   10.80
  -1   5 -16  274.20   10.75
   1   5  16  267.62   10.27
  -1   5  16  262.97   10.54
  -1  -5 -16  266.30    9.08
  -1   5 -16  258.49    9.00
   1  -5 -16  255.68   10.18
  -1   5 -16  260.71    8.64
  -1   5 -16  274.63    9.39
   1   5  16  268.20    8.92
  -1  -5  16  262.50    9.43
   1  -5  16  262.50    9.65
  -1   5  16  270.74    9.62
   1   5  16  275.90    9.85
  -1   5 -17  321.02   11.72
  -1  -5  17  325.43   11.64
   1   5  17  319.66   11.93
   1   5 -17  321.43   11.32
  -1   5 -17  327.25   12.62
  -1   5  17  322.86   12.60
   1   5  17  324.99   12.24
   1   5 -17  325.79   12.82
  -1  -5 -17  339.67   11.02
  -1   5 -17  318.02   10.87
   1  -5 -17  328.12   12.20
  -1   5 -17  324.54   11.05
   1   5  17  334.75   10.75
  -1   5 -17  333.08   10.47
  -1  -5  17  344.22   11.48
   1  -5  17  344.00   11.75
   1   5  17  330.12   11.71
  -1   5  17  348.80   11.43
  -1  -5  18  271.06   10.22
  -1   5 -18  270.37   10.28
   1   5 -18  258.46    9.76
   1   5  18  262.55   10.38
  -1   5  18  256.41    9.93
   1   5  18  265.53   10.80
  -1   5  18  270.17   11.20
   1   5 -18  275.00   11.40
  -1   5 -18  274.60   11.31
  -1  -5 -18  252.97    9.31
  -1   5 -18  267.99    9.39
   1  -5 -18  259.07   10.60
   1   5  18  278.79    9.29
  -1   5 -18  265.35    8.88
  -1   5  18  278.69   10.00
   1  -5  18  289.72   10.33
   1   5  18  289.67   10.39
  -1  -5  18  280.43    9.96
  -1  -5  19   99.55    5.32
  -1   5  19   94.03    5.09
   1   5  19   94.44    5.38
   1   5 -19   83.52    4.74
  -1   5 -19   97.12    5.30
  -1   5  19   95.38    5.96
   1   5  19   89.45    5.59
  -1   5 -19  102.95    6.12
   1   5 -19   95.97    6.05
  -1   5 -19   92.34    4.57
  -1  -5 -19  103.82    4.79
   1  -5 -19  104.34    5.80
   1   5  19  107.07    4.65
   1  -5  19   99.41    5.25
   1   5  19  101.77    5.35
  -1   5  19   95.15    5.03
  -1  -5  19   96.70    5.02
   1   5 -20  145.73    6.56
   1   5  20  141.45    6.99
  -1   5 -20  152.69    7.11
  -1   5  20  138.09    6.72
  -1  -5  20  151.28    7.09
   1  -5  20  145.74    7.30
   1   5  20  141.37    7.52
   1   5 -20  166.26    8.29
  -1   5 -20  149.16    7.79
  -1   5  20  139.24    7.72
  -1   5 -20  143.05    6.14
  -1  -5 -20  144.11    6.22
   1  -5 -20  161.03    7.65
   1   5  20  146.54    5.98
  -1   5  20  149.93    6.75
   1  -5  20  142.79    6.82
   1   5  20  161.44    7.15
  -1  -5  20  158.18    6.81
   1   5  21   87.72    5.88
  -1   5 -21   93.35    6.04
   1   5 -21   98.43    6.37
  -1  -5 -21  101.65    4.89
  -1   5 -21  102.79    4.90
  -1  -5  21   95.88    5.47
   1   5 -21   93.11    5.02
   1  -5  21   92.33    5.71
  -1   5 -21  110.97    5.83
  -1   5  21  102.63    5.53
   1  -5  21  102.61    5.55
   1   5  21   95.17    5.44
  -1   5  21   98.16    5.21
  -1  -5  21   92.94    5.12
   1  -5 -21  115.47    6.28
   1   5 -22  255.07   11.30
  -1   5 -22  239.87   10.82
  -1   5 -22  221.25    9.81
   1   5 -22  234.14    9.37
  -1  -5  22  244.65    9.97
   1  -5  22  232.88    9.81
   1   5  22  247.61   10.03
  -1   5  22  247.72    9.69
  -1  -5  22  244.73    9.61
   1  -5 -22  271.77   10.86
  -1   5 -23  105.91    6.47
   1   5 -23   95.78    6.40
  -1   5 -23   92.95    5.64
  -1   5  23   98.86    5.45
   1  -5  23  108.46    5.88
   1   5  23   97.34    5.68
  -1  -5  23  109.09    5.58
   1  -5 -23   94.57    5.97
  -1   5 -24   40.09    3.92
   1   5 -24   41.88    4.16
  -1   5 -24   41.12    3.57
  -1  -5  24   45.63    3.52
  -1   5  24   48.17    3.63
   1  -5  24   44.75    3.69
   1   5  24   46.81    3.75
   1  -5 -24   45.08    3.94
   1   5 -25   43.42    4.25
  -1   5 -25   38.05    3.90
  -1   5 -25   41.98    3.68
  -1  -5  25   44.35    3.50
   1  -5  25   50.35    3.91
   1   5  25   44.95    3.78
  -1   5  25   41.14    3.45
   1  -5 -25   48.50    4.11
  -1   5 -26   84.48    5.87
   1   5 -26   81.09    6.02
  -1   5 -26   79.08    5.26
  -1  -5  26   79.02    4.97
  -1   5  26   95.90    5.43
   1  -5  26   89.47    5.51
   1   5  26   83.78    5.41
   1  -5 -26   82.69    5.60
   1   5 -27  239.62   11.32
  -1   5 -27  251.39   11.25
  -1   5 -27  231.59   10.23
   1  -5  27  261.12   10.69
  -1  -5  27  222.93    9.81
   1   5  27  256.72   10.70
  -1   5  27  220.79    9.83
   1  -5 -27  256.44   11.07
  -1   5 -28   88.13    6.10
   1   5 -28   93.20    6.40
  -1   5 -28   83.18    5.45
   1   5  28   93.30    5.84
  -1   5  28   78.03    5.19
   1  -5  28   98.28    5.93
  -1  -5  28   80.77    5.20
   1  -5 -28   93.17    6.08
   1  -5 -29   28.54    3.33
  -1  -5  29   35.22    3.30
   1  -5  29   33.36    3.41
  -1   5  29   33.83    3.25
   1   5  29   25.95    3.16
   1   5 -29   31.21    3.67
  -1   5 -29   32.00    3.55
   1  -5 -30    5.46    1.67
   1   5 -30    4.84    1.59
  -1   5 -30    7.14    1.80
  -1  -5  30    4.70    1.41
  -1   5  30    4.49    1.32
  -1   5 -31   83.34    5.91
   1   5 -31   74.23    5.82
  -1  -5  31   75.14    5.13
  -1   5  31   73.51    5.12
  -1   5 -32   71.24    5.55
  -1  -6   0    0.52    0.20
   1  -6   0    0.43    0.20
  -1   6   0    0.32    0.19
   1  -6   0    0.08    0.15
   1   6   0    0.29    0.19
  -1  -6   0    0.54    0.30
  -1   6   0    0.29    0.22
   1  -6   0    0.36    0.12
   1   6   0    0.73    0.30
  -1  -6   0    0.54    0.27
   1  -6   0    0.26    0.30
   1  -6   0    0.14    0.27
  -1   6   0    0.16    0.34
   1  -6  -1  277.53    9.26
   1  -6   1  275.68    9.33
  -1   6   1  268.76    9.49
  -1   6  -1  263.36    9.41
  -1   6  -1  270.18    8.54
   1   6  -1  282.83    8.50
  -1  -6   1  285.73    8.40
   1  -6   1  269.14    8.39
   1  -6  -1  268.36    8.41
  -1  -6  -1  270.68    8.37
  -1   6   1  268.39    8.09
  -1   6  -1  274.49    8.26
   1  -6  -1  280.50    8.22
   1   6   1  268.06    8.33
  -1  -6   1  281.56    8.24
   1  -6   1  260.01    9.00
   1  -6  -1  270.00    9.05
  -1   6  -1  262.23    8.31
   1  -6  -1  256.37    8.29
   1  -6   1  265.11    8.24
  -1  -6   1  265.88    8.44
   1   6   1  273.54    8.50
  -1   6   1  271.23    8.26
  -1  -6  -1  268.81    8.42
   1   6  -1  282.49    8.59
   1  -6   2  129.95    5.42
  -1   6   2  129.42    5.60
  -1   6  -2  138.46    5.69
   1  -6  -2  136.07    5.47
   1  -6   2  126.93    4.67
   1   6  -2  144.03    4.89
  -1  -6   2  124.72    4.69
  -1   6  -2  129.60    4.83
  -1   6   2  130.09    4.44
  -1   6  -2  130.15    4.66
   1  -6  -2  130.78    4.49
  -1  -6   2  134.24    4.81
  -1  -6  -2  126.98    4.68
   1   6   2  130.44    4.73
  -1  -6   2  142.49    4.60
   1  -6  -2  140.73    5.36
   1  -6   2  134.84    5.37
   1   6  -2  131.05    4.91
   1  -6   2  132.86    4.55
  -1   6  -2  131.43    4.70
  -1  -6  -2  141.21    4.86
   1  -6  -2  120.95    4.63
   1   6   2  136.93    4.85
  -1   6   2  131.17    4.66
  -1   6   3  445.75   14.59
  -1   6  -3  473.51   14.63
   1  -6   3  462.03   14.44
   1  -6  -3  470.83   14.35
  -1   6  -3  494.96   13.67
   1   6  -3  488.02   13.66
  -1   6   3  445.64   13.10
   1  -6  -3  440.93   13.12
  -1  -6   3  499.83   13.58
  -1  -6  -3  468.21   13.55
   1  -6   3  472.02   13.31
   1   6  -3  451.80   13.45
  -1  -6   3  473.68   13.24
   1  -6  -3  461.42   14.13
   1  -6   3  455.65   14.24
  -1   6  -3  450.92   14.23
  -1  -6  -3  451.10   13.60
  -1   6  -3  458.41   13.45
   1   6   3  494.04   13.68
   1   6  -3  504.20   13.80
  -1   6   3  473.77   13.39
   1  -6  -3  456.37   13.51
  -1   6   4  123.63    5.49
   1  -6  -4  133.49    5.34
  -1   6  -4  124.97    4.10
  -1  -6  -4  127.94    4.15
  -1   6  -4  126.68    5.44
   1  -6   4  128.20    5.41
   1  -6  -4  134.96    4.50
  -1  -6  -4  133.22    4.82
   1  -6   4  131.59    4.50
  -1  -6   4  127.58    4.74
  -1   6  -4  140.36    4.88
   1   6  -4  128.58    4.77
   1   6  -4  128.33    4.68
  -1   6  -4  126.93    3.70
  -1  -6   4  126.85    4.46
  -1   6  -4  131.83    5.37
   1  -6   4  123.82    5.26
   1   6   4  132.15    4.78
   1  -6  -4  132.25    4.77
  -1  -6  -4  131.83    4.87
   1   6  -4  124.57    4.88
  -1   6  -4  130.08    4.70
  -1   6  -5 1174.60   30.44
  -1   6   5 1144.44   32.15
   1  -6  -5 1126.35   31.83
  -1  -6  -5 1117.59   30.47
  -1   6  -5 1192.12   32.11
   1  -6   5 1095.63   31.93
   1  -6  -5 1190.64   30.79
  -1  -6  -5 1119.98   31.30
   1   6  -5 1197.49   31.44
  -1   6  -5 1201.61   31.14
  -1   6   5 1161.11   30.50
  -1   6  -5 1130.05   31.36
   1   6  -5 1125.74   31.34
   1   6  -5 1092.28   31.03
   1  -6   5 1119.47   31.97
  -1   6  -5 1134.98   31.96
  -1  -6  -5 1109.82   31.22
   1  -6  -5 1232.51   31.28
  -1   6   6  429.50   13.83
  -1  -6  -6  434.04   12.37
   1  -6   6  412.28   13.57
   1  -6  -6  441.67   13.48
  -1   6  -6  434.46   12.34
  -1   6  -6  440.24   13.71
   1  -6  -6  456.41   12.59
  -1   6   6  456.07   12.46
  -1   6  -6  457.74   12.94
  -1  -6   6  419.68   12.40
   1   6  -6  430.26   13.10
  -1  -6  -6  432.74   13.12
   1   6  -6  431.02   13.05
  -1   6  -6  444.48   13.22
   1  -6   6  457.93   13.72
   1   6  -6  440.57   12.90
  -1   6  -6  455.84   13.89
  -1  -6  -6  422.91   13.11
   1  -6  -6  437.92   13.06
   1  -6   7  350.62   11.70
  -1  -6  -7  367.04   10.71
  -1   6   7  357.17   11.98
   1  -6  -7  354.07   11.54
  -1   6  -7  389.01   12.01
  -1   6  -7  340.93   10.62
   1   6  -7  387.45   11.51
  -1   6  -7  377.89   11.30
  -1   6   7  406.81   10.91
  -1  -6   7  369.87   10.80
   1   6  -7  360.28   10.84
  -1   6   7  365.74   11.31
   1   6  -7  362.08   11.21
   1  -6   7  360.08   11.91
  -1   6  -7  400.22   12.15
  -1  -6  -7  372.60   11.50
   1  -6   8  185.66    6.99
  -1   6  -8  194.57    6.28
  -1   6   8  190.19    7.24
  -1   6  -8  190.29    7.13
  -1  -6  -8  183.58    6.26
   1   6  -8  205.03    6.98
  -1  -6   8  187.07    6.36
  -1   6   8  201.43    6.48
  -1   6  -8  204.31    6.74
   1   6  -8  196.19    6.44
   1   6  -8  208.61    6.86
  -1   6   8  195.17    6.84
   1  -6   8  190.35    7.31
  -1  -6   8  176.31    6.55
  -1   6  -8  207.54    7.39
  -1  -6  -8  189.19    6.87
  -1   6  -9  147.90    5.68
  -1   6   9  129.41    5.58
  -1   6  -9  127.20    4.82
  -1  -6  -9  142.00    4.94
   1   6  -9  134.11    4.99
  -1   6  -9  136.41    5.45
  -1   6   9  133.66    5.04
  -1  -6   9  136.21    5.02
  -1   6   9  143.91    5.51
   1   6   9  140.97    5.41
   1  -6   9  134.99    5.78
  -1   6  -9  148.23    5.88
  -1  -6   9  131.08    5.07
  -1  -6  -9  141.97    5.49
  -1   6 -10    8.80    1.14
   1   6 -10    9.21    1.01
  -1   6  10    8.93    1.19
  -1  -6  10    9.70    1.05
  -1   6  10    9.39    1.06
   1   6  10    7.98    1.06
  -1  -6  10    7.32    0.92
  -1   6 -10    7.85    1.16
   1  -6  10    5.07    0.99
  -1   6 -10    6.79    0.86
  -1   6 -10   11.16    1.27
  -1   6  10    8.55    1.15
  -1  -6 -10    7.90    0.93
   1   6 -11   90.58    3.93
  -1   6 -11   91.76    4.29
  -1   6  11   81.05    4.22
  -1  -6  11   84.65    3.85
  -1   6  11   99.77    4.09
   1   6  11   86.62    4.15
   1  -6  11   91.30    4.50
  -1  -6  11   79.78    3.63
  -1   6 -11   99.32    4.55
  -1  -6 -11   86.44    3.72
  -1   6 -11   84.92    3.69
   1  -6  11   89.15    3.98
   1   6  11   93.01    4.06
  -1   6 -11   84.25    3.98
  -1   6  11   81.72    4.05
   1   6 -12   96.51    4.24
  -1   6 -12   93.92    4.56
   1   6  12  102.61    4.69
  -1   6  12   95.94    4.73
  -1   6  12  105.48    4.45
  -1   6 -12   95.55    4.09
  -1  -6  12  101.74    4.36
   1  -6  12   97.38    4.77
  -1   6 -12   95.64    4.03
  -1   6 -12   98.50    4.69
  -1  -6  12   96.79    4.00
  -1   6  12   95.51    4.38
  -1   6 -12   98.11    4.30
  -1  -6 -12   96.11    4.11
   1  -6  12  105.80    4.51
   1   6  12   98.10    4.40
  -1  -6 -12   92.09    4.07
   1   6  13  708.05   21.63
   1   6 -13  718.35   21.05
  -1   6 -13  735.18   21.65
  -1   6  13  725.09   21.92
   1   6  13  721.21   21.60
  -1   6  13  715.62   21.12
  -1  -6 -13  709.62   20.74
  -1  -6  13  768.23   21.23
  -1   6 -13  734.55   20.78
  -1  -6  13  724.99   20.46
  -1   6 -13  742.22   20.64
  -1   6 -13  768.06   21.62
  -1   6  13  697.58   20.90
  -1   6 -13  735.58   20.87
   1  -6  13  758.68   21.37
   1   6  13  761.05   21.44
  -1  -6 -13  718.27   20.65
  -1  -6  13  661.54   20.69
   1   6 -14  175.02    6.66
  -1   6 -14  175.39    7.08
   1   6  14  167.87    7.07
   1   6  14  162.23    7.01
  -1   6  14  165.77    7.32
  -1   6 -14  169.50    6.36
  -1  -6 -14  176.57    6.47
  -1  -6  14  187.52    6.75
  -1   6  14  182.86    6.83
  -1  -6  14  172.73    6.08
  -1   6 -14  178.83    7.02
  -1   6 -14  167.30    6.19
  -1  -6 -14  176.90    6.28
  -1  -6  14  158.47    6.22
   1  -6  14  188.38    6.98
   1   6  14  190.13    7.06
  -1   6 -14  165.92    6.23
  -1   6  14  156.19    6.26
  -1   6 -15  522.32   16.65
   1   6 -15  517.86   16.18
   1   6  15  505.38   16.71
  -1   6 -15  524.59   17.47
   1   6  15  526.52   16.91
  -1   6  15  527.65   17.24
  -1  -6 -15  522.08   15.84
  -1  -6  15  555.64   16.24
  -1   6 -15  515.84   15.77
  -1  -6  15  520.64   15.31
  -1   6 -15  528.71   15.56
  -1   6 -15  532.92   16.41
   1  -6  15  552.46   16.61
   1   6  15  514.43   16.41
  -1   6  15  527.58   16.33
   1   6  16   84.12    4.93
   1   6 -16   90.69    5.54
  -1   6  16  102.20    5.52
  -1   6 -16   98.00    5.54
  -1   6 -16   92.29    4.93
   1   6  16   95.40    5.06
   1   6 -16   91.99    4.60
  -1  -6 -16   98.39    4.47
  -1   6 -16   99.71    4.44
  -1   6 -16   91.48    4.65
  -1   6 -16   96.55    4.17
   1  -6  16  103.56    4.98
  -1   6  16  104.45    4.90
   1   6  16   98.47    4.95
  -1  -6  16   90.24    4.58
   1   6 -17  126.27    6.76
  -1   6  17  112.84    6.25
  -1   6 -17  126.28    6.67
   1   6  17  128.07    6.33
   1   6 -17  122.00    5.64
  -1   6 -17  125.12    6.00
   1   6  17  126.58    6.14
  -1   6 -17  120.31    5.26
  -1  -6 -17  120.14    5.28
   1   6  17  125.09    5.19
  -1   6 -17  114.23    4.88
  -1  -6  17  118.73    5.57
   1  -6  17  133.70    6.01
   1   6  17  135.93    6.07
  -1   6  17  136.71    5.87
   1   6  18   92.77    5.50
   1   6 -18   94.00    5.90
  -1   6 -18   93.37    5.76
  -1   6  18   95.92    5.79
   1   6  18  108.12    5.58
   1   6 -18   82.66    4.71
  -1   6 -18  114.10    5.56
  -1  -6 -18  102.20    4.73
  -1   6 -18   99.13    4.64
   1   6  18  103.02    4.57
  -1   6 -18  102.31    4.36
  -1   6  18   99.07    5.05
   1  -6  18  108.44    5.38
   1   6  18  100.64    5.27
  -1  -6  18  100.97    5.01
   1   6  19    8.23    1.48
  -1   6 -19    4.94    1.18
   1   6 -19    6.68    1.25
  -1  -6  19    7.39    1.41
  -1   6  19    6.72    1.30
  -1   6 -19    6.80    1.11
  -1  -6 -19    5.94    1.03
   1   6  19    4.75    1.29
   1   6 -19    5.56    1.47
  -1   6 -19    9.04    1.77
  -1   6  19    7.91    1.70
   1  -6  19    6.34    1.27
  -1  -6  19    7.23    1.24
  -1   6  19    6.38    1.21
   1   6  19    7.39    1.42
   1   6  19    6.85    1.10
  -1  -6  20   -0.24    0.66
  -1   6  20   -0.23    0.54
  -1   6 -20    0.74    0.57
   1   6 -20    0.63    0.53
  -1  -6 -20    1.20    0.57
  -1   6 -20    1.68    0.62
  -1   6  20   -0.32    0.62
  -1   6 -20   -0.33    0.94
   1   6 -20    0.34    0.73
   1   6  20    0.60    0.81
  -1   6  20    0.64    0.54
   1   6  20    0.24    0.46
   1  -6  20    0.24    0.55
  -1  -6  20    0.21    0.45
   1   6  20    0.31    0.40
   1   6 -21    2.51    1.23
  -1   6 -21    0.34    1.09
   1   6 -21    0.87    0.69
  -1   6 -21    2.31    0.92
  -1  -6  21    0.22    0.55
  -1   6  21    4.23    1.06
   1  -6  21    2.23    0.92
   1   6  21    3.03    1.02
  -1   6 -21    1.91    0.71
  -1  -6 -21    0.89    0.59
  -1   6 -22  156.49    8.26
   1   6 -22  138.53    8.05
  -1   6  22  145.23    6.87
   1  -6  22  163.92    7.44
   1   6  22  153.36    7.35
  -1  -6  22  150.15    6.91
   1   6 -22  152.59    6.88
  -1   6 -22  148.06    7.30
  -1   6 -23  267.79   11.78
   1   6 -23  259.01   11.93
  -1  -6  23  257.55   10.21
  -1   6  23  276.70   10.46
   1  -6  23  275.19   10.78
   1   6  23  281.58   10.91
   1   6 -23  257.73   10.12
  -1   6 -23  252.81   10.68
  -1   6 -24   92.55    6.21
   1   6 -24   77.42    5.95
  -1   6  24   89.07    5.13
   1  -6  24   90.69    5.41
   1   6  24   86.93    5.36
  -1  -6  24   90.27    5.13
  -1   6 -24   85.01    5.39
  -1   6 -25  255.39   11.75
   1   6 -25  263.83   12.18
  -1  -6  25  260.67   10.43
  -1   6  25  262.97   10.51
   1  -6  25  268.23   10.96
   1   6  25  278.15   11.14
  -1   6 -25  261.38   10.94
  -1   6 -26   65.43    5.23
   1   6 -26   61.34    5.23
  -1   6  26   62.41    4.36
   1  -6  26   61.26    4.51
   1   6  26   72.49    4.92
  -1  -6  26   61.70    4.28
  -1   6 -26   68.74    4.79
   1   6 -27  178.83    9.70
  -1   6 -27  171.00    9.22
   1  -6  27  183.60    8.72
  -1   6  27  182.86    8.43
   1   6  27  199.83    9.10
  -1  -6  27  188.81    8.46
  -1   6 -27  188.26    8.85
  -1   6 -28    3.06    1.37
   1   6 -28    5.74    1.75
   1  -6  28    3.78    1.28
   1   6  28    5.13    1.62
  -1  -6  28    3.59    1.21
  -1   6  28    3.95    1.30
  -1   6 -28    4.61    1.38
  -1   6 -29    7.71    1.92
   1   6 -29    3.72    1.53
  -1  -6  29    4.55    1.36
  -1   6  29    5.81    1.42
  -1   6 -29    4.36    1.40
   1   6 -30    0.42    1.12
  -1   6 -30    0.39    0.90
  -1  -6  30    0.29    0.92
  -1   6  30   -1.19    0.99
  -1   6 -31   22.15    3.15
   1   6 -31   21.17    3.09
  -1  -6  31   23.97    2.79
  -1   6  31   19.93    2.61
   1  -7   0    1.29    0.40
  -1  -7   0   -0.10    0.14
  -1   7   0    0.55    0.46
  -1   7   0    0.57    0.27
  -1  -7   0    0.31    0.20
   1  -7   0    0.37    0.25
   1   7   0   -0.11    0.15
  -1   7   0    0.47    0.24
   1   7   0    0.98    0.34
   1  -7   0    0.38    0.14
  -1  -7   0    0.08    0.20
   1  -7   0    0.75    0.43
   1  -7   0    0.33    0.41
  -1   7   1  169.06    7.19
  -1   7  -1  181.80    7.32
   1  -7  -1  178.60    6.99
   1  -7   1  174.64    7.00
  -1  -7  -1  184.20    6.27
  -1  -7   1  173.77    6.13
  -1   7  -1  182.97    6.37
   1  -7  -1  174.71    6.17
   1  -7   1  189.45    6.17
  -1   7   1  179.25    5.83
  -1   7  -1  182.61    5.99
   1   7  -1  179.62    6.03
   1  -7  -1  181.00    5.25
   1   7   1  173.47    6.07
  -1  -7   1  179.26    5.94
   1  -7  -1  189.38    6.84
   1  -7   1  167.47    6.81
   1  -7  -1  195.10    6.16
  -1  -7   1  172.22    6.19
  -1   7  -1  163.42    6.05
   1   7  -1  179.79    6.44
   1   7   1  199.32    6.44
  -1  -7  -1  184.79    6.34
   1  -7   1  180.13    6.04
  -1   7   1  179.40    6.12
   1  -7   2  894.23   26.01
   1  -7  -2  883.23   25.85
  -1   7   2  910.16   26.39
  -1   7  -2  900.78   26.27
   1  -7   2  960.55   24.90
   1   7  -2  898.70   25.10
  -1   7  -2  885.19   25.05
  -1  -7   2  863.08   24.84
  -1   7   2  926.77   24.38
   1  -7  -2  897.60   24.50
  -1   7  -2  950.31   24.76
   1   7   2  927.91   24.79
  -1  -7  -2  882.41   24.74
  -1  -7   2  884.04   24.97
  -1  -7   2  847.04   24.54
   1  -7  -2  901.11   25.71
   1  -7   2  958.71   25.83
   1   7   2  877.98   25.08
  -1   7   2  869.31   24.82
   1  -7   2  903.47   24.74
   1  -7  -2  937.42   24.84
  -1   7  -2  923.18   24.84
   1   7  -2  900.21   25.19
  -1  -7  -2  887.51   25.06
   1  -7  -3  304.09   10.16
  -1  -7  -3  302.84    8.36
   1  -7   3  279.30   10.08
  -1   7  -3  286.68    8.29
  -1   7   3  312.17   10.48
  -1   7  -3  292.73   10.34
   1   7  -3  302.98    9.41
  -1   7  -3  306.18    9.49
   1  -7   3  287.29    9.25
  -1  -7   3  303.12    9.32
  -1   7   3  294.30    8.77
   1  -7  -3  306.35    8.84
  -1  -7  -3  303.36    9.18
  -1  -7   3  288.19    9.27
   1  -7   3  298.21    9.08
   1   7  -3  278.17    9.09
  -1  -7   3  283.33    8.90
   1  -7   3  274.34    9.93
   1  -7  -3  298.85    9.30
   1   7   3  294.60    9.41
  -1   7   3  302.10    9.18
   1   7  -3  311.67    9.53
  -1  -7  -3  307.16    9.39
  -1   7  -3  289.89    9.23
  -1   7  -4  439.25   13.21
   1   7  -4  454.94   13.19
  -1   7  -4  448.46   12.97
  -1  -7  -4  427.95   13.15
   1  -7  -4  435.87   13.10
   1   7   4  467.90   13.20
   1   7  -4  449.99   13.27
   1  -7  -4  449.23   12.52
   1  -7   4  446.28   12.74
  -1  -7  -4  436.36   13.00
  -1  -7   4  449.95   12.99
  -1   7  -4  434.73   11.69
   1   7  -4  441.07   12.85
  -1  -7   4  403.01   12.59
   1  -7   4  430.16   13.69
   1  -7   4  431.82   13.99
  -1   7  -4  422.39   12.06
  -1   7   4  440.55   14.11
  -1   7  -4  421.19   13.99
   1  -7  -4  423.40   13.80
  -1  -7  -4  456.24   12.11
  -1   7   5  123.23    5.60
  -1  -7  -5  121.85    4.05
   1  -7   5  115.82    5.36
  -1   7  -5  121.19    4.02
  -1   7  -5  121.95    5.45
   1  -7  -5  116.47    5.18
   1  -7  -5  126.12    4.40
  -1   7   5  131.67    4.17
  -1  -7   5  122.67    4.04
  -1  -7  -5  125.92    4.82
   1   7  -5  115.21    4.84
  -1   7  -5  121.97    4.90
   1   7  -5  115.35    4.58
  -1   7  -5  122.17    3.70
  -1   7  -5  123.02    5.36
   1  -7   5  120.96    5.34
  -1   7  -5  122.83    4.78
   1   7   5  123.78    4.76
  -1  -7  -5  116.01    4.81
   1  -7  -5  120.86    4.81
   1   7  -5  131.47    5.07
  -1   7  -6   59.22    2.48
  -1   7  -6   62.29    3.57
  -1   7   6   56.82    3.53
  -1  -7  -6   66.09    2.58
   1  -7  -6   67.11    3.52
   1  -7   6   61.78    3.56
   1  -7  -6   68.14    2.80
   1   7  -6   64.19    3.26
  -1   7  -6   63.21    3.09
  -1  -7  -6   66.56    3.18
  -1   7   6   62.85    2.62
  -1  -7   6   60.78    2.56
   1   7  -6   60.42    3.15
  -1   7  -6   67.15    3.21
   1   7  -6   63.47    2.97
   1  -7   6   61.15    3.50
  -1   7  -6   58.91    3.44
  -1  -7  -6   66.48    3.25
   1  -7  -6   60.70    3.11
  -1  -7  -7  298.64    9.28
   1  -7  -7  327.50   10.56
  -1   7  -7  302.80    9.28
  -1   7  -7  341.25   10.83
   1  -7   7  314.60   10.67
  -1   7   7  294.88   10.79
   1  -7  -7  317.76    9.57
  -1   7  -7  316.63   10.05
   1   7  -7  327.56   10.30
  -1   7   7  325.45    9.54
  -1  -7   7  322.66    9.41
   1   7  -7  323.80   10.33
  -1   7  -7  342.83   10.41
   1   7  -7  309.99    9.87
   1  -7   7  303.26   10.70
  -1   7  -7  310.86   10.71
  -1  -7  -7  303.08   10.18
   1  -7  -7  323.46   10.20
  -1   7  -8  379.97   12.13
  -1  -7  -8  365.74   10.89
   1  -7   8  355.73   11.99
  -1   7  -8  355.99   10.87
   1  -7  -8  356.68   11.85
  -1   7   8  350.10   12.26
   1   7  -8  394.96   11.91
  -1   7   8  398.92   11.13
  -1  -7   8  385.81   11.03
  -1   7  -8  401.28   11.66
   1   7  -8  369.42   11.13
   1  -7   8  351.83   12.27
  -1   7   8  360.27   11.60
   1   7  -8  360.75   11.40
  -1   7  -8  381.65   12.33
  -1  -7  -8  369.83   11.80
   1  -7  -8  369.14   11.68
  -1   7   9   89.52    4.52
  -1   7  -9   86.55    3.57
  -1   7  -9   90.19    4.38
   1  -7   9   84.34    4.24
  -1  -7  -9   91.68    3.64
   1   7  -9   96.88    4.35
  -1  -7   9   92.95    3.76
  -1   7   9   93.24    3.80
  -1   7  -9   94.38    4.18
   1   7  -9   87.74    3.74
   1   7  -9   96.43    4.09
   1  -7   9   86.73    4.49
  -1   7   9   88.98    4.11
  -1   7  -9   87.34    4.43
  -1  -7   9   83.69    3.93
  -1  -7  -9   88.21    4.20
  -1   7  10   25.65    2.22
  -1   7 -10   32.46    2.35
  -1  -7 -10   27.40    1.79
  -1   7 -10   30.80    1.86
  -1  -7  10   35.39    2.07
  -1   7 -10   33.53    2.26
  -1   7  10   35.70    2.10
   1   7 -10   30.81    2.30
  -1   7 -10   27.63    2.15
   1   7 -10   27.11    1.88
  -1   7  10   28.08    2.16
   1  -7  10   30.03    2.42
   1   7  10   28.94    2.13
  -1  -7  10   29.86    2.05
  -1   7 -10   29.16    2.37
  -1  -7 -10   29.10    2.21
  -1   7  11  248.93    9.32
  -1   7 -11  263.97    9.26
  -1  -7  11  247.39    9.06
  -1  -7 -11  263.42    8.60
  -1  -7 -11  264.90    9.08
  -1   7 -11  266.34    9.34
   1   7 -11  272.21    8.84
  -1   7  11  285.49    9.00
  -1  -7  11  275.05    8.85
  -1   7 -11  275.82    8.62
  -1   7  11  263.86    9.34
   1   7  11  268.02    9.24
   1  -7  11  262.26    9.69
  -1   7 -11  273.41    9.63
  -1  -7  11  261.23    8.85
  -1  -7 -11  286.29    9.49
  -1   7 -12  224.71    8.30
   1   7 -12  224.48    7.82
  -1   7  12  219.48    8.32
  -1   7 -12  223.70    7.58
  -1  -7 -12  222.04    7.58
  -1   7  12  226.84    7.86
  -1  -7  12  229.35    7.84
   1   7  12  231.24    8.30
   1  -7  12  219.97    8.54
  -1   7 -12  233.37    8.53
  -1  -7  12  232.83    7.78
   1   7  12  225.92    7.95
  -1  -7  12  211.35    7.94
  -1   7  12  208.22    8.08
  -1   7 -12  221.88    8.03
  -1  -7 -12  216.82    7.83
   1  -7  12  230.14    7.97
   1   7 -13  445.41   13.64
  -1   7 -13  484.21   14.27
  -1   7  13  403.83   14.13
   1   7  13  437.26   14.11
  -1  -7  13  432.94   13.63
  -1  -7 -13  472.75   13.48
  -1   7  13  434.59   13.67
  -1   7 -13  422.07   13.21
   1  -7  13  442.34   14.42
  -1   7 -13  458.48   14.37
  -1  -7  13  453.72   13.41
  -1  -7 -13  443.67   13.57
  -1  -7  13  412.59   13.60
  -1   7  13  405.28   13.68
   1  -7  13  448.84   13.84
   1   7  13  446.69   13.88
  -1   7 -13  425.47   13.60
  -1   7 -14   57.60    3.53
   1   7 -14   57.64    3.27
   1   7  14   56.30    3.53
  -1   7  14   59.26    3.73
   1  -7  14   49.96    3.42
  -1  -7  14   55.86    2.95
  -1  -7 -14   56.54    3.03
  -1   7 -14   50.95    2.91
  -1  -7  14   59.98    3.30
  -1   7 -14   52.02    2.87
  -1   7 -14   59.00    3.55
  -1  -7 -14   57.08    3.09
  -1  -7  14   54.82    3.11
  -1   7  14   54.39    3.22
   1  -7  14   59.07    3.38
   1   7  14   63.28    3.50
   1   7 -15    3.54    0.82
  -1   7 -15    2.34    0.81
   1   7  15    2.39    0.89
   1   7  15    2.22    0.82
  -1   7  15    2.43    0.90
  -1   7 -15    3.07    0.69
  -1   7 -15    2.74    0.82
  -1  -7  15    3.35    0.71
   1   7  15    3.42    0.88
  -1   7  15    3.33    0.81
  -1  -7  15    3.24    0.89
  -1   7 -15    3.48    0.76
  -1  -7 -15    3.69    0.82
   1  -7  15    1.59    0.64
  -1   7  16  342.48   12.48
   1   7  16  343.30   12.22
   1   7 -16  326.77   11.41
  -1   7 -16  338.34   11.96
   1   7  16  321.19   11.90
  -1   7 -16  330.16   11.01
  -1  -7 -16  324.85   11.04
  -1   7 -16  334.78   10.80
  -1   7 -16  356.87   11.81
  -1   7  16  360.70   11.70
   1  -7  16  354.80   11.89
   1   7  16  360.59   11.93
  -1  -7  16  349.70   11.58
  -1   7 -17  384.58   14.16
   1   7  17  390.75   13.62
  -1   7  17  379.67   13.82
   1   7 -17  364.35   12.69
   1   7  17  373.77   13.30
  -1   7 -17  389.18   13.30
  -1  -7 -17  369.06   12.25
  -1   7 -17  401.09   12.41
  -1   7 -17  373.72   11.93
   1  -7  17  395.19   13.18
   1   7  17  399.45   13.29
  -1   7  17  405.34   13.00
  -1  -7  17  377.01   12.75
  -1   7 -18  430.74   15.85
  -1   7  18  450.59   15.68
   1   7  18  439.25   15.30
   1   7 -18  441.62   16.09
   1   7 -18  423.30   14.31
  -1   7 -18  428.20   14.77
   1   7  18  428.67   14.93
  -1   7 -18  421.06   13.73
  -1  -7 -18  429.37   13.83
  -1   7 -18  437.09   13.50
   1  -7  18  436.15   14.71
  -1  -7  18  453.48   14.42
  -1   7  18  466.59   14.61
   1   7  18  461.71   14.96
  -1   7 -19   -0.31    0.73
   1   7 -19   -0.33    0.83
   1   7  19    1.63    0.82
  -1   7  19    1.18    0.79
  -1   7 -19    0.95    0.60
   1   7  19    0.25    0.63
   1   7 -19   -0.21    0.44
  -1  -7 -19    0.49    0.57
  -1   7 -19    1.93    0.70
   1   7  19    1.08    0.57
   1   7  19    0.70    0.67
  -1  -7  19    0.40    0.50
   1  -7  19    1.13    0.75
  -1   7 -20   14.09    1.94
   1   7 -20   18.48    2.06
  -1   7 -20   17.18    1.76
  -1  -7 -20   17.02    1.77
   1   7 -20   18.62    2.63
  -1   7 -20   16.12    2.45
   1   7  20   19.39    1.83
  -1   7  20   15.57    1.89
   1  -7  20   18.81    2.14
   1   7  20   19.96    2.25
  -1  -7  20   17.03    1.94
   1   7 -21  232.28   10.82
  -1   7 -21  237.26   10.74
   1   7 -21  226.26    9.22
  -1   7 -21  237.30    9.79
  -1   7  21  246.35    9.49
   1  -7  21  243.98    9.79
   1   7  21  251.96    9.91
  -1  -7  21  236.36    9.32
  -1   7 -21  234.33    8.75
  -1  -7 -21  242.27    8.87
   1   7 -22  290.20   12.66
  -1   7 -22  300.42   12.63
  -1  -7  22  288.32   10.88
  -1   7  22  305.16   11.13
   1  -7  22  298.15   11.39
   1   7  22  286.94   11.34
   1   7 -22  283.33   10.81
  -1   7 -22  289.36   11.43
  -1   7 -23  234.69   10.91
   1   7 -23  232.47   11.04
   1  -7  23  237.60    9.82
   1   7  23  238.06    9.88
  -1   7  23  252.95    9.65
  -1  -7  23  217.84    9.18
   1   7 -23  216.38    9.15
  -1   7 -23  233.29    9.92
  -1   7 -24  204.83    9.95
   1   7 -24  183.71    9.85
  -1   7  24  184.71    8.26
   1   7  24  204.02    8.93
   1  -7  24  192.82    8.69
  -1  -7  24  185.00    8.20
   1   7 -24  193.93    8.29
  -1   7 -24  186.88    8.76
  -1   7 -25   28.22    3.49
   1   7 -25   29.42    3.72
  -1  -7  25   31.90    2.94
   1  -7  25   38.31    3.39
   1   7  25   33.78    3.29
  -1   7  25   34.70    3.10
  -1   7 -25   41.02    3.64
   1   7 -25   30.34    2.90
  -1   7 -26   59.56    5.11
   1   7 -26   71.11    5.69
  -1  -7  26   67.00    4.48
  -1   7  26   76.79    4.81
   1  -7  26   65.39    4.65
   1   7  26   74.93    5.02
  -1   7 -26   65.63    4.78
  -1   7 -27  180.24    9.38
   1   7 -27  173.31    9.55
  -1   7  27  175.83    8.14
   1  -7  27  182.89    8.54
  -1  -7  27  167.50    7.91
   1   7  27  166.57    8.42
  -1   7 -27  166.50    8.36
  -1   7 -28   80.92    6.01
   1   7 -28   80.14    6.20
  -1   7  28   80.97    5.17
  -1  -7  28   83.18    5.14
  -1   7 -28   78.16    5.34
   1   7 -29   14.51    2.67
  -1   7 -29   20.69    3.02
  -1  -7  29   13.88    2.12
  -1   7  29   18.59    2.45
  -1   7 -29   15.87    2.42
   1   7 -30    0.86    1.08
  -1   7 -30    2.39    1.26
  -1  -7  30    0.58    0.74
  -1   7  30    1.79    1.18
  -1   7 -30    0.32    0.86
  -1   7 -31   48.76    4.61
  -1   7 -31   43.42    3.96
  -1  -7  31   49.94    4.04
  -1   7  31   46.33    3.98
   1  -8   0    0.34    0.24
  -1   8   0    0.82    0.52
  -1  -8   0    1.48    0.43
   1   8   0    0.26    0.27
  -1   8   0    1.21    0.42
   1  -8   0    0.42    0.36
  -1  -8   0    0.70    0.39
  -1   8   0    0.25    0.20
   1   8   0    0.97    0.37
  -1  -8   0    0.09    0.23
   1  -8   0    0.17    0.28
   1  -8   0   -0.18    0.35
  -1  -8  -1    5.08    0.77
  -1   8  -1    5.68    1.10
   1  -8  -1    4.01    0.71
   1  -8   1    3.66    0.67
  -1  -8   1    3.14    0.59
  -1   8   1    5.98    1.13
   1  -8  -1    2.91    0.59
  -1   8   1    2.64    0.56
  -1   8  -1    3.55    0.64
  -1  -8  -1    2.98    0.64
   1   8   1    2.53    0.59
   1   8  -1    4.54    0.80
  -1   8  -1    3.13    0.56
  -1   8   1    3.62    0.57
   1   8   1    4.08    0.66
   1   8  -1    2.61    0.55
   1  -8   1    4.22    0.68
   1  -8  -1    3.09    0.39
  -1  -8   1    3.37    0.66
  -1  -8   1    3.34    0.57
   1  -8   1    4.00    0.35
   1  -8   1    2.89    0.75
   1  -8  -1    4.21    0.87
   1  -8  -1    3.07    0.79
   1  -8   1    3.87    0.88
   1  -8   2  167.67    6.96
  -1   8  -2  166.11    7.14
   1  -8  -2  177.97    7.03
  -1   8   2  165.00    7.20
   1  -8  -2  171.56    6.19
   1   8  -2  180.92    6.39
   1  -8   2  167.56    6.06
  -1  -8   2  175.00    6.15
  -1   8  -2  165.99    6.27
  -1  -8  -2  175.92    6.26
  -1   8   2  169.80    5.61
   1  -8  -2  165.72    5.72
  -1   8  -2  170.40    5.88
   1  -8  -2  164.53    5.20
   1   8   2  166.30    5.99
  -1  -8   2  182.07    5.80
   1  -8   2  169.61    6.86
   1  -8  -2  165.00    6.76
  -1  -8   2  159.54    6.06
   1  -8  -2  167.11    6.07
   1   8   2  177.51    6.28
  -1  -8  -2  167.97    6.21
  -1   8   2  167.12    6.09
   1   8  -2  188.89    6.46
  -1   8  -2  160.63    6.07
   1  -8   2  172.73    6.02
   1  -8  -3  309.55   10.66
  -1   8   3  303.67   11.04
  -1   8  -3  301.70    8.55
  -1  -8  -3  302.77    8.59
   1  -8   3  307.91   10.77
  -1   8  -3  310.08   11.03
   1   8  -3  328.28   10.01
   1  -8   3  310.54    9.74
  -1  -8   3  289.90    9.64
  -1   8  -3  329.39   10.00
  -1   8   3  307.80    9.14
   1   8   3  299.24    8.23
   1  -8  -3  312.54    9.27
  -1   8  -3  306.27    9.53
  -1   8  -3  288.89    8.28
  -1  -8  -3  300.67    9.58
   1  -8   3  311.17    9.58
  -1  -8   3  333.03    9.83
  -1  -8   3  322.39    9.34
   1  -8   3  317.11   10.66
  -1  -8  -3  325.58    9.91
   1   8  -3  298.29   10.00
   1  -8  -3  312.74    9.81
  -1   8   3  323.23    9.72
   1   8   3  336.56   10.03
  -1   8  -3  307.52    9.79
   1   8  -4 1162.30   30.50
  -1   8  -4 1080.36   30.49
  -1  -8  -4 1169.17   30.44
   1   8   4 1139.48   30.38
  -1   8  -4 1084.38   30.24
   1  -8  -4 1157.82   30.27
  -1   8   4 1132.06   30.11
   1   8  -4 1158.25   30.58
   1  -8  -4 1120.33   29.53
  -1  -8   4 1090.28   30.20
  -1   8   4 1107.39   29.08
  -1  -8   4 1015.76   28.95
   1  -8   4 1073.14   29.93
  -1  -8  -4 1080.46   30.10
   1   8  -4 1089.48   29.93
  -1  -8   4 1134.34   29.67
   1  -8   4 1055.41   31.13
  -1   8  -4 1116.47   28.93
  -1  -8  -4 1068.18   28.98
   1  -8  -4 1075.70   31.18
   1  -8   4 1080.68   31.38
  -1   8   4 1059.00   31.55
  -1   8  -4 1106.20   31.65
   1   8  -5  140.74    5.83
  -1   8  -5  156.15    6.00
  -1  -8  -5  151.91    5.90
   1   8  -5  170.78    6.13
  -1   8  -5  161.82    5.88
   1   8   5  151.03    5.81
   1  -8  -5  151.74    5.82
   1  -8  -5  150.95    5.24
  -1  -8   5  150.16    5.70
  -1   8   5  154.07    4.95
  -1  -8   5  155.40    4.92
  -1  -8  -5  151.62    5.75
   1  -8   5  154.24    5.55
   1   8  -5  158.61    5.61
  -1   8  -5  155.05    4.57
   1  -8   5  149.79    6.43
  -1   8  -5  146.44    6.52
   1  -8   5  146.88    6.48
  -1  -8  -5  155.34    4.87
  -1   8   5  162.67    6.91
   1  -8  -5  161.42    6.52
  -1   8  -5  151.58    4.82
  -1  -8  -6  296.95    8.90
   1  -8  -6  299.06   10.52
   1  -8   6  290.40   10.63
  -1   8   6  280.30   10.78
  -1   8  -6  306.17   10.82
  -1   8  -6  298.49    8.87
   1  -8  -6  326.29    9.27
  -1   8   6  313.46    9.07
  -1  -8  -6  307.13    9.90
  -1  -8   6  297.22    8.98
  -1   8  -6  310.45   10.18
   1   8  -6  328.69   10.16
   1   8  -6  307.28    9.64
  -1   8  -6  312.90    8.60
   1  -8   6  299.51   10.63
   1  -8  -6  301.46    9.97
  -1  -8  -6  302.50   10.08
  -1   8  -6  301.83    9.93
   1   8  -6  299.87   10.15
  -1   8   7  746.97   22.71
  -1   8  -7  751.09   22.73
   1  -8   7  732.96   22.60
  -1   8  -7  741.43   20.76
  -1  -8  -7  754.77   20.81
   1  -8  -7  743.65   22.40
   1  -8  -7  763.51   21.07
   1   8  -7  777.47   22.23
  -1  -8   7  756.57   20.93
  -1  -8  -7  744.05   21.80
  -1   8   7  824.33   21.03
  -1   8  -7  773.79   22.17
   1   8  -7  788.84   22.05
   1   8  -7  775.16   21.56
   1  -8   7  719.26   22.55
  -1   8  -7  760.73   22.64
  -1  -8  -7  778.49   22.11
   1  -8  -7  768.57   21.97
  -1   8  -7  747.21   21.87
  -1   8  -8  236.63    8.92
   1  -8   8  228.71    8.81
  -1   8   8  230.13    9.04
  -1   8  -8  250.89    7.51
  -1  -8  -8  245.74    7.52
   1  -8  -8  241.73    8.72
   1   8  -8  241.95    8.53
  -1   8  -8  239.15    8.56
   1  -8  -8  238.46    7.64
  -1   8   8  240.69    7.64
  -1  -8   8  245.56    7.64
  -1   8  -8  233.56    8.29
   1   8  -8  245.94    8.51
   1  -8   8  216.34    8.79
   1   8  -8  235.74    8.05
  -1   8  -8  238.59    8.90
  -1  -8  -8  239.92    8.48
   1  -8  -8  226.48    8.33
   1  -8  -9    8.08    1.18
  -1   8  -9    5.57    0.74
  -1  -8  -9    7.22    0.85
   1  -8   9    5.29    1.04
   1   8  -9    5.63    0.92
  -1   8   9    6.65    1.19
  -1  -8  -9    6.76    1.07
  -1   8  -9    6.52    1.13
   1   8  -9    7.40    0.93
   1  -8  -9    6.07    0.79
  -1   8  -9    5.20    0.88
  -1   8   9    6.99    0.88
  -1  -8   9    6.69    0.84
   1   8  -9    6.83    1.02
  -1   8   9    7.26    1.05
   1   8  -9    7.00    0.99
  -1  -8   9    5.79    0.94
   1  -8   9    6.10    1.10
  -1   8  -9    7.87    1.26
   1  -8  -9    7.00    1.06
  -1  -8  -9    4.80    0.94
  -1  -8 -10    0.88    0.37
  -1   8  10    0.45    0.29
  -1   8 -10    0.95    0.34
  -1  -8  10    0.99    0.41
   1  -8  10    0.69    0.47
   1  -8 -10    0.46    0.42
  -1   8 -10    1.88    0.65
   1   8 -10    0.35    0.32
  -1   8 -10    2.58    0.71
   1   8 -10    1.36    0.46
  -1  -8  10    2.39    0.69
  -1   8 -10    1.07    0.51
  -1  -8 -10    1.10    0.52
  -1   8  10    1.34    0.58
   1   8 -10    2.29    0.60
  -1   8  10    2.51    0.66
  -1   8 -10    0.56    0.53
  -1  -8  10    0.43    0.39
   1  -8 -10    0.78    0.47
  -1  -8 -10    0.97    0.51
   1  -8  11   76.57    4.05
  -1   8  11   71.71    4.13
  -1   8 -11   80.12    4.18
  -1  -8 -11   72.45    3.92
  -1  -8  11   71.76    4.00
  -1   8 -11   80.19    4.05
  -1   8  11   88.27    3.85
  -1  -8  11   79.55    3.64
   1   8 -11   79.34    4.23
  -1  -8 -11   74.93    3.43
  -1   8 -11   80.06    3.47
   1   8 -11   79.02    3.70
  -1   8 -11   77.88    4.07
   1   8 -11   90.62    4.08
  -1   8  11   74.48    3.94
   1  -8  11   76.19    4.31
   1   8  11   85.51    4.11
  -1  -8  11   81.98    3.94
  -1   8 -11   79.80    4.37
  -1  -8 -11   86.51    4.27
  -1  -8 -12   80.86    4.08
  -1  -8  12   73.74    4.06
  -1   8  12   77.46    4.27
  -1   8 -12   78.37    4.15
   1   8 -12   82.77    3.92
  -1   8 -12   90.50    4.41
  -1  -8 -12   87.48    3.79
  -1   8 -12   85.88    4.30
  -1   8 -12   84.36    3.69
   1   8 -12   87.22    4.52
  -1   8  12   85.98    3.99
  -1  -8  12   81.15    3.84
   1   8  12   84.24    4.23
  -1   8  12   84.97    4.36
   1  -8  12   87.11    4.67
  -1   8 -12   82.56    4.50
  -1  -8  12   83.77    4.01
  -1  -8 -12   92.58    4.51
  -1   8  13  185.48    6.91
  -1  -8 -13  194.62    7.11
  -1  -8  13  177.19    7.04
  -1   8 -13  181.81    7.27
   1   8 -13  179.81    6.83
  -1   8  13  175.25    7.27
  -1   8 -13  181.04    6.52
  -1  -8 -13  181.61    6.53
  -1  -8  13  189.84    6.90
   1  -8  13  170.70    7.42
   1   8  13  178.07    7.16
  -1  -8  13  172.35    6.71
  -1   8 -13  179.30    7.44
  -1  -8 -13  185.63    7.35
  -1   8 -14  462.16   14.69
   1   8 -14  453.17   14.08
   1   8  14  428.51   14.43
  -1   8  14  437.08   14.66
  -1  -8 -14  463.55   13.71
  -1   8 -14  422.96   13.54
  -1  -8  14  448.32   13.82
   1  -8  14  440.55   14.88
  -1   8 -14  445.78   14.65
  -1  -8  14  431.39   14.08
  -1   8  14  472.63   14.18
   1  -8  14  466.42   14.26
  -1  -8  14  443.32   13.99
  -1   8 -15  287.39   10.34
   1   8 -15  278.53    9.76
  -1   8  15  263.42   10.32
   1   8  15  267.80   10.11
  -1   8 -15  277.83    9.30
  -1  -8 -15  269.80    9.32
   1  -8  15  268.66   10.26
  -1   8 -15  286.36   10.24
  -1   8 -15  276.24    9.22
   1  -8  15  288.13    9.97
   1   8  15  291.93   10.05
  -1  -8  15  281.13    9.70
  -1   8  15  286.10    9.86
   1   8 -16  570.65   17.60
   1   8  16  541.48   18.03
  -1   8 -16  558.96   18.11
  -1  -8 -16  571.28   17.12
  -1   8 -16  594.18   17.17
  -1   8  16  533.98   18.30
   1   8  16  575.00   18.26
  -1   8 -16  573.90   18.01
  -1   8 -16  568.49   16.92
   1  -8  16  599.76   17.96
   1   8  16  582.96   17.94
  -1  -8  16  595.03   17.66
  -1   8  16  563.63   17.61
  -1   8 -17   85.84    4.82
   1   8 -17   82.10    4.42
   1   8  17   88.74    4.87
  -1  -8 -17   82.13    4.12
  -1   8 -17   93.18    4.27
   1   8  17   88.98    5.03
  -1   8  17   84.91    5.09
  -1   8 -17   85.04    3.99
  -1  -8  17   85.82    4.47
  -1   8  17   98.32    4.75
   1  -8  17   87.34    4.73
   1   8  17   95.43    4.90
   1   8 -18   22.01    2.19
   1   8  18   23.90    2.48
  -1   8 -18   26.65    2.53
  -1  -8 -18   23.48    2.02
  -1   8 -18   26.65    2.11
  -1   8  18   23.86    2.65
   1   8  18   24.84    2.61
  -1   8 -18   22.40    2.66
  -1   8 -18   25.29    1.94
   1  -8  18   24.56    2.41
   1   8  18   24.69    2.42
  -1   8  18   25.63    2.33
  -1  -8  18   27.10    2.34
  -1   8 -19  161.77    6.58
  -1  -8 -19  161.52    6.62
   1   8 -19  161.33    8.39
  -1   8 -19  178.73    8.47
   1   8  19  172.95    7.97
  -1   8 -19  165.78    7.52
   1   8 -19  161.74    7.10
  -1   8  19  170.50    7.25
  -1  -8  19  167.83    7.09
   1  -8  19  173.78    7.55
   1   8  19  172.77    7.57
  -1   8 -20   40.12    3.31
   1   8 -20   34.43    2.86
  -1  -8 -20   34.78    2.58
  -1   8 -20   32.57    2.50
  -1   8 -20   34.00    3.46
   1   8 -20   36.37    3.68
   1   8  20   38.37    2.63
  -1   8  20   38.03    2.98
   1  -8  20   36.80    3.08
   1   8  20   36.74    3.09
  -1  -8  20   34.10    2.80
   1   8 -21  168.33    8.87
  -1   8 -21  173.52    8.82
  -1   8 -21  176.10    8.03
   1   8 -21  168.84    7.54
  -1   8  21  171.63    7.53
   1  -8  21  179.44    7.95
   1   8  21  186.15    8.13
  -1  -8  21  177.97    7.57
  -1  -8 -21  175.96    7.07
  -1   8 -21  176.85    7.03
  -1   8 -22  283.94   12.38
   1   8 -22  274.71   12.45
   1  -8  22  297.79   11.36
   1   8  22  300.04   11.49
  -1   8  22  300.68   11.06
  -1  -8  22  279.80   10.76
  -1   8 -22  295.00   11.50
   1   8 -22  286.68   10.92
   1   8 -23  143.26    8.34
  -1   8 -23  131.32    7.84
  -1   8  23  154.06    7.04
  -1  -8  23  144.75    6.82
   1  -8  23  158.69    7.41
   1   8  23  156.35    7.44
  -1   8 -23  138.37    7.23
   1   8 -23  148.46    6.95
   1   8 -24  238.53   11.40
  -1   8 -24  244.54   11.34
  -1  -8  24  252.05    9.76
   1  -8  24  222.51    9.80
   1   8  24  241.87   10.15
  -1   8  24  239.76    9.67
  -1   8 -24  226.40   10.04
   1   8 -25   92.45    6.64
  -1   8 -25   92.99    6.53
   1  -8  25   96.19    5.68
  -1   8  25  100.68    5.53
  -1  -8  25   85.98    5.16
  -1   8 -25   91.37    5.70
   1   8 -26  129.09    8.23
  -1   8 -26  141.39    8.25
  -1  -8  26  137.85    6.86
  -1   8  26  139.97    6.97
  -1   8 -26  141.51    7.43
   1   8 -27   31.50    3.90
  -1   8 -27   38.67    4.11
  -1  -8  27   40.00    3.42
  -1   8  27   34.48    3.27
  -1   8 -27   39.86    3.70
  -1   8 -28    4.49    1.61
   1   8 -28    6.61    2.07
  -1  -8  28   10.16    1.82
  -1   8  28    6.76    1.62
  -1   8 -28    6.72    1.66
   1   8 -29    3.09    1.46
  -1   8 -29    2.87    1.47
  -1  -8  29    2.26    1.11
  -1   8  29    3.19    1.21
  -1   8 -29    1.62    1.07
  -1   8 -30    2.05    1.24
   1   8 -30    2.66    1.47
  -1  -8  30    3.20    1.18
  -1   8  30    5.08    1.40
  -1   8 -30    3.59    1.32
  -1   8 -31    3.70    1.47
  -1   8 -31    3.94    1.44
  -1  -8  31    3.28    1.18
  -1   8  31    6.44    1.69
   1  -9   0    0.76    0.34
  -1  -9   0    0.38    0.27
  -1   9   0    0.69    0.49
   1   9   0    0.57    0.31
   1  -9   0    0.12    0.25
  -1   9   0    0.12    0.27
  -1   9   0    0.18    0.21
   1   9   0    0.63    0.32
  -1  -9   0    0.26    0.33
  -1  -9   0   -0.10    0.31
   1  -9   0    0.95    0.51
   1  -9   0    0.61    0.61
  -1   9   1  194.81    8.38
  -1   9  -1  203.28    8.46
   1  -9  -1  212.71    8.28
   1  -9   1  199.48    8.13
  -1  -9  -1  204.46    7.20
   1  -9   1  211.31    7.26
   1  -9  -1  200.61    7.25
  -1  -9   1  212.97    7.22
  -1   9   1  207.78    6.70
  -1   9  -1  206.21    6.84
   1   9   1  199.98    6.95
   1   9  -1  210.41    6.98
   1  -9  -1  198.78    6.07
  -1  -9   1  215.68    6.92
   1  -9   1  203.98    5.84
   1  -9   1  203.54    8.12
   1  -9  -1  204.18    8.05
  -1   9  -1  201.48    7.21
   1  -9   1  204.84    7.09
   1   9  -1  207.95    7.43
   1   9   1  213.19    7.54
   1  -9  -1  207.21    7.22
  -1   9   1  212.92    7.27
  -1  -9  -1  204.85    7.33
  -1  -9   1  209.24    7.32
   1  -9  -2  571.13   17.72
   1  -9   2  553.81   17.76
  -1   9  -2  551.55   18.00
  -1   9  -2  566.98   14.96
  -1  -9  -2  574.76   15.04
  -1   9   2  558.67   18.17
  -1  -9  -2  554.65   16.65
  -1   9  -2  572.29   16.90
  -1  -9   2  551.49   16.57
   1  -9   2  564.17   16.61
   1  -9  -2  579.36   16.71
   1   9  -2  562.86   16.89
  -1   9   2  552.67   15.88
  -1   9  -2  562.95   16.17
   1  -9  -2  530.36   15.38
   1   9  -2  548.18   16.24
   1   9   2  542.45   16.28
  -1  -9   2  589.84   16.07
   1  -9   2  541.71   17.52
   1  -9  -2  540.90   17.52
  -1  -9   2  589.39   16.62
  -1   9  -2  544.75   16.60
   1  -9   2  576.98   16.37
  -1   9   2  568.94   16.51
   1  -9  -2  550.35   16.55
  -1  -9  -2  585.63   16.71
   1   9   2  573.59   16.91
   1   9  -2  571.57   16.99
  -1   9   3  568.67   18.55
   1  -9   3  597.32   18.30
  -1  -9  -3  577.83   15.54
  -1   9  -3  569.82   15.49
  -1   9  -3  556.54   18.41
   1  -9  -3  581.47   18.18
  -1   9  -3  579.47   17.32
   1   9  -3  597.77   17.27
   1  -9   3  565.44   16.96
  -1  -9   3  561.06   16.96
  -1   9   3  584.06   16.28
  -1   9  -3  581.58   16.71
   1   9   3  593.50   15.34
   1  -9  -3  591.69   16.42
  -1  -9  -3  565.98   16.79
  -1   9   3  599.61   15.59
   1  -9   3  610.69   16.83
  -1  -9   3  582.17   16.95
  -1   9  -3  561.79   15.38
  -1  -9   3  560.74   16.46
   1  -9   3  597.22   17.99
  -1   9  -3  575.27   17.10
   1   9  -3  565.18   17.45
  -1  -9  -3  548.89   17.10
  -1   9   3  587.24   17.05
   1  -9  -3  570.71   17.02
   1   9   3  583.57   17.30
   1   9  -4  180.34    6.70
  -1   9  -4  178.09    6.79
   1   9   4  175.75    6.68
  -1  -9  -4  189.52    6.80
   1   9  -4  170.45    6.77
  -1   9  -4  183.89    6.66
  -1   9   4  176.48    6.47
   1  -9  -4  175.14    6.55
   1  -9  -4  185.03    5.96
  -1  -9   4  185.01    6.49
  -1  -9   4  170.01    5.35
  -1   9  -4  167.90    5.09
  -1  -9  -4  177.27    6.39
  -1   9   4  178.74    5.41
   1  -9   4  178.29    6.32
  -1  -9   4  178.29    6.00
   1  -9   4  170.37    7.23
  -1   9   4  171.40    7.61
   1  -9   4  173.67    7.42
  -1   9  -4  184.76    7.72
  -1  -9  -4  185.02    5.37
   1  -9  -4  175.44    7.32
  -1   9  -4  177.45    5.29
  -1   9  -5  134.11    5.59
   1   9  -5  128.56    5.47
   1   9   5  136.69    5.53
   1   9  -5  129.35    5.58
   1  -9  -5  135.02    5.42
  -1   9  -5  134.41    5.37
  -1  -9  -5  131.73    5.44
   1  -9  -5  136.61    4.76
   1  -9   5  134.76    5.11
  -1  -9   5  142.34    5.38
  -1   9   5  135.33    4.37
  -1  -9   5  132.53    4.34
  -1  -9  -5  135.60    5.24
   1   9  -5  138.63    5.11
   1  -9   5  115.69    5.77
   1  -9  -5  129.83    5.94
  -1   9   5  127.44    6.26
   1  -9   5  131.04    6.15
  -1   9  -5  118.16    5.98
  -1   9  -5  127.98    4.23
  -1  -9  -5  128.54    4.25
  -1   9   6    2.68    0.80
   1   9  -6    1.71    0.58
  -1   9  -6    2.18    0.63
  -1   9  -6    1.71    0.64
   1  -9  -6    1.28    0.49
  -1  -9  -6    0.90    0.50
   1  -9  -6    0.60    0.32
   1   9  -6    3.71    0.74
  -1  -9   6    2.04    0.43
  -1   9  -6    1.84    0.58
  -1  -9  -6    1.98    0.58
   1   9  -6    1.04    0.40
  -1   9  -6    1.31    0.29
   1  -9   6    1.38    0.59
  -1   9  -6    1.77    0.39
  -1  -9  -6    1.39    0.35
   1  -9  -6    3.16    0.85
   1  -9   6    1.22    0.61
  -1   9   6    2.61    0.47
  -1   9   7  749.55   24.51
   1  -9   7  777.94   24.34
  -1   9  -7  785.32   24.40
  -1  -9  -7  768.02   23.99
   1  -9  -7  865.78   24.19
  -1   9  -7  849.07   22.25
  -1  -9  -7  811.84   22.29
  -1  -9   7  758.24   24.13
   1  -9  -7  835.23   22.61
  -1  -9  -7  805.85   23.42
  -1   9   7  852.19   22.52
  -1  -9   7  856.13   22.41
   1   9  -7  859.28   23.82
  -1   9  -7  818.57   23.87
   1   9  -7  783.68   23.08
  -1   9  -7  819.71   21.98
   1  -9   7  784.84   24.33
  -1   9  -7  801.49   23.59
   1  -9  -7  824.98   23.61
   1   9  -7  852.14   23.88
  -1  -9  -7  832.26   23.80
   1  -9  -8  275.28    8.56
   1   9  -8  291.42    9.74
  -1  -9   8  271.76    8.50
  -1   9   8  288.40    8.63
  -1  -9  -8  272.03    9.37
  -1   9  -8  273.81    8.35
  -1   9  -8  286.83    9.64
   1   9  -8  305.97    9.80
   1   9  -8  268.04    9.06
   1  -9   8  262.87   10.02
  -1   9  -8  279.17    8.11
  -1  -9  -8  263.53    9.53
   1  -9  -8  271.31    9.47
  -1   9  -8  275.54    9.47
  -1  -9  -8  276.74    8.40
   1  -9   8  251.80    9.85
  -1   9   8  270.45   10.34
  -1   9  -8  260.04   10.00
  -1  -9   8  251.27    9.81
  -1  -9  -8  268.41    9.78
   1  -9  -8  266.06    9.77
  -1   9   9  122.17    6.22
  -1   9  -9  136.53    6.25
  -1  -9  -9  142.32    6.16
  -1  -9   9  129.56    6.13
   1  -9  -9  140.15    6.12
   1  -9   9  155.12    6.50
   1   9  -9  145.92    5.48
   1  -9  -9  148.10    5.20
  -1   9  -9  142.68    5.03
  -1   9  -9  144.19    5.91
  -1  -9  -9  148.62    5.96
  -1  -9   9  133.82    5.10
  -1   9   9  155.45    5.35
  -1  -9  -9  137.10    5.00
   1   9  -9  135.92    6.05
  -1   9  -9  148.44    6.15
   1   9  -9  146.89    6.17
   1   9  -9  140.01    5.60
   1  -9   9  139.44    6.40
  -1  -9   9  141.74    5.97
   1  -9  -9  146.93    6.04
  -1  -9  -9  142.29    6.03
   1  -9 -10   27.71    2.26
  -1  -9 -10   22.62    2.08
  -1  -9  10   21.17    2.10
  -1   9  10   22.96    2.27
  -1   9 -10   22.27    2.15
   1  -9  10   21.72    2.13
   1  -9 -10   23.21    1.64
   1   9 -10   26.43    1.90
  -1  -9  10   26.27    1.78
  -1   9 -10   23.00    1.61
  -1   9 -10   26.07    2.12
   1   9 -10   23.85    2.16
  -1  -9 -10   23.18    1.63
  -1   9  10   27.59    1.84
   1   9 -10   21.64    2.05
  -1   9 -10   25.26    2.20
  -1   9  10   23.07    2.01
   1  -9  10   21.14    2.20
   1   9 -10   23.37    1.87
  -1  -9  10   22.83    2.02
   1  -9 -10   31.44    2.35
  -1  -9 -10   25.72    2.18
  -1  -9 -11  322.16   10.91
  -1  -9  11  290.44   10.83
   1  -9 -11  308.10   10.67
  -1   9  11  288.07   11.00
  -1   9  11  314.10   10.02
  -1   9 -11  300.14   10.83
   1  -9  11  297.26   10.81
   1   9 -11  320.61   11.05
  -1  -9  11  316.33    9.98
  -1   9 -11  319.12    9.74
  -1  -9 -11  297.41    9.69
  -1   9 -11  315.64   10.73
   1   9 -11  318.74   10.21
   1  -9 -11  312.27    9.75
  -1   9 -11  299.30   10.59
   1  -9  11  303.80   11.22
   1   9 -11  324.30   10.46
  -1   9  11  304.55   10.56
   1   9  11  318.47   10.63
  -1  -9  11  305.26   10.53
   1  -9 -11  317.45   10.84
  -1  -9 -11  340.82   11.06
   1  -9  12  409.34   13.93
  -1  -9 -12  449.38   14.04
  -1  -9  12  406.61   14.00
  -1  -9  12  444.68   13.34
  -1   9  12  448.78   13.41
  -1  -9 -12  435.49   13.05
  -1   9 -12  437.90   14.07
   1   9 -12  428.32   14.28
  -1   9 -12  425.60   12.95
   1   9 -12  444.71   13.40
  -1   9 -12  428.47   13.99
   1  -9  12  419.36   14.49
  -1   9  12  435.08   13.96
   1   9 -12  458.41   13.84
   1   9  12  398.13   13.68
  -1   9 -12  425.22   14.44
  -1  -9  12  424.69   13.69
   1  -9 -12  437.33   14.13
  -1  -9 -12  447.45   14.27
  -1  -9  13  536.89   17.53
  -1  -9 -13  565.17   17.45
  -1  -9  13  592.03   17.03
  -1   9  13  598.07   17.21
   1   9 -13  581.68   17.15
  -1   9 -13  596.90   17.66
   1   9 -13  559.90   17.92
  -1   9 -13  549.21   16.52
  -1  -9 -13  561.92   16.57
  -1   9 -13  554.37   17.62
  -1   9  13  554.13   17.63
   1  -9  13  564.40   18.15
   1   9 -13  570.64   17.37
   1   9  13  557.63   17.49
  -1   9 -13  537.48   17.89
  -1  -9  13  546.04   17.13
  -1  -9 -13  573.25   17.85
   1  -9 -13  601.30   17.87
  -1   9  14   38.44    2.62
  -1  -9  14   37.63    2.53
   1   9 -14   45.31    2.82
  -1   9 -14   37.37    2.86
  -1   9  14   35.87    2.86
   1   9  14   39.95    2.90
   1  -9  14   37.44    3.04
  -1  -9 -14   36.45    2.89
  -1   9 -14   37.32    2.96
  -1  -9  14   39.51    2.66
  -1   9 -14   41.38    3.01
  -1   9 -14   38.93    2.40
  -1  -9 -14   39.28    2.44
   1   9 -14   33.45    2.86
  -1  -9  15   13.15    1.52
  -1   9  15   14.34    1.58
  -1   9 -15   11.26    1.60
   1   9 -15   11.07    1.44
   1   9 -15    9.23    1.52
  -1   9 -15   11.98    1.62
  -1   9 -15    9.57    1.21
  -1  -9 -15   13.38    1.41
   1   9  15   12.29    1.66
  -1   9  15   12.81    1.76
   1  -9  15   12.53    1.77
  -1   9 -15   12.54    1.73
  -1  -9 -15   13.18    1.72
  -1  -9  16  142.12    5.94
  -1   9  16  141.86    5.96
  -1   9 -16  131.13    6.24
   1   9 -16  136.77    5.92
  -1   9  16  123.77    6.26
   1   9  16  124.94    6.14
  -1  -9 -16  137.96    5.55
  -1   9 -16  133.70    5.47
   1  -9  16  126.86    6.31
  -1   9 -16  131.36    5.38
  -1   9 -16  130.87    6.21
  -1  -9 -16  149.82    6.55
   1   9 -17   59.14    3.65
  -1   9 -17   60.70    3.93
  -1  -9 -17   51.58    3.16
  -1   9 -17   59.30    3.30
   1   9  17   63.43    4.06
  -1   9  17   55.40    3.98
  -1   9 -17   61.64    3.26
  -1  -9  17   63.64    3.63
  -1   9  17   61.41    3.62
   1   9  18  219.10    9.10
  -1   9 -18  220.42    9.05
   1   9 -18  222.51    8.66
  -1   9 -18  217.00    8.03
  -1  -9 -18  220.84    8.12
  -1   9 -18  223.41    7.91
   1   9  18  232.69    9.40
  -1   9  18  227.00    8.66
   1  -9  18  218.16    8.82
  -1  -9  18  230.86    8.62
  -1   9 -19   87.24    5.56
  -1   9  19   84.49    4.60
   1  -9  19   88.06    4.87
  -1  -9  19   75.06    4.32
  -1   9 -19   83.48    4.90
   1   9 -19   80.54    4.52
  -1   9 -20  142.90    7.60
   1   9 -20  118.78    7.26
  -1   9  20  145.33    6.51
  -1  -9  20  150.68    6.52
   1  -9  20  136.14    6.64
  -1   9 -20  139.64    6.86
   1   9 -20  137.04    6.42
   1   9 -21   39.48    4.00
  -1   9 -21   47.63    4.21
  -1  -9  21   43.19    3.24
  -1   9  21   51.03    3.53
   1  -9  21   51.16    3.77
  -1   9 -21   51.99    3.93
   1   9 -21   49.70    3.55
  -1   9 -22  300.76   12.49
   1   9 -22  264.87   12.32
  -1   9  22  287.84   10.74
  -1  -9  22  275.75   10.58
   1   9 -22  283.64   10.79
  -1   9 -22  286.82   11.32
  -1   9 -23   87.84    6.00
   1   9 -23   75.52    5.76
  -1   9  23   80.37    4.75
  -1  -9  23   79.13    4.71
  -1   9 -23   69.55    4.86
   1   9 -24   40.58    4.24
  -1   9 -24   40.26    4.14
  -1  -9  24   43.47    3.39
  -1   9  24   43.31    3.42
  -1   9 -24   37.95    3.54
  -1   9 -25   23.86    3.30
   1   9 -25   23.70    3.35
  -1  -9  25   26.71    2.67
  -1   9  25   28.16    2.80
  -1   9 -25   26.59    2.96
  -1   9 -26   92.77    6.55
   1   9 -26   83.35    6.38
  -1   9  26  103.42    5.62
  -1  -9  26   87.83    5.22
  -1   9 -26   81.26    5.53
   1   9 -27  146.84    9.13
  -1   9 -27  181.96    9.61
  -1  -9  27  166.99    7.84
  -1   9  27  177.70    8.15
  -1   9 -27  168.21    8.41
   1   9 -28   79.81    6.43
  -1   9 -28   85.14    6.45
  -1  -9  28   88.44    5.34
  -1   9  28   83.95    5.30
  -1   9 -28   90.11    5.78
  -1   9 -29   27.95    3.61
   1   9 -29   33.24    4.06
  -1   9  29   31.35    3.20
  -1  -9  29   34.40    3.23
  -1   9 -29   24.71    3.03
  -1   9 -30    3.80    1.66
  -1   9 -30    5.32    1.68
  -1   9  30    2.69    1.07
  -1 -10   0    0.56    0.35
  -1  10   0    0.76    0.64
   1 -10   0    0.14    0.27
   1  10   0    0.32    0.34
   1 -10   0   -0.13    0.31
  -1  10   0    0.84    0.42
  -1  10   0    0.29    0.31
   1  10   0    1.02    0.39
  -1 -10   0    0.43    0.33
   1 -10   0    0.05    0.15
  -1 -10   0   -0.11    0.32
   1 -10   0   -0.21    0.35
   1 -10   0   -0.22    0.37
   1 -10  -1    2.27    0.58
   1 -10   1    2.47    0.59
  -1  10  -1    3.00    0.92
  -1 -10   1    1.66    0.50
  -1  10   1    2.53    0.91
  -1 -10  -1    1.71    0.53
   1  10  -1    1.44    0.53
   1 -10  -1    1.34    0.50
  -1  10  -1    1.83    0.52
  -1 -10  -1    1.15    0.46
   1  10   1    1.89    0.66
  -1  10   1    1.67    0.55
  -1  10  -1    2.36    0.52
  -1  10   1    2.14    0.52
   1  10   1    1.50    0.49
   1 -10  -1    2.36    0.37
  -1 -10   1    1.84    0.56
   1 -10   1    2.06    0.57
   1  10  -1    4.03    0.73
  -1 -10   1    1.35    0.49
   1 -10   1    4.65    0.43
   1 -10   1    4.60    1.06
   1 -10  -1    2.09    0.77
  -1  10  -1    2.16    0.24
   1 -10   1    1.56    0.74
  -1 -10  -1    1.80    0.24
   1 -10  -1    1.31    0.66
  -1 -10  -2  301.48   11.50
   1 -10   2  312.22   11.81
  -1  10   2  321.69   12.19
  -1  10  -2  337.21   12.28
  -1  10  -2  338.51    8.89
  -1 -10  -2  316.76    8.96
   1 -10  -2  337.47   11.86
  -1 -10   2  353.13   10.73
   1 -10  -2  328.14   10.67
   1 -10   2  314.32   10.63
  -1 -10  -2  312.12   10.71
  -1  10   2  327.84    9.95
  -1  10  -2  332.17   10.26
   1 -10  -2  318.31    9.48
  -1  10   2  344.46    8.97
   1  10  -2  328.58   10.29
  -1 -10   2  325.40   10.10
   1 -10   2  320.96    9.00
   1 -10  -2  315.36   11.57
   1 -10   2  302.04   11.52
   1  10   2  351.11   11.00
   1  10  -2  346.83   11.06
   1 -10  -2  322.66   10.67
   1 -10   2  324.38   10.51
  -1 -10  -2  351.77   10.88
  -1 -10   2  318.42   10.64
  -1  10  -2  337.75   10.70
  -1  10   2  336.28   10.76
  -1 -10  -3  189.14    5.66
  -1  10  -3  187.32    5.63
   1 -10  -3  188.44    8.05
   1 -10   3  180.09    8.04
  -1 -10   3  187.34    8.01
  -1  10   3  181.05    8.30
  -1  10  -3  193.73    8.40
  -1 -10  -3  175.61    7.81
  -1 -10   3  206.47    7.16
  -1  10  -3  216.94    7.54
   1  10  -3  222.19    7.61
   1 -10  -3  206.71    7.39
  -1 -10  -3  192.02    7.25
   1 -10   3  198.32    7.16
  -1  10   3  197.55    6.45
  -1  10  -3  199.87    6.89
   1  10   3  196.48    5.63
   1 -10  -3  199.90    6.25
  -1 -10   3  189.45    7.10
  -1 -10   3  203.90    5.70
  -1 -10  -3  199.75    6.90
  -1  10   3  217.37    5.76
   1 -10   3  189.99    6.94
  -1 -10   3  182.89    6.55
   1 -10   3  186.08    7.96
  -1  10  -3  187.29    7.19
   1  10  -3  203.46    7.60
   1  10   3  196.23    7.39
  -1 -10  -3  192.61    7.29
  -1  10   3  208.57    7.21
   1 -10  -3  189.36    7.17
   1 -10  -4  242.45    9.21
   1 -10   4  222.44    9.18
  -1  10   4  227.93    9.36
  -1  10  -4  225.01    9.33
  -1  10  -4  232.99    6.70
  -1 -10  -4  220.05    8.91
  -1 -10   4  208.45    8.91
  -1 -10  -4  235.46    6.74
  -1  10  -4  225.25    8.48
   1  10  -4  269.53    8.69
   1  10   4  220.10    6.34
  -1  10   4  232.15    7.36
   1 -10  -4  237.20    7.49
  -1  10   4  256.19    6.85
  -1 -10   4  245.97    8.17
  -1 -10   4  239.39    6.77
   1 -10   4  225.48    7.90
  -1 -10  -4  225.74    7.88
  -1  10  -4  231.85    6.63
  -1 -10   4  235.37    7.59
   1 -10   4  211.76    8.85
  -1  10  -4  234.71    8.34
   1  10  -4  223.00    8.48
  -1  10   4  234.46    8.20
   1 -10  -4  227.29    8.19
  -1 -10  -4  233.94    8.37
   1  10   4  245.41    8.39
   1  10  -5  431.01   13.07
  -1  10  -5  419.69   12.99
   1  10   5  384.53   12.77
  -1  10  -5  387.00   12.70
  -1 -10  -5  399.97   12.86
   1  10  -5  410.97   13.18
   1 -10  -5  385.46   12.68
   1 -10  -5  408.42   11.82
   1 -10   5  398.92   12.39
  -1  10   5  419.73   11.33
  -1 -10  -5  401.04   12.45
  -1 -10   5  410.03   11.29
  -1 -10   5  407.56   12.61
   1  10  -5  398.08   12.24
   1 -10   5  377.80   13.49
  -1 -10  -5  384.44   13.46
  -1  10   5  383.99   14.02
  -1  10  -5  393.67   13.89
   1 -10  -5  381.28   13.48
  -1  10  -5  405.45   11.18
  -1 -10   5  359.84   13.46
  -1 -10  -5  397.89   11.19
   1 -10   5  362.22   13.53
   1  10  -6  461.92   15.02
  -1  10  -6  489.31   15.21
   1  10  -6  425.79   14.91
   1 -10  -6  479.69   14.87
  -1 -10  -6  481.04   15.00
   1  10   6  475.79   14.92
  -1  10  -6  482.72   14.90
   1 -10  -6  517.01   13.85
  -1  10   6  503.32   13.52
  -1  10  -6  466.89   13.29
  -1 -10  -6  498.03   14.65
  -1 -10   6  486.47   13.45
   1  10  -6  470.45   14.33
  -1  10  -6  481.87   13.12
   1 -10   6  468.23   15.71
   1 -10  -6  482.88   15.65
   1 -10   6  470.41   15.84
  -1 -10  -6  470.45   13.33
  -1  10   6  471.55   16.15
  -1  10  -6  459.72   15.87
  -1 -10  -6  464.25   15.52
  -1 -10   6  427.86   15.46
   1  10  -7  283.50   10.03
  -1  10  -7  306.71   10.12
   1  10  -7  277.15   10.19
   1 -10  -7  271.49    9.81
  -1 -10  -7  288.09    9.97
  -1  10  -7  300.44    9.87
   1 -10  -7  297.71    8.90
  -1 -10   7  290.99    8.66
  -1 -10  -7  287.94    9.73
  -1 -10  -7  282.45    8.51
  -1  10   7  283.15    8.67
  -1  10  -7  286.02    8.51
   1  10  -7  281.37    9.36
  -1  10  -7  290.61    8.30
   1 -10   7  278.32   10.51
   1 -10   7  277.39   10.56
  -1  10   7  274.39   10.84
  -1  10  -7  287.52   10.75
  -1 -10  -7  262.00   10.23
  -1 -10   7  267.73   10.42
   1 -10  -7  274.02   10.36
   1 -10   8  152.51    6.91
   1 -10  -8  148.78    6.63
  -1 -10  -8  150.50    6.71
  -1 -10   8  138.41    6.66
  -1  10   8  139.02    6.87
  -1  10  -8  156.95    6.98
   1 -10  -8  155.12    5.38
  -1 -10  -8  147.67    5.16
  -1  10  -8  145.77    5.12
  -1 -10   8  154.92    5.31
  -1  10   8  162.69    5.42
  -1 -10  -8  143.16    6.05
  -1  10  -8  157.38    6.54
   1  10  -8  150.35    6.45
   1  10  -8  163.29    5.95
  -1  10  -8  157.89    4.98
   1 -10   8  145.10    6.78
  -1 -10  -8  152.54    6.37
   1  10  -8  148.68    6.52
  -1  10  -8  158.82    6.40
   1 -10  -8  150.22    6.29
   1 -10   9   53.74    3.64
  -1  10   9   55.23    2.67
  -1 -10  -9   47.67    3.36
  -1 -10   9   54.15    3.62
  -1  10   9   47.02    3.50
  -1  10  -9   48.45    3.43
   1 -10  -9   48.65    3.31
   1 -10  -9   56.59    2.65
  -1  10  -9   54.11    2.50
  -1 -10  -9   49.95    2.46
  -1 -10  -9   51.47    3.17
  -1 -10   9   51.90    2.59
   1  10  -9   55.62    3.42
  -1  10  -9   50.26    3.32
  -1  10  -9   52.10    2.31
   1  10  -9   47.47    2.84
   1 -10   9   53.92    3.68
  -1 -10   9   49.38    3.22
  -1 -10  -9   53.23    3.33
   1 -10  -9   49.41    3.22
  -1  10  -9   51.94    3.25
   1  10  -9   49.55    3.31
   1 -10  10   14.93    1.88
  -1  10  10   18.15    1.48
   1 -10 -10   16.10    1.87
  -1 -10 -10   13.88    1.75
  -1 -10  10   15.29    1.87
  -1  10 -10   17.25    1.95
  -1  10  10   17.65    2.05
  -1 -10  10   14.50    1.33
   1 -10 -10   17.07    1.37
   1  10 -10   16.48    1.55
   1  10 -10   17.92    1.90
  -1 -10 -10   15.26    1.28
  -1 -10 -10   16.63    1.77
  -1  10 -10   15.44    1.30
  -1  10 -10   15.31    1.71
   1  10 -10   18.39    1.93
  -1  10 -10   16.81    1.86
  -1  10  10   14.28    1.59
   1 -10  10   14.14    1.85
   1  10 -10   14.79    1.53
  -1  10 -10   17.93    1.26
  -1 -10  10   15.87    1.76
  -1 -10 -10   18.93    1.92
   1 -10 -10   17.98    1.89
  -1 -10  11   44.79    3.26
  -1 -10 -11   44.25    3.13
  -1 -10  11   46.67    2.58
  -1  10  11   50.19    2.69
   1 -10  11   49.50    3.37
   1 -10 -11   44.11    3.06
   1 -10 -11   46.50    2.45
   1  10 -11   45.94    2.74
  -1 -10 -11   42.33    2.37
   1  10 -11   46.69    3.28
  -1  10 -11   39.93    2.91
  -1  10 -11   43.70    2.38
  -1  10 -11   48.49    3.31
   1  10 -11   43.47    3.13
   1  10 -11   42.45    2.76
   1 -10  11   40.99    3.22
  -1  10  11   39.11    2.77
  -1 -10  11   39.65    2.88
  -1 -10 -11   49.52    3.24
   1 -10 -11   41.28    2.98
  -1 -10 -12  137.59    6.38
  -1 -10  12  165.69    5.96
  -1  10  12  157.11    5.91
  -1 -10  12  154.02    6.73
   1 -10  12  143.49    6.57
   1 -10 -12  151.68    6.50
  -1  10 -12  144.01    6.38
   1 -10 -12  150.54    5.55
   1  10 -12  155.93    6.09
  -1 -10 -12  149.19    5.55
  -1  10 -12  153.84    6.59
  -1  10 -12  150.67    5.57
   1  10 -12  142.69    6.72
   1  10 -12  151.03    6.74
  -1  10 -12  143.54    6.65
   1 -10  12  150.78    6.90
   1  10 -12  153.32    6.19
   1  10  12  148.33    6.33
  -1  10  12  152.82    6.40
  -1 -10  12  142.96    6.27
  -1 -10 -12  155.36    6.70
   1 -10 -12  150.66    6.57
  -1 -10  13  211.69    8.87
  -1 -10  13  248.35    8.38
  -1 -10 -13  248.10    9.11
   1 -10  13  231.52    8.95
  -1  10  13  233.45    8.31
  -1  10 -13  238.15    9.08
   1  10 -13  235.93    9.32
  -1  10 -13  231.89    8.93
   1  10 -13  247.92    8.58
   1  10 -13  225.42    8.68
   1 -10  13  245.72    9.54
   1  10  13  242.07    8.88
  -1  10  13  216.32    8.70
  -1 -10  13  238.37    8.78
   1 -10 -13  241.81    9.24
  -1 -10 -13  254.79    9.36
  -1  10  14  386.87   12.32
  -1 -10  14  400.52   12.33
   1  10 -14  390.34   12.52
  -1  10 -14  362.69   12.84
  -1  10 -14  382.49   13.12
   1  10 -14  357.46   13.19
   1 -10  14  375.38   13.41
   1  10  14  386.41   12.92
   1  10 -14  372.22   12.63
  -1  10  14  376.03   12.93
  -1 -10  14  356.25   12.44
  -1 -10 -14  401.83   13.34
   1 -10 -14  397.90   13.24
   1  10 -15  387.15   12.48
  -1  10 -15  367.60   12.86
  -1  10  15  363.47   12.88
   1  10 -15  360.50   13.23
  -1  10 -15  372.65   13.06
   1  10 -15  379.42   12.62
   1 -10  15  361.89   13.25
   1  10  15  363.86   12.75
  -1 -10  15  376.74   12.20
  -1  10  15  405.37   12.42
  -1 -10 -15  362.32   13.02
   1 -10 -15  375.37   13.07
   1  10 -16   63.55    3.67
  -1  10 -16   59.53    3.86
  -1  10  16   53.56    3.78
   1  10  16   57.67    3.79
  -1  10 -16   62.06    4.01
   1  10 -16   58.55    4.04
   1 -10  16   56.10    3.99
  -1 -10 -16   58.61    3.94
   1 -10 -16   58.60    3.89
  -1 -10  16   57.59    3.44
  -1  10  16   65.81    3.66
   1  10 -17   39.00    2.94
  -1  10 -17   47.23    3.45
   1  10  17   40.13    3.24
   1 -10  17   47.43    3.54
  -1  10 -17   42.25    2.69
  -1  10  17   47.08    3.12
  -1 -10  17   44.72    3.01
   1  10 -17   44.83    3.51
  -1  10 -17   39.48    3.24
  -1  10 -18  178.70    7.84
   1  10 -18  177.71    7.44
  -1 -10  18  178.09    7.30
  -1  10  18  188.89    7.50
  -1  10 -18  176.18    7.99
   1  10 -18  169.28    8.11
  -1 -10  19   15.83    1.84
  -1  10  19   16.50    1.92
   1  10 -19   17.88    2.01
  -1  10 -19   18.28    2.18
  -1  10 -20   -0.34    0.85
  -1 -10  20    0.82    0.68
  -1  10  20    1.48    0.73
  -1  10 -20    0.51    0.78
   1  10 -20   -0.22    0.59
  -1  10 -21    7.68    1.81
   1  10 -21    8.16    1.85
  -1 -10  21    6.42    1.29
  -1  10  21   10.58    1.60
  -1  10 -21    8.56    1.65
   1  10 -22  112.12    7.15
  -1  10 -22  122.06    7.20
  -1 -10  22  121.56    5.97
  -1  10  22  122.91    6.02
  -1  10 -22  114.98    6.39
   1  10 -23  112.07    7.25
  -1  10 -23  116.83    7.21
  -1 -10  23  128.77    6.20
  -1  10  23  125.60    6.19
  -1  10 -23  114.61    6.44
  -1  10 -24  138.92    8.05
   1  10 -24  134.31    8.19
  -1 -10  24  137.83    6.70
  -1  10  24  141.39    6.81
  -1  10 -24  142.79    7.34
  -1  10 -25  167.99    9.21
   1  10 -25  160.84    9.23
  -1  10  25  172.68    7.81
  -1  10 -25  170.69    8.30
   1  10 -26   81.32    6.39
  -1  10 -26   95.26    6.59
  -1  10 -26   79.89    5.41
   1  10 -27   68.20    5.77
  -1  10 -27   60.64    5.39
  -1  10 -27   72.45    5.10
   1  10 -28   28.22    3.74
  -1  10 -28   21.29    3.27
  -1  10 -28   21.18    2.85
   1  10 -29    1.41    1.42
  -1  10 -29    0.44    1.38
  -1  10 -29    1.01    0.96
  -1  10 -30    2.18    1.38
  -1  10 -30    1.35    1.02
   1 -11   0    0.76    0.35
  -1 -11   0    0.46    0.39
  -1  11   0    1.64    0.74
  -1 -11   0    0.95    0.72
   1 -11   0    0.57    0.41
  -1  11   0    0.62    0.39
  -1  11   0    0.52    0.40
   1  11   0   -0.12    0.42
  -1 -11   0   -0.31    0.42
   1 -11   0    0.36    0.21
  -1 -11   0   -0.11    0.46
   1 -11   0    0.23    0.44
   1 -11   0   -0.24    0.61
   1 -11  -1  219.34    8.84
   1 -11   1  208.56    8.81
  -1  11   1  212.21    9.14
  -1  11  -1  215.24    9.14
  -1 -11  -1  191.97    8.54
  -1 -11   1  198.22    8.61
  -1 -11  -1  197.49    5.65
   1 -11  -1  218.16    7.77
  -1 -11  -1  208.93    7.71
  -1 -11   1  211.09    7.67
   1 -11   1  207.23    7.62
  -1  11   1  210.97    6.96
  -1  11  -1  212.60    7.13
   1  11  -1  203.40    7.20
   1  11   1  227.68    7.41
   1 -11   1  211.35    6.09
  -1 -11   1  205.79    7.10
  -1 -11  -1  212.86    7.22
   1 -11  -1  204.47    8.56
   1 -11   1  191.28    8.40
   1  11   1  209.73    7.92
   1  11  -1  221.41    8.08
  -1  11  -1  204.58    7.70
   1 -11  -1  215.02    7.66
  -1  11   1  214.25    7.76
   1 -11   1  213.65    7.55
  -1 -11  -1  209.94    7.62
  -1 -11   1  205.21    7.64
   1 -11  -2  868.03   26.73
   1 -11   2  868.16   26.82
  -1  11   2  879.77   27.10
  -1  11  -2  859.20   27.08
  -1 -11  -2  844.75   26.58
  -1 -11   2  825.85   26.58
  -1 -11  -2  892.87   23.19
  -1 -11   2  881.40   25.36
  -1 -11  -2  899.23   25.50
   1 -11   2  898.63   25.37
   1 -11  -2  847.63   25.41
  -1  11   2  865.81   24.38
   1  11   2  925.43   23.64
  -1  11  -2  860.23   24.70
  -1  11   2  878.62   23.17
   1 -11  -2  876.26   23.92
  -1 -11   2  903.70   23.17
  -1  11  -2  875.17   23.10
   1  11  -2  872.56   24.81
   1 -11   2  874.68   23.40
  -1 -11   2  881.33   24.61
   1 -11  -2  869.76   26.56
   1 -11   2  866.48   26.58
  -1  11  -2  901.66   25.39
   1  11  -2  927.61   25.80
  -1 -11   2  927.13   25.38
   1  11   2  914.62   25.77
   1 -11  -2  900.57   25.41
  -1  11   2  875.22   25.39
  -1 -11  -2  910.03   25.45
   1 -11   2  937.13   25.19
   1 -11  -3  378.55   13.43
   1 -11   3  345.37   13.32
  -1  11   3  356.61   13.72
  -1  11  -3  360.61   13.62
  -1 -11  -3  347.77   13.20
  -1 -11  -3  382.21   10.39
  -1 -11   3  351.81   13.33
  -1 -11   3  386.31   12.28
   1 -11   3  373.10   12.20
  -1  11  -3  407.79   12.68
  -1 -11  -3  393.78   12.49
   1 -11  -3  382.16   12.46
   1  11  -3  404.10   12.67
  -1  11   3  381.25   11.35
   1  11   3  371.85   10.44
  -1  11  -3  381.69   11.78
  -1  11  -3  398.49   10.33
   1  11  -3  357.60   11.72
   1 -11   3  400.81   12.07
  -1 -11   3  387.59   10.38
   1 -11  -3  378.94   11.10
  -1 -11   3  373.48   12.20
  -1  11   3  392.06   10.42
  -1 -11   3  371.32   11.53
   1 -11   3  374.92   13.37
  -1  11  -3  382.20   12.29
   1  11   3  353.25   12.42
  -1 -11  -3  390.28   12.47
   1 -11  -3  344.03   12.14
  -1  11   3  389.02   12.25
   1  11  -3  397.12   12.69
   1 -11  -4  287.28   10.86
   1 -11   4  270.29   10.93
  -1  11   4  269.03   11.17
  -1  11  -4  262.16   10.96
  -1 -11  -4  277.80   10.81
  -1 -11   4  267.58   10.79
   1  11  -4  293.29   10.14
   1 -11  -4  292.15   10.10
  -1 -11  -4  304.54   10.16
  -1  11  -4  283.54   10.21
  -1 -11   4  289.35    9.85
  -1  11   4  298.69    8.95
  -1  11  -4  285.36    9.46
  -1 -11   4  284.62    9.11
   1 -11   4  282.69   10.85
   1 -11   4  289.10    9.61
   1 -11  -4  284.77    8.85
  -1 -11  -4  290.71    8.18
  -1 -11   4  295.28    8.22
  -1  11  -4  282.79    8.16
  -1 -11  -4  280.15    9.46
  -1  11  -4  296.92    8.13
  -1  11   4  321.58    8.27
  -1 -11   4  278.38    9.78
  -1  11  -4  290.15   10.06
  -1 -11  -4  258.30    9.83
   1  11   4  287.28   10.10
   1  11  -4  272.53   10.32
  -1  11   4  292.53    9.81
   1 -11  -4  291.04    9.94
   1  11  -5   35.38    2.66
  -1  11  -5   34.94    2.66
  -1  11  -5   30.17    2.41
  -1 -11  -5   38.81    2.69
   1  11   5   34.07    2.57
   1  11  -5   33.10    2.68
   1 -11  -5   33.31    2.49
  -1 -11   5   30.89    2.33
  -1  11   5   38.89    1.69
  -1  11  -5   35.48    1.54
  -1 -11  -5   37.31    2.43
   1 -11   5   37.11    2.40
  -1 -11   5   36.31    1.64
   1 -11   5   36.28    3.00
   1 -11  -5   32.83    2.87
   1 -11   5   34.67    3.01
  -1 -11  -5   30.24    2.75
  -1 -11   5   31.49    2.88
  -1  11   5   28.95    2.91
  -1  11  -5   35.39    3.07
  -1  11  -6   82.06    4.46
   1  11  -6   80.61    4.38
   1  11  -6   88.30    4.64
   1  11   6   82.58    4.26
  -1  11  -6   88.01    4.43
   1 -11  -6   84.65    4.29
  -1 -11  -6   87.87    4.41
   1 -11  -6   84.73    3.52
  -1 -11   6   89.26    3.20
  -1 -11   6   85.16    4.16
  -1 -11  -6   81.97    4.03
   1  11  -6   88.02    3.94
   1 -11   6   82.91    4.84
   1 -11   6   82.17    4.90
   1 -11  -6   79.27    4.71
  -1 -11  -6   80.51    4.75
  -1 -11   6   78.13    4.76
  -1  11   6   79.71    5.03
  -1  11  -6   79.68    4.88
  -1  11   6   87.21    3.20
   1  11  -7  257.16    9.74
  -1  11  -7  261.89    9.85
  -1  11  -7  280.67    9.81
   1  11  -7  245.34    9.73
  -1 -11  -7  272.30    9.78
   1 -11  -7  280.70    9.75
   1 -11  -7  277.65    8.52
  -1 -11   7  276.72    8.23
  -1 -11  -7  273.49    9.37
   1  11  -7  262.95    9.03
   1 -11   7  266.71   10.39
  -1 -11  -7  265.68   10.25
  -1 -11   7  248.34   10.27
  -1  11  -7  254.79   10.35
  -1  11   7  253.84   10.59
   1 -11   7  266.33   10.44
  -1  11   7  292.80    8.33
   1 -11  -7  272.04   10.29
  -1  11  -8  254.83    9.63
   1  11  -8  258.56    9.68
   1  11  -8  264.19    9.79
  -1  11  -8  253.09    9.44
  -1 -11  -8  268.85    9.58
   1 -11  -8  266.61    9.51
   1 -11  -8  259.31    8.23
  -1 -11  -8  254.65    9.17
   1  11  -8  266.08    8.93
   1 -11   8  268.41   10.21
   1 -11  -8  250.24    9.84
  -1  11   8  278.32    8.22
  -1 -11  -8  268.23   10.12
   1 -11   8  255.66   10.18
  -1 -11   8  241.99    9.97
  -1 -11   8  263.62    8.11
  -1  11  -8  243.72   10.01
  -1  11   8  234.20   10.13
  -1  11  -9   43.44    3.11
   1  11  -9   43.24    3.11
  -1 -11  -9   39.28    2.92
   1 -11  -9   38.11    2.84
   1  11  -9   45.21    3.22
  -1  11  -9   39.28    2.91
   1 -11  -9   44.02    2.30
  -1 -11  -9   42.13    2.84
   1  11  -9   43.81    2.70
  -1 -11   9   38.01    2.96
   1 -11   9   44.24    3.39
   1 -11   9   43.94    3.37
  -1 -11  -9   41.92    3.21
  -1 -11   9   39.00    3.20
  -1  11   9   46.20    2.36
   1 -11  -9   42.87    3.20
  -1 -11   9   46.90    2.36
  -1 -11 -10    6.52    1.23
   1 -11 -10    5.94    1.19
  -1  11 -10    4.87    1.01
   1  11 -10    4.49    1.01
  -1 -11 -10    4.29    1.00
  -1  11 -10    5.90    1.16
  -1 -11  10    4.40    1.07
  -1 -11 -10    3.67    1.00
   1  11 -10    5.07    1.04
   1  11 -10    4.74    0.90
  -1 -11  10    3.62    0.97
   1 -11  10    5.07    1.16
   1 -11 -10    2.92    0.92
   1 -11  10    3.71    1.07
  -1  11  10    4.75    0.76
  -1 -11  10    6.47    0.86
   1 -11 -11  174.77    7.56
  -1 -11  11  187.98    6.57
  -1 -11  11  182.54    7.90
  -1 -11 -11  176.01    7.64
  -1  11  11  191.63    6.62
   1 -11  11  161.78    7.61
   1  11 -11  190.38    6.99
  -1 -11 -11  184.20    7.46
   1  11 -11  190.65    7.90
   1  11 -11  177.53    7.68
  -1  11 -11  169.97    7.58
  -1  11  11  195.11    7.41
   1 -11  11  177.04    7.98
   1  11 -11  178.40    6.98
  -1 -11  11  174.00    7.43
  -1 -11 -11  195.31    7.81
   1 -11 -11  192.31    7.69
  -1  11 -11  181.91    7.61
  -1 -11 -12  181.33    7.68
   1 -11 -12  186.04    7.61
  -1 -11  12  189.37    6.70
  -1 -11  12  179.16    7.81
   1 -11  12  182.03    7.84
  -1  11  12  184.39    6.68
  -1  11 -12  171.09    7.31
   1  11 -12  183.07    6.99
  -1  11 -12  180.06    7.62
   1  11 -12  178.67    7.83
   1  11 -12  177.55    7.76
  -1  11 -12  175.33    7.73
  -1  11  12  176.24    7.23
   1  11 -12  195.57    7.24
   1 -11  12  169.94    7.87
  -1 -11  12  190.54    7.64
   1 -11 -12  175.14    7.57
  -1 -11 -12  182.80    7.71
  -1 -11  13  199.09    8.54
  -1 -11 -13  237.73    8.88
   1 -11 -13  229.49    8.57
  -1 -11  13  223.87    7.78
  -1  11  13  233.69    7.92
   1 -11  13  204.58    8.56
   1  11 -13  217.27    8.02
  -1  11 -13  206.95    8.38
  -1  11 -13  216.44    8.70
   1  11 -13  210.12    8.83
  -1  11 -13  218.07    8.89
   1  11 -13  205.07    8.80
   1 -11  13  219.05    9.07
   1  11  13  196.14    8.17
  -1  11  13  198.45    8.20
   1  11 -13  223.97    8.19
  -1 -11  13  221.78    8.51
   1 -11 -13  210.93    8.63
  -1 -11 -13  227.99    8.90
  -1 -11  14   50.56    3.02
  -1  11  14   59.80    3.26
   1  11 -14   52.69    3.26
  -1  11 -14   52.78    3.52
  -1  11 -14   50.59    3.58
   1  11 -14   48.07    3.65
  -1  11 -14   49.60    3.68
   1  11 -14   47.04    3.61
   1  11 -14   49.41    3.23
   1  11  14   59.84    3.62
   1 -11  14   51.11    3.77
  -1  11  14   48.29    3.37
  -1 -11  14   53.06    3.45
   1 -11 -14   57.31    3.78
  -1 -11 -14   59.59    3.91
  -1 -11  15    2.82    0.75
  -1  11  15    3.55    0.82
  -1  11 -15    4.75    1.09
   1  11 -15    2.86    0.86
  -1  11 -15    4.37    1.06
   1  11 -15    3.00    0.93
   1  11 -15    4.02    1.10
   1  11 -15    1.69    0.77
   1  11  15    2.06    0.84
  -1  11  15    4.08    1.09
   1 -11  15    2.55    1.01
   1 -11 -15    3.43    1.00
  -1 -11 -15    2.56    1.02
  -1  11 -16  112.67    5.97
   1  11 -16  119.59    6.28
  -1  11 -16  114.82    5.86
   1  11 -16  122.00    5.64
  -1  11  16  127.72    5.50
   1  11 -16  120.61    5.70
   1 -11  16  121.14    6.24
   1  11 -17  214.06    9.55
  -1  11 -17  225.40    9.43
   1  11 -17  236.69    8.92
  -1  11 -17  237.13    9.43
  -1  11  17  230.65    8.68
   1  11 -17  253.45    9.25
   1 -11  17  221.47    9.46
   1  11 -18  259.33    9.83
  -1  11 -18  255.77   10.05
   1  11 -18  253.32    9.56
  -1  11 -18  247.73   10.16
   1  11 -18  240.89   10.37
  -1  11 -19   -0.25    0.64
   1  11 -19    0.29    0.78
  -1  11 -19    0.54    0.82
  -1  11 -20    4.44    1.20
  -1  11 -20    4.79    1.35
   1  11 -20    5.68    1.52
   1  11 -21  150.99    7.70
  -1  11 -21  148.23    7.47
  -1  11 -21  146.95    7.25
  -1  11 -21  139.35    7.84
  -1  11 -22  258.07   10.84
   1  11 -22  228.73   10.62
  -1  11 -22  258.16   10.52
  -1  11 -22  258.52   11.49
   1  11 -22  256.00   11.75
   1  11 -23  110.32    6.68
  -1  11 -23  116.77    6.69
  -1  11 -23  111.63    6.31
  -1  11 -23  119.11    7.23
   1  11 -23  113.09    7.30
  -1  11 -24  124.27    7.01
   1  11 -24  126.03    7.14
   1  11 -24  121.77    7.61
  -1  11 -24  117.58    7.33
  -1  11 -24  109.40    6.40
  -1  11 -25    8.60    2.15
   1  11 -25    8.18    2.06
  -1  11 -25    7.94    1.71
   1  11 -26   32.80    3.93
  -1  11 -26   40.08    4.22
  -1  11 -26   32.77    3.41
   1  11 -27  122.63    8.01
  -1  11 -27  120.52    7.82
  -1  11 -27  123.81    7.00
   1  11 -28   65.33    5.77
  -1  11 -28   63.84    5.54
  -1  11 -28   64.29    4.89
  -1  11 -29   10.74    2.39
  -1  11 -29   11.22    2.19
  -1 -12   0    0.66    0.39
  -1 -12   0    0.78    0.66
  -1  12   0    0.29    0.74
   1 -12   0    1.31    0.54
  -1  12   0    0.34    0.36
   1  12   0   -0.19    0.40
  -1  12   0    0.22    0.35
  -1 -12   0    0.33    0.42
   1 -12   0    0.16    0.36
   1  12   0   -0.13    0.44
  -1 -12   0    0.12    0.36
   1 -12   0   -0.25    0.34
   1 -12   0    0.78    0.66
   1 -12  -1   83.95    5.03
   1 -12   1   80.08    4.97
  -1 -12  -1   78.32    4.91
  -1 -12   1   75.07    4.81
  -1  12   1   68.61    4.84
  -1  12  -1   72.61    4.94
  -1 -12  -1   78.89    4.09
   1 -12  -1   78.20    4.07
   1 -12   1   78.05    4.04
  -1 -12   1   82.04    4.11
  -1  12   1   74.36    3.40
  -1  12  -1   79.88    3.58
   1  12   1   78.81    3.69
   1  12  -1   76.64    3.64
  -1 -12   1   83.64    3.67
  -1 -12  -1   80.27    3.66
   1 -12   1   72.01    4.61
   1 -12  -1   77.26    4.76
  -1 -12  -1   82.85    4.19
   1 -12   1   75.56    3.89
  -1  12   1   81.17    4.18
   1  12   1   82.59    4.34
   1  12  -1   77.09    4.25
  -1  12  -1   78.25    4.11
  -1 -12   1   73.03    3.96
   1 -12  -1   78.73    4.02
   1 -12   2  163.87    7.75
  -1 -12  -2  156.19    7.52
  -1 -12   2  157.71    7.55
  -1  12   2  165.65    8.02
  -1  12  -2  157.07    7.78
   1 -12  -2  159.11    7.54
   1 -12   2  170.12    6.64
   1 -12  -2  171.73    6.78
  -1 -12   2  169.18    6.65
  -1 -12  -2  182.44    6.92
  -1  12   2  170.65    5.82
  -1  12  -2  165.93    6.06
  -1 -12   2  174.86    6.73
   1  12  -2  169.48    6.16
  -1 -12   2  160.43    5.90
   1 -12   2  153.06    7.41
   1 -12  -2  162.70    7.52
   1  12  -2  161.40    6.92
   1  12   2  165.94    6.92
  -1  12  -2  158.00    6.64
   1 -12   2  156.27    6.36
   1 -12  -2  154.96    6.49
  -1 -12  -2  166.84    6.71
  -1  12   2  157.98    6.59
   1 -12   3  425.18   15.15
   1 -12  -3  450.77   15.10
  -1 -12  -3  404.00   14.75
  -1 -12   3  400.94   14.96
  -1  12   3  398.32   15.19
  -1  12  -3  395.73   15.06
  -1 -12   3  449.58   13.77
   1 -12  -3  435.96   13.87
   1 -12   3  448.26   13.75
  -1 -12  -3  434.05   13.85
  -1  12   3  428.09   12.62
  -1  12  -3  430.68   13.10
   1 -12   3  447.42   13.53
   1  12  -3  430.94   13.10
  -1 -12   3  405.45   13.54
  -1 -12   3  423.67   12.85
   1 -12   3  429.44   14.95
   1 -12  -3  406.97   14.71
   1 -12  -3  457.26   13.89
  -1 -12  -3  434.14   13.95
  -1  12  -3  440.10   13.78
   1  12  -3  402.29   14.10
   1  12   3  434.47   14.03
  -1  12   3  411.15   13.65
   1 -12  -4  186.59    8.33
   1 -12   4  192.34    8.57
  -1 -12  -4  198.13    8.54
  -1 -12   4  189.08    8.51
  -1  12   4  175.66    8.60
  -1  12  -4  188.87    8.67
  -1 -12   4  198.63    7.48
   1 -12  -4  206.81    7.76
  -1 -12  -4  205.19    7.78
   1  12  -4  210.09    7.90
  -1  12  -4  201.85    7.93
  -1  12   4  197.06    6.52
  -1  12  -4  204.20    7.13
  -1 -12   4  193.84    6.73
   1 -12   4  189.69    8.42
  -1 -12   4  199.56    7.47
   1  12  -4  203.31    7.06
   1 -12  -4  185.07    6.41
   1 -12   4  197.80    7.33
  -1  12  -4  185.05    7.52
  -1  12   4  191.09    7.46
  -1 -12  -4  185.26    7.57
   1  12   4  194.02    7.68
   1 -12  -4  195.62    7.56
   1  12  -4  192.09    7.96
   1  12  -5  525.42   16.75
  -1  12  -5  515.22   16.76
   1 -12  -5  554.01   15.33
   1 -12   5  542.12   16.07
  -1 -12   5  520.19   16.25
  -1 -12  -5  544.19   16.03
  -1 -12  -5  502.34   16.48
   1  12   5  548.86   16.58
  -1  12  -5  504.79   16.54
   1  12  -5  548.41   17.03
   1 -12  -5  551.23   16.58
  -1  12   5  514.64   16.15
   1 -12   5  539.21   17.59
  -1  12  -5  502.32   17.68
   1 -12  -5  535.05   17.57
  -1 -12  -5  502.36   17.39
  -1 -12   5  511.64   17.63
  -1  12   5  490.16   17.78
   1 -12   5  505.36   17.61
   1  12  -6   65.57    3.91
  -1  12  -6   61.08    3.82
  -1 -12  -6   62.54    3.71
  -1  12  -6   64.28    3.79
   1 -12  -6   66.22    3.75
   1  12  -6   67.08    3.99
   1  12   6   57.88    3.59
  -1 -12   6   59.64    3.45
   1 -12  -6   57.02    2.93
  -1 -12  -6   62.88    3.47
   1 -12   6   68.41    3.53
   1 -12   6   66.42    4.29
  -1 -12  -6   60.61    4.13
   1 -12  -6   65.27    4.22
   1 -12   6   61.04    4.26
  -1 -12   6   54.96    4.03
  -1  12   6   56.87    4.27
  -1  12  -6   60.38    4.26
  -1  12  -7  305.57   11.01
   1  12  -7  291.19   10.89
   1 -12  -7  299.78   10.67
   1  12  -7  318.39   11.16
  -1 -12  -7  308.88   10.81
  -1  12  -7  292.61   10.70
   1 -12  -7  317.80    9.47
  -1 -12  -7  305.04   10.32
   1  12  -7  303.29   10.03
   1 -12   7  285.33   11.33
  -1 -12   7  284.01   11.43
   1 -12   7  297.61   11.58
   1 -12  -7  306.41   11.40
  -1 -12  -7  300.33   11.39
  -1  12  -8   27.81    2.40
   1  12  -8   20.43    2.17
  -1 -12  -8   22.51    2.20
   1 -12  -8   26.42    2.34
  -1 -12  -8   22.57    2.04
   1  12  -8   23.55    2.30
  -1  12  -8   24.42    2.35
   1  12  -8   25.08    1.98
  -1 -12   8   24.90    2.42
   1 -12   8   25.65    2.60
   1 -12  -8   22.14    2.38
   1 -12   8   18.18    2.28
  -1 -12  -8   22.70    2.39
  -1 -12   8   20.11    2.36
  -1 -12  -9   35.34    2.86
   1  12  -9   37.52    3.04
   1 -12  -9   38.01    2.89
  -1  12  -9   41.18    3.00
  -1 -12  -9   39.82    2.81
   1  12  -9   39.88    2.99
  -1  12  -9   38.81    3.07
   1  12  -9   37.02    2.53
  -1 -12   9   37.63    3.00
   1 -12   9   38.37    3.25
   1 -12   9   37.32    3.23
  -1 -12  -9   43.60    3.35
  -1 -12   9   38.79    3.29
   1 -12  -9   41.30    3.21
  -1 -12 -10    1.04    0.66
   1 -12 -10    2.23    0.89
  -1 -12 -10    2.39    0.81
   1  12 -10    1.61    0.58
  -1  12 -10    1.68    0.72
   1  12 -10    2.26    0.75
  -1 -12 -10    1.16    0.74
  -1 -12  10    0.25    0.63
  -1  12 -10    1.81    0.61
   1  12 -10    1.08    0.53
   1 -12  10    1.03    0.65
  -1 -12  10    0.88    0.56
   1 -12 -10    1.12    0.64
   1 -12  10    0.25    0.58
  -1 -12 -11   66.42    4.19
  -1 -12  11   72.72    4.51
   1 -12  11   59.61    4.15
   1 -12 -11   61.30    4.01
   1  12 -11   64.15    3.52
  -1 -12 -11   63.77    3.83
   1  12 -11   71.81    4.23
  -1  12 -11   65.44    4.17
   1  12 -11   65.03    3.57
   1 -12  11   62.25    4.26
  -1 -12  11   61.77    3.95
   1 -12 -11   62.13    3.93
  -1 -12 -11   62.54    3.99
  -1  12 -11   60.09    3.91
   1  12 -11   59.44    4.04
   1 -12 -12   15.43    1.95
  -1 -12  12   17.01    2.14
  -1 -12 -12   15.72    1.97
   1 -12  12   16.55    2.09
  -1  12 -12   14.16    1.91
   1  12 -12   17.31    2.10
  -1 -12 -12   17.61    2.02
   1  12 -12   16.95    1.73
   1  12 -12   17.14    1.79
  -1  12  12   15.83    1.82
   1 -12  12   16.54    2.15
  -1 -12  12   15.20    1.90
  -1 -12 -12   17.36    2.07
   1 -12 -12   16.49    2.00
  -1  12 -12   16.67    1.97
   1  12 -12   18.43    2.16
  -1  12 -13  305.82   11.47
   1  12 -13  280.47   11.17
  -1 -12 -13  311.33   11.12
   1  12 -13  296.16   11.36
  -1  12 -13  278.08   10.64
   1  12 -13  301.55   10.33
   1 -12  13  301.67   11.54
  -1  12  13  303.42   10.71
   1  12 -13  299.99   10.43
   1  12  13  289.87   10.63
  -1 -12  13  303.10   10.99
  -1 -12 -13  305.37   11.25
  -1  12 -13  288.38   11.08
   1 -12 -13  308.02   11.20
  -1  12 -14  109.66    6.02
   1  12 -14  111.81    6.03
  -1  12 -14  114.62    5.94
   1  12 -14  121.40    6.27
   1  12 -14  130.44    5.57
  -1  12 -14  117.16    5.74
   1  12  14  115.88    5.59
  -1  12  14  106.91    5.48
   1 -12  14  112.30    6.15
   1  12 -14  118.14    5.45
  -1 -12  14  117.77    5.73
   1 -12 -14  123.68    6.09
  -1  12 -15  308.14   11.48
   1  12 -15  303.32   11.71
   1  12 -15  303.63   10.70
  -1  12 -15  297.47   11.08
   1  12 -15  301.50   11.67
  -1  12 -15  299.61   11.70
   1 -12  15  303.46   11.71
   1  12 -15  304.11   10.78
  -1  12 -16  107.06    5.77
   1  12 -16   97.86    5.68
  -1  12 -16   97.90    5.35
   1  12 -16  105.07    5.13
   1  12 -16   93.51    5.63
  -1  12 -16  102.79    5.81
   1 -12  16  107.54    5.86
   1  12 -17  109.53    6.22
  -1  12 -17  129.52    6.43
  -1  12 -17  119.57    6.05
  -1  12 -17  107.28    6.26
   1  12 -17  120.48    6.50
   1 -12  17  118.29    6.31
  -1  12 -18   37.54    3.19
   1  12 -18   33.07    3.20
  -1  12 -18   36.02    3.24
  -1  12 -19   13.61    1.93
   1  12 -19   13.49    2.11
  -1  12 -19   11.51    1.96
  -1  12 -20    0.53    0.67
  -1  12 -20    1.46    0.84
   1  12 -20    1.86    1.07
  -1  12 -21   32.09    3.12
   1  12 -21   32.40    3.35
  -1  12 -21   29.10    3.08
  -1  12 -22   45.65    3.90
   1  12 -22   40.82    3.85
  -1  12 -22   39.16    3.51
  -1  12 -22   35.04    3.77
  -1  12 -23  186.42    8.82
  -1  12 -23  177.74    8.29
   1  12 -23  174.21    9.34
  -1  12 -23  162.17    8.85
   1  12 -24   47.13    4.24
  -1  12 -24   46.83    4.22
  -1  12 -24   39.17    3.66
   1  12 -24   40.41    4.31
  -1  12 -24   47.45    4.55
  -1  12 -25  161.67    8.32
   1  12 -25  142.17    8.04
  -1  12 -25  146.03    7.60
  -1  12 -25  138.10    8.27
   1  12 -25  138.54    8.49
  -1  12 -26   59.13    4.81
   1  12 -26   56.40    4.86
  -1  12 -26   57.70    4.53
   1  12 -26   55.41    5.20
  -1  12 -26   51.36    4.87
  -1  12 -27  102.81    6.67
   1  12 -27   91.61    6.43
  -1  12 -27   98.20    6.15
  -1  12 -27  110.79    7.32
   1  12 -27   96.40    7.09
  -1  12 -28    3.84    1.60
   1  12 -28    1.58    1.31
  -1  12 -28    2.01    1.28
  -1  12 -28    1.79    1.48
  -1  12 -29    2.75    1.50
  -1 -13   0    1.96    0.93
  -1 -13   0    0.18    0.41
   1 -13   0    2.29    0.65
   1  13   0    1.63    0.68
  -1  13   0    0.92    0.61
  -1  13   0    1.50    0.53
   1 -13   0    0.17    0.45
   1  13   0   -0.13    0.43
  -1 -13   0    1.97    0.68
  -1 -13   0   -0.38    0.46
   1 -13   0    1.35    0.77
   1 -13   0    0.56    0.70
   1 -13  -1  108.25    6.03
  -1 -13  -1  110.78    6.10
  -1 -13   1  104.30    5.99
   1 -13   1  102.80    6.00
   1 -13  -1  109.67    5.15
  -1 -13  -1  106.23    5.06
   1 -13   1  114.50    5.18
  -1 -13   1  100.25    4.93
  -1  13   1  104.61    4.28
  -1  13  -1  103.10    4.38
   1  13  -1  109.69    4.62
  -1 -13  -1  102.63    4.48
  -1 -13   1  111.71    4.50
   1 -13  -1  105.28    5.91
   1 -13   1  115.35    6.10
   1 -13  -1  106.22    4.98
  -1 -13   1  107.73    5.09
   1  13   1  108.85    5.35
   1 -13   1  104.20    4.90
  -1 -13  -1  102.43    5.02
  -1  13  -1  108.71    5.18
  -1  13   1  103.64    5.08
   1  13  -1   96.69    5.21
   1 -13  -2  234.73    8.70
  -1 -13  -2  244.27    8.79
  -1 -13   2  232.30    8.55
   1 -13   2  222.57    8.45
  -1 -13  -2  226.90    8.60
  -1  13   2  226.56    8.65
   1 -13   2  232.45    8.43
   1  13   2  232.49    8.98
  -1  13  -2  238.05    8.80
   1  13  -2  225.59    8.95
   1 -13  -2  219.90    8.47
  -1  13  -2  223.93    7.87
   1  13  -2  226.16    7.97
  -1 -13   2  238.98    8.63
  -1 -13   2  234.25    7.78
  -1 -13  -2  231.08    8.01
   1 -13  -2  222.29    9.55
   1 -13   2  218.36    9.54
   1 -13  -2  231.83    9.75
   1 -13   2  238.54    9.98
  -1 -13  -2  225.67    9.70
  -1 -13   2  208.52    9.53
   1 -13  -3  264.74    9.69
  -1 -13  -3  269.69    9.73
  -1 -13   3  275.12    9.60
   1 -13   3  260.18    9.53
   1  13  -3  267.69   10.02
  -1  13  -3  253.78    9.67
  -1  13   3  263.00    9.63
   1 -13  -3  278.11    9.75
  -1 -13  -3  259.05    9.66
   1  13   3  269.41    9.88
  -1  13  -3  272.27    8.99
   1 -13   3  263.52    9.33
   1  13  -3  253.74    8.92
  -1 -13   3  260.85    9.48
  -1 -13   3  275.19    8.76
   1 -13  -3  285.18   10.99
   1 -13   3  261.58   10.67
   1 -13  -3  266.26   10.70
   1 -13   3  267.15   10.91
  -1 -13   3  262.33   10.89
  -1 -13  -3  263.08   10.76
  -1  13  -4   91.97    4.94
  -1 -13   4   93.32    4.60
   1 -13  -4   97.81    4.86
   1  13  -4   91.17    4.94
  -1 -13  -4   95.22    4.81
   1 -13  -4   98.17    4.83
   1  13  -4  101.61    5.15
  -1 -13  -4   88.12    4.70
  -1  13  -4   96.56    4.84
   1  13   4   91.54    4.82
  -1  13   4   85.89    4.59
  -1  13  -4   94.28    4.28
   1  13  -4   89.63    4.17
  -1 -13   4   96.16    4.64
   1 -13   4   88.65    4.43
  -1 -13   4   88.30    3.92
   1 -13   4   92.71    5.45
   1 -13  -4   91.84    5.41
   1 -13   4  102.84    5.84
  -1 -13  -4   94.27    5.49
  -1 -13   4   80.95    5.24
  -1 -13  -5   28.98    2.52
   1 -13  -5   33.45    2.72
   1  13  -5   37.70    2.95
  -1  13  -5   36.35    2.88
  -1  13  -5   38.02    2.50
  -1  13  -5   32.50    2.64
  -1 -13  -5   31.58    2.63
   1  13  -5   36.57    2.90
  -1  13   5   34.33    2.61
   1 -13  -5   33.20    2.61
   1  13   5   31.05    2.61
   1 -13   5   32.66    2.43
  -1 -13   5   35.46    2.59
   1  13  -5   33.22    2.27
  -1 -13  -5   42.68    2.64
   1 -13   5   37.17    3.28
   1 -13   5   35.43    3.25
  -1 -13  -5   31.69    3.06
  -1 -13   5   29.83    3.03
   1 -13  -5   30.38    2.98
   1 -13  -6  106.05    5.24
  -1 -13  -6  113.19    5.40
   1  13   6  105.22    5.24
  -1  13  -6  110.03    5.40
   1  13  -6  108.71    5.55
   1  13  -6  105.00    5.33
  -1  13  -6  100.81    5.37
  -1 -13   6  104.57    4.98
   1 -13   6  110.92    4.96
  -1 -13  -6  106.37    4.88
   1 -13   6  110.82    5.98
   1 -13  -6  103.27    5.77
   1 -13   6  104.24    5.97
  -1 -13   6   98.04    5.84
  -1 -13  -6  111.23    5.94
   1 -13  -7  552.98   17.06
  -1 -13  -7  537.12   17.12
   1  13  -7  559.94   17.42
  -1  13  -7  526.66   17.12
  -1 -13  -7  533.23   16.50
  -1  13  -7  542.61   17.46
   1  13  -7  522.30   17.30
   1 -13   7  512.47   17.86
   1 -13  -7  540.14   17.85
   1 -13   7  533.16   18.14
  -1 -13  -7  533.11   17.92
  -1 -13   7  502.38   17.98
  -1  13  -8  241.98    9.21
   1  13  -8  245.26    9.49
  -1 -13  -8  241.43    9.22
   1 -13  -8  240.03    9.06
  -1 -13  -8  232.67    8.55
  -1  13  -8  223.29    9.21
   1  13  -8  221.00    9.15
   1  13  -8  226.68    8.19
  -1 -13   8  230.09    9.36
   1 -13   8  221.64    9.62
   1 -13  -8  232.76    9.60
   1 -13   8  237.49    9.91
  -1 -13  -8  234.38    9.65
  -1 -13   8  205.64    9.45
  -1  13  -9   81.64    4.70
   1  13  -9   82.45    4.88
   1 -13  -9   80.63    4.59
  -1 -13  -9   82.52    4.67
  -1 -13  -9   91.34    4.52
   1  13  -9   82.29    4.86
  -1  13  -9   80.02    4.80
   1  13  -9   87.37    4.18
   1 -13   9   90.75    5.37
  -1 -13   9   88.70    4.99
   1 -13  -9   88.61    5.11
  -1 -13   9   84.20    5.22
   1 -13   9   80.69    5.14
  -1 -13  -9   81.19    4.98
   1  13 -10   12.95    1.81
   1 -13 -10    8.97    1.49
  -1 -13 -10    9.48    1.53
  -1 -13 -10   12.83    1.64
  -1  13 -10   10.30    1.56
  -1 -13  10   12.09    1.89
  -1  13 -10   12.33    1.79
   1  13 -10   11.36    1.67
  -1 -13 -10    8.19    1.54
   1  13 -10    7.81    1.23
  -1 -13  10    8.62    1.52
   1 -13  10   14.07    2.01
   1 -13 -10   13.26    1.85
   1 -13  10   10.13    1.73
   1  13 -11  169.21    7.79
  -1  13 -11  176.90    7.65
   1 -13 -11  162.00    7.32
  -1 -13 -11  175.76    7.55
  -1 -13 -11  169.96    7.23
   1  13 -11  176.71    7.80
  -1  13 -11  171.24    7.76
   1 -13  11  177.46    8.08
   1  13 -11  170.45    6.87
  -1 -13  11  159.55    7.42
  -1 -13  11  150.31    7.61
   1 -13  11  167.56    7.83
  -1 -13 -11  179.92    7.83
   1 -13 -11  180.92    7.80
   1 -13  12  304.43   11.89
   1 -13 -12  330.41   11.84
  -1 -13 -12  345.04   12.10
  -1 -13  12  287.84   11.77
  -1  13 -12  318.80   11.97
   1  13 -12  295.74   11.76
  -1 -13 -12  322.50   11.38
   1  13 -12  324.30   10.91
  -1  13  12  308.44   11.11
   1 -13  12  319.89   12.22
  -1 -13  12  311.15   11.61
  -1  13 -12  323.00   11.84
   1 -13 -12  318.25   11.69
   1  13 -12  312.24   11.94
  -1  13 -13  404.88   14.49
   1  13 -13  423.83   14.46
  -1 -13 -13  409.79   13.96
   1  13 -13  404.90   13.28
  -1  13 -13  382.13   13.68
   1 -13  13  426.37   14.91
  -1 -13  13  401.85   14.03
   1  13 -13  403.12   14.48
  -1  13 -13  394.61   14.17
  -1  13 -14   70.16    4.29
   1  13 -14   72.90    4.02
   1 -13  14   74.36    4.85
  -1 -13 -14   80.71    4.66
   1  13 -14   67.44    4.61
  -1  13 -14   64.50    4.50
  -1  13 -14   72.82    4.62
   1  13 -14   68.50    4.62
  -1  13 -15   19.18    2.17
   1 -13  15   20.22    2.49
   1  13 -15   16.77    2.23
   1  13 -15   23.38    2.56
  -1  13 -15   21.96    2.53
  -1  13 -15   24.08    2.56
   1  13 -16   62.36    4.46
  -1  13 -16   64.80    4.40
  -1  13 -16   65.00    4.19
   1  13 -16   61.92    4.46
  -1  13 -16   61.02    4.43
   1 -13  16   58.56    4.32
   1  13 -17   82.71    5.35
  -1  13 -17   76.56    5.09
  -1  13 -17   92.48    5.19
   1  13 -17   96.71    5.71
  -1  13 -17   92.23    5.57
  -1  13 -18  105.99    6.00
   1  13 -18  106.81    6.18
  -1  13 -18   99.88    5.57
   1  13 -18   87.65    5.71
  -1  13 -18  111.32    6.32
  -1  13 -19   35.74    3.31
   1  13 -19   29.98    3.21
  -1  13 -19   34.63    3.13
   1  13 -19   37.83    3.57
  -1  13 -19   29.11    3.15
   1  13 -20   30.27    3.22
  -1  13 -20   23.02    2.78
  -1  13 -20   22.37    2.58
   1  13 -20   22.46    2.81
  -1  13 -20   23.59    2.86
   1  13 -21   39.55    3.82
  -1  13 -21   37.66    3.62
  -1  13 -21   44.72    3.68
  -1  13 -21   42.80    4.07
   1  13 -21   39.05    3.75
  -1  13 -22  107.02    6.16
  -1  13 -22  118.99    6.74
   1  13 -22  111.46    6.74
   1  13 -23  102.51    6.54
  -1  13 -23  100.99    6.36
  -1  13 -23  111.30    6.27
  -1  13 -23  105.82    6.89
   1  13 -24    6.56    1.78
  -1  13 -24    7.32    1.80
  -1  13 -24    7.30    1.70
   1  13 -24   10.66    2.20
  -1  13 -24    4.83    1.50
  -1  13 -25   10.09    2.20
   1  13 -25   13.89    2.43
  -1  13 -25   14.33    2.29
   1  13 -25   14.46    2.66
  -1  13 -25   11.23    2.30
   1  13 -26  126.59    7.59
  -1  13 -26  118.89    7.36
  -1  13 -26  123.26    6.99
  -1  13 -26  123.33    7.88
   1  13 -26  128.14    8.13
   1  13 -27  160.86    8.96
  -1  13 -27  183.82    9.42
  -1  13 -27  168.77    8.51
  -1  13 -27  165.10    9.42
  -1  13 -28   78.27    5.87
  -1 -14   0    1.79    0.95
  -1 -14   0    1.13    0.51
   1 -14   0    1.13    0.57
   1  14   0    1.10    0.59
  -1  14   0    1.39    0.66
   1 -14   0   -0.29    0.62
   1 -14   0    1.76    1.01
  -1 -14   0    1.14    0.58
   1 -14   0    0.36    0.49
   1 -14   1  232.90    8.70
  -1 -14  -1  229.86    8.72
   1 -14  -1  235.23    8.80
  -1 -14   1  227.51    8.64
   1  14  -1  226.79    8.03
  -1  14   1  231.12    8.82
   1 -14  -1  229.48    8.61
   1  14  -1  232.94    9.11
  -1 -14  -1  234.42    8.82
   1 -14   1  232.21    8.56
   1  14   1  234.85    9.15
  -1  14  -1  208.43    8.60
  -1 -14   1  232.24    8.68
   1 -14  -1  215.94    9.71
   1 -14   1  231.75    9.87
   1 -14  -1  236.27    9.98
  -1 -14  -1  214.50    9.81
  -1 -14   1  209.11    9.74
   1 -14   1  218.24    9.80
   1 -14  -2  133.51    6.00
   1 -14   2  130.97    5.88
  -1 -14   2  139.30    6.00
  -1 -14  -2  129.74    5.95
   1 -14  -2  122.13    5.77
  -1  14   2  127.35    5.97
  -1  14  -2  122.24    5.92
  -1 -14  -2  132.02    6.01
   1  14  -2  130.07    6.23
   1  14   2  124.75    6.15
  -1 -14   2  129.20    5.85
   1 -14   2  134.92    5.81
   1  14  -2  124.05    5.28
  -1 -14  -2  134.20    5.40
   1 -14  -2  133.35    6.95
   1 -14   2  134.22    6.97
   1 -14   2  135.18    7.08
  -1 -14  -2  135.31    7.06
   1 -14  -2  132.47    6.95
  -1 -14   2  136.22    7.16
  -1 -14   3   17.88    1.85
   1 -14  -3   21.87    2.13
   1 -14   3   19.44    1.94
  -1 -14   3   15.90    2.30
  -1 -14  -3   17.36    1.91
  -1  14  -3   19.33    1.68
  -1  14  -3   17.40    1.95
   1  14  -3   19.52    2.11
  -1 -14  -3   16.52    1.85
   1  14   3   20.80    2.12
   1 -14  -3   13.95    1.80
  -1  14   3   15.11    1.77
  -1 -14   3   14.18    1.69
   1  14  -3   17.54    1.63
   1 -14   3   16.66    1.73
   1 -14  -3   13.11    2.04
   1 -14   3   14.70    2.23
  -1 -14  -3   20.68    2.59
   1 -14  -3   16.08    2.23
   1 -14   3   20.68    2.58
  -1 -14   4  596.35   17.81
   1 -14  -4  562.59   17.88
  -1 -14  -4  594.28   18.04
  -1  14  -4  571.17   17.04
  -1  14   4  558.87   17.80
   1 -14  -4  574.54   17.81
   1  14   4  603.31   18.14
   1  14  -4  591.79   18.31
  -1 -14  -4  583.84   18.01
  -1  14  -4  549.15   17.92
   1 -14   4  555.99   17.35
   1  14  -4  561.17   16.95
  -1 -14   4  565.02   17.60
   1 -14   4  553.64   19.07
   1 -14  -4  558.69   19.19
   1 -14  -4  523.65   18.82
   1 -14   4  554.28   19.21
  -1 -14   4  531.43   19.17
  -1 -14  -4  563.49   19.15
  -1 -14  -5   76.14    4.36
  -1  14  -5   79.82    4.67
   1 -14  -5   76.08    4.37
   1  14  -5   68.07    4.38
  -1  14  -5   74.97    3.87
  -1  14  -5   81.95    4.55
   1 -14  -5   69.62    4.19
   1  14  -5   68.96    4.42
  -1 -14  -5   72.64    4.29
   1  14   5   84.57    4.58
  -1  14   5   75.98    4.27
  -1 -14   5   78.47    4.19
   1 -14   5   77.48    4.06
   1  14  -5   78.77    3.82
   1 -14   5   70.97    4.87
  -1 -14   5   75.81    5.08
   1 -14  -5   76.01    4.91
   1 -14   5   85.63    5.32
  -1 -14  -5   81.43    5.17
  -1 -14  -6  348.95   12.24
   1  14  -6  326.80   12.43
   1 -14  -6  361.47   12.36
  -1  14  -6  335.31   12.49
  -1  14  -6  358.00   11.62
  -1 -14  -6  353.22   12.33
  -1  14  -6  350.62   12.33
   1  14  -6  345.83   12.66
   1 -14  -6  346.32   12.16
   1  14   6  344.09   12.21
  -1 -14  -6  356.47   11.64
  -1 -14   6  364.43   11.96
   1 -14   6  356.76   11.72
   1  14  -6  344.34   11.31
   1 -14   6  342.52   13.21
  -1 -14  -6  341.25   13.07
  -1 -14   6  334.94   13.27
   1 -14  -6  337.22   12.95
   1 -14   6  345.16   13.36
   1 -14  -7   49.75    3.44
  -1  14  -7   49.10    3.53
   1  14  -7   51.43    3.72
  -1 -14  -7   57.48    3.72
  -1  14  -7   55.70    3.84
   1  14  -7   49.66    3.64
  -1 -14  -7   47.38    3.12
   1 -14   7   50.49    3.97
  -1 -14  -7   53.21    4.04
  -1 -14   7   49.36    4.01
   1 -14  -7   51.28    3.93
   1 -14   7   50.61    4.02
   1 -14  -8  137.13    6.32
   1  14  -8  130.79    6.54
  -1  14  -8  131.63    6.35
  -1 -14  -8  125.53    6.15
  -1  14  -8  134.89    6.55
   1  14  -8  130.30    6.45
  -1 -14  -8  133.07    5.81
  -1 -14   8  124.97    6.48
   1 -14   8  123.98    6.74
   1 -14  -8  127.76    6.63
   1 -14   8  122.63    6.75
  -1 -14   8  122.14    6.78
  -1 -14  -8  126.49    6.65
  -1 -14  -9   27.86    2.65
   1  14  -9   30.52    2.89
  -1  14  -9   32.24    2.81
   1 -14  -9   29.38    2.64
  -1  14  -9   34.80    3.03
   1  14  -9   27.01    2.70
  -1 -14  -9   26.95    2.38
  -1 -14   9   26.99    2.72
   1 -14   9   34.13    3.22
   1 -14  -9   27.35    2.80
   1 -14   9   23.60    2.72
  -1 -14  -9   30.82    2.99
  -1 -14   9   28.84    3.02
   1 -14 -10    3.37    1.07
   1  14 -10    1.56    0.74
  -1  14 -10    0.48    0.65
  -1 -14 -10    1.33    0.84
  -1 -14  10    1.99    0.90
  -1  14 -10    1.03    0.55
   1  14 -10    1.03    0.60
  -1 -14 -10    0.77    0.61
  -1 -14  10    0.52    0.70
   1 -14  10    1.17    0.79
   1 -14 -10    0.77    0.69
   1 -14  10    1.13    0.90
  -1  14 -11   12.25    1.77
   1  14 -11   11.97    1.81
  -1 -14 -11    9.33    1.49
  -1  14 -11    9.49    1.61
   1  14 -11   11.90    1.71
  -1 -14 -11    8.65    1.60
  -1 -14  11   10.92    1.91
  -1 -14  11    8.97    1.57
   1 -14  11    5.89    1.51
   1 -14 -11    8.61    1.66
   1 -14  11    8.36    1.70
   1 -14  12  179.52    8.25
   1 -14 -12  188.74    8.10
  -1 -14  12  165.54    8.11
  -1 -14 -12  173.07    8.00
   1  14 -12  176.97    8.14
  -1  14 -12  179.88    8.17
  -1 -14 -12  189.85    7.72
   1  14 -12  169.46    7.05
   1 -14  12  150.04    7.89
  -1 -14  12  170.04    7.83
   1  14 -12  180.19    8.20
  -1  14 -12  180.79    7.99
  -1  14 -13  186.49    8.50
   1  14 -13  174.71    8.29
  -1 -14 -13  189.17    7.96
   1 -14  13  180.25    8.59
  -1  14 -13  186.42    7.91
  -1 -14  13  196.71    8.34
  -1  14 -13  187.46    8.35
   1  14 -13  182.76    8.50
  -1  14 -14  321.86   11.92
   1 -14  14  328.35   12.85
  -1  14 -14  329.81   12.50
   1  14 -14  329.50   12.83
   1  14 -14  350.19   12.91
  -1  14 -14  320.38   12.63
   1  14 -15   12.95    1.97
  -1  14 -15   11.22    1.78
  -1  14 -15    8.94    1.61
   1 -14  15   10.22    1.79
   1  14 -15   13.49    2.02
  -1  14 -15   13.48    2.02
  -1  14 -16  310.34   11.66
   1 -14  16  299.93   12.21
   1  14 -16  315.38   12.50
  -1  14 -16  310.43   12.15
   1  14 -16  317.77   12.48
  -1  14 -16  323.44   12.55
  -1  14 -17   18.49    2.40
   1  14 -17   19.20    2.53
  -1  14 -17   16.26    2.12
   1  14 -17   17.68    2.46
  -1  14 -17   16.73    2.37
  -1  14 -18   60.72    4.51
   1  14 -18   58.88    4.58
  -1  14 -18   67.92    4.45
   1  14 -18   71.02    5.00
  -1  14 -18   63.67    4.78
  -1  14 -19    1.54    1.14
   1  14 -19    0.33    0.88
  -1  14 -19    2.14    0.96
   1  14 -19    0.98    0.89
  -1  14 -19    1.31    0.99
  -1  14 -20    0.95    0.90
   1  14 -20    0.33    0.96
  -1  14 -20    1.10    0.91
   1  14 -20    1.01    0.85
  -1  14 -20    1.35    0.91
   1  14 -21    0.34    0.99
  -1  14 -21   -0.65    1.07
  -1  14 -21    0.28    0.81
  -1  14 -21    1.05    1.06
   1  14 -21    0.35    0.74
   1  14 -22   64.51    5.01
  -1  14 -22   60.42    4.75
  -1  14 -22   75.38    4.94
  -1  14 -22   60.00    4.92
   1  14 -22   59.75    4.84
  -1  14 -23    5.56    1.63
   1  14 -23    3.65    1.48
   1  14 -23    5.16    1.58
  -1  14 -23    8.60    1.96
  -1  14 -23    2.99    1.18
   1  14 -24  243.86   11.20
  -1  14 -24  230.07   10.86
  -1  14 -24  230.88   11.24
   1  14 -24  249.17   11.40
   1  14 -24  247.36   11.85
  -1  14 -24  234.44   11.42
  -1  14 -24  251.35   10.61
   1  14 -25   21.59    3.09
  -1  14 -25   27.73    3.38
   1  14 -25   31.65    3.64
  -1  14 -25   21.92    3.17
  -1  14 -25   20.51    3.10
   1  14 -25   21.27    3.27
  -1  14 -25   18.22    2.64
   1  14 -26  144.21    8.25
  -1  14 -26  145.26    8.19
  -1  14 -26  144.21    8.43
   1  14 -26  135.29    8.18
  -1  14 -26  138.83    8.45
  -1  14 -27   66.26    5.36
  -1  14 -27   57.95    5.34
  -1 -15   0    1.60    0.72
   1 -15   0    1.60    0.79
  -1 -15   0   -0.32    0.90
  -1 -15   0    1.21    0.82
   1 -15   0    1.15    0.66
   1 -15   0    0.31    0.78
   1 -15   0   -0.31    0.98
   1  15   0    1.88    0.81
  -1  15   0    2.13    0.84
  -1 -15   1  239.81    9.00
  -1 -15  -1  240.98    9.07
   1 -15   1  229.66    8.96
   1 -15  -1  243.33    9.15
   1 -15   1  233.68    8.83
  -1 -15  -1  228.96    9.00
  -1 -15   1  229.13    8.91
  -1  15   1  228.08    9.09
   1  15   1  239.49    9.41
  -1  15  -1  232.68    9.16
   1 -15  -1  238.08    8.95
   1  15  -1  242.17    9.52
   1 -15  -1  225.88   10.13
   1 -15   1  232.63   10.21
  -1 -15   1  224.17   10.21
   1 -15  -1  230.49   10.16
   1 -15   1  231.25   10.30
  -1 -15  -1  229.83   10.23
  -1 -15   2  609.52   19.04
  -1 -15  -2  632.70   19.33
   1 -15  -2  622.23   19.27
   1 -15   2  612.92   19.10
   1 -15   2  649.61   18.92
  -1 -15   2  606.79   19.04
   1 -15  -2  615.38   19.08
  -1  15   2  606.96   19.29
   1  15   2  597.18   19.62
  -1 -15  -2  628.79   19.33
  -1  15  -2  632.63   19.32
   1  15  -2  603.14   19.63
   1 -15  -2  607.86   20.66
   1 -15   2  593.07   20.55
   1 -15   2  612.69   20.78
  -1 -15  -2  617.91   20.79
   1 -15  -2  601.59   20.54
  -1 -15   2  601.57   20.81
  -1 -15   3   99.06    4.96
   1 -15   3   94.46    4.89
   1 -15  -3   98.46    5.10
  -1 -15  -3   94.13    4.97
   1 -15   3   98.79    4.83
  -1 -15   3   87.75    4.72
  -1  15   3   90.03    4.93
   1  15   3   94.53    5.17
  -1  15  -3   91.56    5.04
   1  15  -3   96.55    5.33
  -1 -15  -3   99.59    5.14
   1 -15  -3  100.14    5.03
   1 -15   3   96.82    5.86
   1 -15  -3   98.43    5.94
   1 -15  -3   96.48    5.87
  -1 -15   3   88.94    5.80
   1 -15   3   88.96    5.76
  -1 -15  -3   89.14    5.77
  -1 -15  -4  275.28    9.97
   1 -15  -4  245.48    9.71
   1 -15   4  263.89    9.45
  -1 -15   4  243.19    9.53
  -1  15   4  250.55    9.68
   1  15  -4  252.04   10.15
   1  15   4  260.37   10.04
   1 -15  -4  284.82   10.00
  -1  15  -4  243.65    9.82
  -1 -15  -4  263.98    9.91
   1 -15  -4  242.43   10.75
   1 -15   4  262.52   10.99
  -1 -15  -4  257.63   10.96
   1 -15  -4  270.80   10.99
   1 -15   4  246.57   10.88
  -1 -15   4  256.11   11.07
  -1 -15   5    3.75    1.23
  -1 -15  -5    4.37    1.11
  -1 -15  -5    0.90    0.86
   1 -15  -5    4.35    1.12
  -1 -15   5    3.67    1.01
   1 -15   5    3.24    0.86
   1  15   5    4.34    1.12
  -1  15   5    3.13    0.94
   1 -15  -5    3.81    1.07
  -1  15  -5    2.27    0.81
   1  15  -5    3.01    1.05
  -1 -15  -5    4.41    1.12
   1 -15  -5    4.07    1.41
   1 -15   5    3.99    1.31
   1 -15  -5    4.65    1.33
   1 -15   5    5.29    1.43
  -1 -15  -6   53.27    3.65
   1 -15  -6   45.54    3.47
   1  15  -6   54.26    3.88
  -1  15  -6   50.24    3.78
   1  15   6   59.11    3.82
   1  15  -6   57.67    4.02
  -1  15  -6   47.41    3.59
   1 -15  -6   57.98    3.77
   1 -15   6   51.42    3.29
   1 -15   6   48.30    4.03
   1 -15  -6   50.79    4.05
   1 -15   6   53.76    4.25
  -1 -15   6   48.72    4.12
  -1 -15  -6   55.20    4.22
   1  15  -7  154.72    7.36
  -1  15  -7  159.72    7.44
  -1  15  -7  142.47    7.03
   1  15  -7  152.54    7.39
   1 -15  -7  155.12    7.00
  -1 -15   7  153.67    7.56
   1 -15   7  154.97    7.83
   1 -15  -7  172.37    7.97
   1 -15   7  163.67    8.09
  -1 -15  -7  159.62    7.82
  -1 -15   7  162.78    8.15
  -1  15  -7  151.21    6.43
  -1  15  -8  163.17    7.45
   1  15  -8  155.67    7.58
   1 -15  -8  183.89    7.63
   1 -15   8  148.62    7.81
  -1 -15   8  158.91    7.68
   1 -15  -8  169.08    7.96
   1 -15   8  163.85    8.09
  -1 -15  -8  152.01    7.77
  -1 -15   8  168.72    8.24
   1  15  -8  160.81    7.57
  -1  15  -8  153.41    7.49
  -1  15  -9   48.52    3.69
   1  15  -9   45.21    3.66
   1 -15   9   43.40    3.80
  -1 -15   9   51.77    3.95
   1 -15   9   43.87    3.83
  -1 -15  -9   53.10    4.01
   1 -15  -9   44.58    3.75
  -1 -15   9   42.43    3.82
   1  15  -9   53.26    3.91
  -1  15  -9   47.43    3.75
  -1  15 -10    2.03    1.00
   1  15 -10    1.65    0.83
  -1 -15 -10    4.76    1.34
  -1  15 -10    1.65    0.79
   1  15 -10    2.20    0.98
  -1 -15  10    2.12    1.00
  -1 -15  10    1.66    0.84
   1 -15  10    1.24    0.94
   1 -15 -10    2.98    1.07
   1 -15  10    2.99    1.14
   1  15 -11  136.56    7.19
  -1  15 -11  150.90    7.20
   1 -15  11  155.46    7.76
  -1  15 -11  148.56    7.37
   1  15 -11  152.14    7.39
  -1 -15  11  134.81    7.01
   1 -15  11  143.13    7.40
  -1 -15 -11  167.84    7.71
  -1 -15  11  131.58    7.25
   1 -15 -11  154.43    7.38
   1  15 -12  115.91    6.41
  -1  15 -12  121.14    6.41
  -1 -15  12  115.03    6.30
  -1  15 -12  119.76    6.53
   1  15 -12  120.82    6.54
   1 -15  12  120.00    6.70
   1  15 -13   98.21    5.84
  -1  15 -13  109.03    5.89
   1 -15  13   86.66    5.66
  -1 -15  13  102.21    5.70
  -1  15 -13   93.41    5.70
   1  15 -13   90.90    5.65
   1  15 -14   11.47    1.88
  -1  15 -14   10.06    1.73
   1 -15  14    9.80    1.90
  -1  15 -14    8.08    1.58
   1  15 -14    9.29    1.71
  -1  15 -14    9.24    1.59
   1  15 -15    0.93    0.78
  -1  15 -15    0.86    0.91
  -1  15 -15   -0.73    0.73
   1 -15  15    0.63    0.74
  -1  15 -15    0.31    0.77
   1  15 -15    2.15    0.88
  -1  15 -16   94.48    5.35
   1  15 -16   98.82    5.99
  -1  15 -16   97.36    5.95
  -1  15 -16  101.05    5.90
   1  15 -16   92.16    5.88
   1 -15  16   82.74    5.59
  -1  15 -17  225.34    9.36
  -1  15 -17  237.76   10.13
   1  15 -17  215.82   10.03
  -1  15 -17  217.54   10.04
   1  15 -17  218.79   10.05
  -1  15 -18  131.60    6.74
  -1  15 -18  130.88    7.38
   1  15 -18  139.24    7.56
   1  15 -18  136.72    7.49
  -1  15 -18  140.00    7.39
  -1  15 -19   19.18    2.53
   1  15 -19   15.35    2.45
   1  15 -19   19.80    2.74
  -1  15 -19   14.02    2.32
  -1  15 -19   16.02    2.23
   1  15 -20    0.70    0.94
  -1  15 -20    1.32    1.04
  -1  15 -20    0.35    0.89
   1  15 -20    0.70    1.06
  -1  15 -20    1.12    0.84
  -1  15 -21   92.81    6.00
   1  15 -21   77.09    5.65
   1  15 -21   88.73    5.97
  -1  15 -21   86.79    6.00
  -1  15 -21   83.26    5.33
   1  15 -22  208.43   10.14
  -1  15 -22  216.88   10.10
  -1  15 -22  215.80   10.35
   1  15 -22  201.07   10.03
  -1  15 -22  209.81    9.40
  -1  15 -23   87.37    5.96
   1  15 -23   87.10    6.14
  -1  15 -23   86.26    5.50
  -1  15 -23   79.77    5.92
   1  15 -23   84.86    6.02
  -1  15 -24  105.25    6.67
   1  15 -24   83.90    6.21
  -1  15 -24  107.24    6.98
   1  15 -24   91.13    6.39
  -1  15 -24   96.00    6.59
  -1  15 -25   14.44    2.61
   1  15 -25   11.50    2.36
  -1  15 -25   15.67    2.73
  -1  15 -25   13.82    2.57
   1  15 -25   13.18    2.49
  -1  15 -26   14.45    2.66
  -1  15 -26   15.66    2.84
   1 -16   0    1.31    0.94
   1 -16   0   -0.40    0.77
   1  16   0   -0.25    0.76
  -1  16   0   -0.23    0.90
   1 -16  -1   22.06    2.83
   1 -16   1   24.95    2.96
   1  16   1   22.64    2.45
   1 -16   1   29.39    2.52
   1  16  -1   24.66    2.60
  -1  16   1   22.15    2.32
  -1  16  -1   22.46    2.36
   1 -16  -1   30.16    2.58
   1 -16  -2  224.48   10.13
   1 -16   2  217.23    9.97
   1 -16   2  221.04    8.58
   1  16  -2  220.85    9.29
   1  16   2  229.47    9.27
   1 -16  -2  218.43    8.70
  -1  16  -2  220.51    9.01
  -1  16   2  217.49    8.90
   1 -16   3  418.88   15.78
   1 -16  -3  424.14   15.89
   1 -16   3  440.34   14.12
  -1  16   3  425.08   14.49
  -1  16  -3  404.14   14.53
   1 -16  -3  438.29   14.48
   1  16   3  429.17   14.82
   1  16  -3  425.82   14.96
   1 -16  -4    1.33    1.01
   1 -16   4    0.98    0.99
   1 -16   4    3.06    0.86
  -1  16   4    3.57    1.05
  -1  16  -4    2.62    0.82
   1  16  -4    4.71    1.28
   1  16   4    2.68    0.93
   1 -16  -5  299.08   12.41
   1 -16   5  287.32   12.15
   1 -16   5  312.44   10.74
  -1  16   5  292.40   10.96
   1  16   5  296.83   11.29
   1  16  -5  298.95   11.61
  -1  16  -5  296.98   11.30
   1  16   6    2.65    1.03
  -1  16  -6    1.47    0.70
   1  16  -6    0.54    0.73
   1 -16   6    0.33    0.82
   1 -16  -6    1.00    0.90
   1  16  -7  287.41   11.37
  -1  16  -7  289.17   11.10
   1  16  -7  295.20   11.46
  -1  16  -7  283.69   11.32
  -1 -16   7  282.26   11.56
   1 -16   7  266.38   11.64
   1  16  -8    2.25    1.05
  -1  16  -8    3.62    1.08
  -1  16  -8    4.17    1.10
   1  16  -8    4.44    1.19
   1 -16   8    4.59    1.40
  -1 -16   8    5.09    1.46
   1  16  -9   38.85    3.47
  -1  16  -9   39.61    3.42
  -1  16  -9   38.20    3.41
   1  16  -9   49.46    3.84
  -1 -16   9   41.32    3.67
   1 -16   9   34.38    3.55
   1  16 -10   19.34    2.52
  -1  16 -10   21.39    2.49
  -1 -16  10   14.47    2.17
   1 -16  10   26.28    3.00
   1  16 -10   22.23    2.61
  -1  16 -10   21.14    2.56
  -1  16 -11   68.25    4.61
   1  16 -11   67.16    4.73
  -1 -16  11   64.79    4.63
   1  16 -11   69.90    4.83
  -1  16 -11   69.95    4.79
   1 -16  11   66.22    4.91
   1  16 -12   15.73    2.28
  -1  16 -12   14.05    2.04
   1 -16  12   13.21    2.26
  -1 -16  12   13.66    2.07
   1  16 -12   15.13    2.19
  -1  16 -12   13.31    2.07
   1 -16  13   97.40    6.08
  -1  16 -13  100.10    5.85
   1  16 -13   99.80    6.03
  -1  16 -13   97.58    5.94
   1  16 -13   91.76    5.80
   1  16 -14   12.01    1.95
  -1  16 -14   10.10    1.85
   1  16 -14   12.30    2.04
  -1  16 -14   12.00    1.82
   1 -16  14    7.32    1.76
  -1  16 -14    9.10    1.75
  -1  16 -15  415.90   14.55
   1 -16  15  398.02   15.49
  -1  16 -15  407.94   15.48
   1  16 -15  418.11   15.55
  -1  16 -15  419.09   15.33
   1  16 -15  432.13   15.71
   1  16 -16    2.63    1.14
  -1  16 -16    3.95    1.30
  -1  16 -16    2.80    1.01
  -1  16 -16    2.15    1.14
   1  16 -16    4.63    1.34
  -1  16 -17  122.37    6.38
  -1  16 -17  121.30    7.06
   1  16 -17  120.74    7.06
   1  16 -17  124.68    7.17
  -1  16 -17  125.63    6.97
   1  16 -18   23.50    2.91
  -1  16 -18   19.69    2.79
  -1  16 -18   22.32    2.59
   1  16 -18   19.76    2.80
  -1  16 -18   21.11    2.77
   1  16 -19   13.12    2.38
  -1  16 -19   20.58    2.86
  -1  16 -19   15.72    2.22
   1  16 -19   17.04    2.57
  -1  16 -19   13.01    2.17
  -1  16 -20    0.73    1.15
   1  16 -20    1.46    1.20
  -1  16 -20    0.28    0.86
  -1  16 -20   -0.69    1.22
   1  16 -20   -0.36    1.15
  -1  16 -21   41.97    3.72
   1  16 -21   55.45    4.69
  -1  16 -21   50.45    4.54
  -1  16 -21   45.28    4.17
   1  16 -21   44.90    4.27
   1  16 -22   12.97    2.38
  -1  16 -22   11.53    2.29
  -1  16 -22   14.90    2.32
  -1  16 -22   11.53    2.31
   1  16 -22   14.84    2.64
  -1  16 -23  118.84    7.45
   1  16 -23  122.80    7.48
  -1  16 -23  119.36    7.25
   1  16 -23  118.81    7.38
   1  16 -24    0.40    1.32
  -1  16 -24    0.38    1.26
  -1  16 -24    0.81    1.16
   1  16 -24   -0.80    1.38
  -1  16 -25  211.61   10.51
  -1  17   0    0.24    0.61
   1  17   0    0.27    0.62
   1 -17   0    0.35    0.81
   1  17   1  111.32    6.06
  -1  17   1  113.26    5.89
   1  17  -1  104.87    5.97
  -1  17  -1  117.13    5.98
   1 -17  -1  112.06    6.75
   1 -17   1  109.74    6.64
  -1  17  -2  131.73    6.56
  -1  17   2  130.95    6.48
   1  17  -2  134.73    6.84
   1  17   2  135.71    6.76
   1 -17   2  130.98    7.41
   1 -17  -2  145.77    7.77
  -1  17   3  289.41   11.25
   1  17   3  318.65   11.74
  -1  17  -3  297.07   11.47
   1  17  -3  307.18   11.84
   1 -17   3  301.53   12.58
   1 -17  -3  301.56   12.67
  -1  17   4   46.73    3.51
   1  17  -4   39.89    3.49
  -1  17  -4   42.33    3.47
   1  17   4   52.53    3.82
   1 -17  -4   48.29    4.27
   1 -17   4   49.93    4.25
   1  17   5   16.40    2.14
  -1  17  -5   19.46    2.35
  -1  17   5   15.92    2.06
   1  17  -5   18.80    2.38
   1 -17  -5   19.10    2.72
   1 -17   5   14.10    2.27
   1  17  -6  206.91    9.01
  -1  17  -6  193.27    8.56
   1  17   6  187.69    8.40
  -1 -17   6  194.40    9.18
   1 -17   6  178.45    9.06
   1 -17  -6  195.74    9.52
  -1  17  -7  254.00   10.48
   1  17  -7  264.59   10.88
   1 -17  -7  269.44   11.63
   1 -17   7  268.74   11.49
  -1 -17   7  254.11   11.03
  -1  17  -8  133.31    6.83
   1  17  -8  133.96    7.05
   1  17  -8  129.69    6.95
  -1  17  -8  139.29    7.14
   1 -17   8  135.70    7.48
   1 -17  -8  121.21    7.26
  -1 -17   8  122.96    6.97
  -1  17  -9   78.03    5.02
   1  17  -9   81.34    5.27
   1  17  -9   79.16    5.17
  -1  17  -9   75.15    5.08
   1 -17   9   72.84    5.33
  -1 -17   9   72.75    5.12
   1  17 -10    8.34    1.71
  -1  17 -10    7.68    1.58
  -1  17 -10    7.31    1.58
   1  17 -10   11.25    1.92
   1 -17  10    9.69    2.08
  -1 -17  10   10.37    1.98
  -1  17 -11   60.87    4.47
   1  17 -11   67.48    4.84
   1 -17  11   60.39    4.82
  -1 -17  11   64.12    4.67
  -1  17 -11   70.83    4.93
   1  17 -11   60.90    4.59
   1 -17  12  202.22    9.72
  -1  17 -12  216.68    9.44
   1  17 -12  197.77    9.41
  -1 -17  12  188.99    9.09
   1  17 -12  212.59    9.62
  -1  17 -12  205.60    9.51
   1  17 -13  182.27    8.91
  -1  17 -13  180.88    8.89
   1 -17  13  179.74    9.03
   1  17 -13  187.41    9.00
  -1  17 -13  190.38    8.82
   1 -17  14   51.80    4.41
  -1  17 -14   47.96    4.16
   1  17 -14   51.75    4.34
   1  17 -14   57.13    4.55
  -1  17 -14   48.28    4.09
  -1  17 -14   49.64    3.75
   1  17 -15    7.10    1.65
  -1  17 -15    6.75    1.65
   1 -17  15    7.67    1.80
   1  17 -15    6.73    1.71
  -1  17 -15    5.66    1.57
  -1  17 -15    5.40    1.38
  -1  17 -16   39.95    3.31
  -1  17 -16   38.56    3.63
   1  17 -16   35.74    3.70
   1  17 -16   35.93    3.66
  -1  17 -16   41.74    3.90
  -1  17 -17   53.69    4.00
   1  17 -17   50.89    4.43
  -1  17 -17   50.94    4.28
  -1  17 -17   59.81    4.76
   1  17 -17   46.85    4.26
  -1  17 -18   60.22    4.31
   1  17 -18   63.56    5.01
  -1  17 -18   63.49    4.88
  -1  17 -18   61.38    4.91
   1  17 -18   62.54    4.94
  -1  17 -19   34.82    3.30
   1  17 -19   33.77    3.72
  -1  17 -19   36.36    3.84
  -1  17 -19   35.84    3.66
   1  17 -19   38.98    3.94
   1  17 -20    3.76    1.30
  -1  17 -20    1.51    1.19
  -1  17 -20    2.01    1.07
   1  17 -20    3.39    1.48
  -1  17 -20    2.48    1.27
  -1  17 -21   39.34    4.11
   1  17 -21   42.24    4.16
   1  17 -21   40.72    4.19
  -1  17 -21   46.16    4.29
   1  17 -22   27.51    3.49
  -1  17 -22   33.62    3.76
  -1  17 -22   34.30    3.68
   1  17 -22   28.33    3.51
  -1  17 -23   58.11    4.99
  -1  17 -24    1.96    1.35
   1  18   0   -0.28    0.96
  -1  18   0   -0.26    0.84
   1 -18   0   -0.37    0.93
   1  18  -1   18.34    2.36
  -1  18  -1   16.49    2.16
  -1  18   1   13.16    1.91
   1  18   1   13.87    2.05
   1 -18   1   14.28    2.45
   1 -18  -1   14.01    2.47
  -1  18   2   55.27    4.08
   1  18   2   72.48    4.79
   1  18  -2   68.42    4.71
  -1  18  -2   69.91    4.55
   1 -18  -2   73.28    5.41
   1 -18   2   60.87    4.96
   1  18  -3    1.73    0.91
   1  18   3    1.09    0.78
  -1  18  -3    3.15    0.97
  -1  18   3    3.00    1.07
   1 -18   3    3.99    1.63
   1 -18  -3    0.37    0.94
  -1  18   4  395.40   14.28
   1  18   4  429.19   14.83
  -1  18  -4  395.62   14.51
   1  18  -4  413.65   14.97
   1 -18   4  398.35   15.67
   1 -18  -4  401.45   15.82
   1  18   5   32.32    2.98
  -1  18   5   35.26    3.03
  -1  18  -5   31.92    3.03
   1  18  -5   26.36    2.91
   1 -18  -5   33.60    3.63
   1 -18   5   28.96    3.36
  -1 -18   5   30.73    3.38
   1  18   6  220.11    9.60
  -1  18  -6  247.72   10.05
   1  18  -6  236.31   10.23
   1 -18  -6  238.92   10.98
  -1 -18   6  237.59   10.64
   1 -18   6  223.75   10.63
  -1  18  -7   17.92    2.31
   1  18  -7   12.47    2.08
   1 -18  -7   10.52    2.18
   1 -18   7   11.58    2.26
  -1 -18   7   12.92    2.30
   1  18  -8  140.96    7.36
  -1  18  -8  130.35    6.91
   1 -18   8  137.30    7.71
   1 -18  -8  128.42    7.62
  -1 -18   8  126.83    7.25
   1  18  -9    6.98    1.71
  -1  18  -9   11.39    1.97
  -1  18  -9   12.62    2.08
   1  18  -9   11.67    1.97
   1 -18   9   14.89    2.52
  -1 -18   9   14.74    2.45
   1 -18  -9    9.05    2.06
  -1  18 -10   12.85    2.05
   1  18 -10    9.68    1.89
  -1  18 -10    9.29    1.85
   1  18 -10   11.84    2.00
  -1 -18  10    8.30    1.81
   1 -18 -10    8.31    1.96
   1 -18  10   10.90    2.13
  -1  18 -11    0.30    1.05
   1  18 -11    0.66    0.83
  -1 -18  11    0.33    0.89
   1 -18  11   -0.73    1.04
   1  18 -11   -1.30    1.08
  -1  18 -11    0.65    0.82
   1 -18  12   89.72    6.06
  -1  18 -12   86.74    5.60
   1  18 -12   82.55    5.69
   1  18 -12   89.50    5.83
  -1  18 -12   99.47    6.09
  -1 -18  12   84.43    5.62
   1  18 -13   18.40    2.70
  -1  18 -13   20.35    2.68
   1 -18  13   16.37    2.64
  -1  18 -13   18.64    2.61
   1  18 -13   13.90    2.42
   1 -18  14  212.55   10.25
  -1  18 -14  224.64   10.30
   1  18 -14  214.80   10.16
  -1  18 -14  213.49    9.90
   1  18 -14  229.82   10.40
  -1  18 -14  214.93    9.22
   1  18 -15   -0.71    1.12
  -1  18 -15    1.41    0.95
   1 -18  15    2.19    1.10
   1  18 -15    0.35    1.06
  -1  18 -15   -0.33    1.09
  -1  18 -15    0.26    0.83
  -1  18 -16  214.41    9.33
  -1  18 -16  229.47   10.30
   1  18 -16  237.98   10.68
   1  18 -16  198.87   10.07
  -1  18 -16  228.03   10.55
  -1  18 -17    1.36    0.94
   1  18 -17    1.82    1.10
  -1  18 -17    0.34    1.26
  -1  18 -17    1.47    1.16
   1  18 -17    1.10    1.21
  -1  18 -18   67.91    4.63
   1  18 -18   65.08    5.19
  -1  18 -18   68.40    5.32
   1  18 -18   66.11    5.24
  -1  18 -18   68.32    5.20
   1  18 -19    4.17    1.59
  -1  18 -19    6.41    1.74
  -1  18 -19    9.52    2.09
   1  18 -19    8.38    2.03
  -1  18 -20    3.65    1.52
   1  18 -20    4.64    1.65
   1  18 -20    3.49    1.39
  -1  18 -20    5.05    1.66
  -1  18 -21    2.98    1.38
   1  18 -21    1.19    1.25
  -1  18 -21    1.59    1.31
   1  18 -21    1.59    1.37
  -1  18 -22   53.50    4.81
  -1  19   0    0.81    0.77
   1  19   0   -0.59    0.84
   1 -19   0   -0.39    0.97
  -1  19   1  117.06    6.30
  -1  19  -1  125.97    6.50
   1  19   1  111.41    6.40
   1  19  -1  124.79    6.71
   1 -19  -1  111.70    7.14
   1 -19   1  130.15    7.54
   1  19  -2  227.56   10.14
  -1  19   2  229.45    9.77
  -1  19  -2  246.42   10.20
   1  19   2  247.31   10.26
   1 -19   2  231.17   11.01
   1 -19  -2  239.27   11.19
   1  19   3  157.37    7.68
  -1  19  -3  159.11    7.63
   1  19  -3  159.27    7.93
  -1  19   3  144.53    7.21
   1 -19  -3  147.63    8.41
   1 -19   3  147.86    8.29
  -1  19   4  174.75    8.10
   1  19   4  194.34    8.63
  -1  19  -4  177.73    8.33
   1  19  -4  187.81    8.82
   1 -19  -4  177.36    9.36
  -1 -19   4  167.09    8.95
   1 -19   4  181.74    9.35
  -1  19  -5    6.25    1.50
   1  19   5    8.76    1.69
   1  19  -5    9.01    1.76
   1 -19   5    7.20    1.82
   1 -19  -5    8.24    2.06
  -1 -19   5    4.38    1.49
   1  19   6   33.01    3.17
  -1  19  -6   36.70    3.39
   1  19  -6   32.16    3.30
  -1 -19   6   28.95    3.37
   1 -19   6   31.79    3.65
   1 -19  -6   25.19    3.31
   1  19  -7   90.06    5.87
  -1  19  -7  104.09    6.03
   1 -19   7  104.26    6.66
  -1 -19   7  101.34    6.40
   1 -19  -7   99.61    6.64
   1  19  -8  116.21    6.80
  -1  19  -8  121.97    6.68
   1 -19   8  115.64    7.17
  -1 -19   8  122.78    7.13
   1 -19  -8  116.38    7.30
  -1  19  -9   21.56    2.71
   1  19  -9   22.49    2.84
   1 -19  -9   22.62    3.08
   1 -19   9   17.47    2.82
  -1 -19   9   23.94    3.02
   1  19 -10    1.01    1.07
  -1  19 -10    0.31    1.07
  -1  19 -10    2.02    0.96
   1  19 -10   -0.34    1.36
   1 -19  10    2.66    1.36
   1 -19 -10    1.19    1.14
  -1 -19  10    1.40    1.11
  -1  19 -11   70.26    5.05
   1  19 -11   73.12    5.27
   1 -19 -11   74.64    5.65
   1 -19  11   72.97    5.48
  -1 -19  11   60.96    4.92
   1  19 -11   68.56    5.13
  -1  19 -11   70.05    5.16
   1 -19  12   68.74    5.40
  -1  19 -12   70.72    5.14
   1  19 -12   68.73    5.23
   1 -19 -12   83.25    5.95
   1  19 -12   75.67    5.39
  -1  19 -12   72.50    5.33
   1 -19  13   39.89    4.14
   1 -19 -13   38.42    4.01
  -1  19 -13   39.12    3.86
   1  19 -13   42.30    3.99
  -1  19 -13   37.66    3.73
   1  19 -13   49.06    4.30
   1 -19  14   11.03    2.21
   1 -19 -14   12.25    2.41
   1  19 -14   15.45    2.45
  -1  19 -14   14.72    2.38
  -1  19 -14   17.87    2.56
   1  19 -14   11.95    2.21
   1  19 -15    7.70    1.93
  -1  19 -15    6.95    1.95
   1  19 -15    6.58    1.82
  -1  19 -15    5.16    1.55
  -1  19 -15    7.32    1.60
  -1  19 -16   93.78    6.37
   1  19 -16  111.89    6.88
  -1  19 -16  102.49    6.45
   1  19 -16  103.95    6.64
  -1  19 -16   92.12    5.58
  -1  19 -17  116.07    7.24
   1  19 -17  126.63    7.51
   1  19 -17  112.15    7.11
  -1  19 -17  122.62    7.17
   1  19 -18   93.81    6.48
  -1  19 -18   97.87    6.58
  -1  19 -18   96.92    6.41
   1  19 -18   95.18    6.49
  -1  19 -19   13.80    2.63
   1  19 -19   13.41    2.52
  -1  19 -19   14.00    2.49
   1  19 -19   16.02    2.61
  -1  19 -20   -0.38    1.34
  -1  19 -21   23.80    3.25
  -1  20   0   -1.12    0.89
   1  20   0   -0.92    0.93
   1 -20   0   -0.40    1.09
  -1  20   1   24.76    2.80
  -1  20  -1   22.44    2.71
   1  20  -1   30.74    3.22
   1  20   1   28.67    3.12
   1 -20   1   28.13    3.46
   1 -20  -1   36.08    3.88
   1  20   2    3.02    1.23
  -1  20   2    3.59    1.21
  -1  20  -2    3.44    1.23
   1  20  -2    1.88    0.95
   1 -20   2    3.20    1.48
   1 -20  -2    2.85    1.35
   1  20  -3  213.86    9.66
   1  20   3  203.59    9.31
  -1  20  -3  196.01    9.10
  -1  20   3  205.32    9.11
   1 -20  -3  234.14   10.91
   1 -20   3  191.93   10.03
  -1  20   4   -0.27    0.86
  -1  20  -4    1.17    0.93
   1  20   4    0.89    0.75
   1  20  -4    2.56    1.14
   1 -20  -4    0.41    0.96
  -1 -20   4   -0.77    1.28
   1 -20   4    1.20    1.08
  -1  20  -5  255.95   10.65
   1  20  -5  245.86   10.82
   1  20   5  236.09   10.37
   1 -20  -5  254.54   11.80
  -1 -20   5  244.03   11.35
   1 -20   5  246.66   11.50
   1  20  -6   15.46    2.36
   1  20   6   14.00    2.17
  -1  20  -6   16.91    2.39
   1 -20  -6   14.84    2.69
  -1 -20   6   11.02    2.21
   1 -20   6   17.03    2.80
  -1  20  -7  123.82    7.04
   1  20  -7  138.33    7.53
   1 -20   7  124.49    7.61
   1 -20  -7  134.48    8.02
  -1 -20   7  133.38    7.66
  -1  20  -8    3.44    1.37
   1  20  -8    1.69    1.17
   1 -20   8    3.57    1.42
  -1 -20   8    2.62    1.47
   1 -20  -8    4.56    1.77
  -1  20  -9   18.43    2.58
   1  20  -9   19.20    2.70
   1 -20   9   14.25    2.58
  -1 -20   9   18.88    2.80
   1 -20  -9   20.76    3.08
   1  20 -10    3.49    1.38
  -1  20 -10    2.90    1.35
   1 -20  10    3.95    1.51
   1 -20 -10    3.32    1.49
  -1 -20  10    3.30    1.45
  -1  20 -11   35.55    3.53
   1  20 -11   32.07    3.53
  -1  20 -11   32.87    3.58
   1  20 -11   27.85    3.27
   1 -20 -11   33.23    3.91
   1 -20  11   34.01    3.85
  -1 -20  11   32.71    3.63
   1  20 -12    3.99    1.55
  -1  20 -12    6.72    1.79
   1 -20  12    3.55    1.46
   1 -20 -12    6.23    1.86
   1  20 -12    4.34    1.62
  -1  20 -12    3.98    1.59
   1 -20  13  121.28    7.63
  -1  20 -13  141.69    7.64
   1  20 -13  123.14    7.45
   1  20 -13  138.48    7.80
  -1  20 -13  135.49    7.73
   1 -20 -13  138.67    8.18
  -1  20 -14    2.79    1.38
   1  20 -14    1.50    1.13
  -1  20 -14    2.61    1.33
   1  20 -14    1.87    1.18
   1 -20 -14    2.48    1.37
   1 -20  14    5.93    1.77
  -1  20 -15  173.28    9.20
   1  20 -15  172.75    9.20
  -1  20 -15  185.54    9.21
   1  20 -15  188.21    9.49
  -1  20 -16   -0.77    1.16
   1  20 -16   -0.39    1.43
   1  20 -16    0.39    1.43
  -1  20 -16    0.36    1.20
  -1  20 -17   89.81    6.28
   1  20 -17   79.80    5.96
   1  20 -17   73.06    5.68
  -1  20 -17   73.47    5.59
  -1  20 -18   -0.75    1.29
  -1  20 -19    0.76    1.41
   1 -21   0    0.42    1.14
  -1  21   0    0.29    0.93
   1  21   0   -0.32    1.01
   1 -21  -1   59.19    5.19
   1 -21   1   53.25    4.96
  -1  21   1   60.00    4.39
  -1  21  -1   53.66    4.25
   1  21   1   54.57    4.39
   1  21  -1   54.62    4.42
   1 -21   2   92.76    6.68
  -1 -21   2  101.27    6.87
   1 -21  -2  107.56    7.15
   1  21   2   94.85    5.98
  -1  21  -2  105.87    6.10
   1  21  -2  104.47    6.37
  -1  21   2  103.88    5.98
  -1 -21   3   98.27    6.75
   1 -21   3   98.73    6.79
   1 -21  -3  106.94    7.13
  -1  21  -3   97.61    5.93
  -1  21   3  106.74    6.08
   1  21  -3  102.03    6.33
   1  21   3   94.70    5.95
   1 -21   4    4.56    1.54
   1 -21  -4    6.00    1.96
  -1 -21   4    4.05    1.50
   1  21  -4    4.00    1.46
  -1  21   4    4.24    1.35
  -1  21  -4    2.76    1.25
   1  21   4    5.25    1.51
   1 -21   5    9.51    2.21
  -1 -21   5   10.45    2.19
   1 -21  -5   11.60    2.48
   1  21  -5    9.45    2.03
  -1  21  -5    8.38    1.82
   1  21   5   15.89    2.29
   1 -21  -6   76.16    5.95
  -1 -21   6   71.24    5.56
   1 -21   6   64.86    5.52
  -1  21  -6   73.22    5.13
   1  21  -6   66.36    5.08
  -1 -21   7  186.86    9.57
   1 -21  -7  190.43    9.98
   1 -21   7  163.48    9.23
  -1  21  -7  173.55    8.62
   1  21  -7  178.38    8.97
   1 -21  -8   69.98    5.78
   1 -21   8   78.66    6.00
  -1 -21   8   83.40    5.96
  -1  21  -8   76.34    5.39
   1  21  -8   80.61    5.64
   1 -21  -9   58.44    5.19
  -1 -21   9   52.21    4.65
   1 -21   9   53.82    4.88
   1  21  -9   42.81    4.16
  -1  21  -9   46.57    4.17
   1 -21  10    2.47    1.25
  -1 -21  10    5.75    1.80
   1 -21 -10    6.92    2.03
  -1  21 -10    7.72    1.82
   1  21 -10    4.33    1.58
   1 -21 -11   39.39    4.35
   1 -21  11   48.42    4.63
   1  21 -11   50.35    4.55
  -1  21 -11   51.77    4.39
   1 -21 -12  143.96    8.45
   1 -21  12  125.79    7.82
  -1  21 -12  125.98    7.28
   1  21 -12  127.57    7.57
   1 -21  13   98.01    6.81
  -1  21 -13  114.36    6.90
   1  21 -13   96.32    6.60
  -1  21 -13  114.41    7.14
   1  21 -13  114.07    7.08
   1 -21 -13  114.27    7.45
  -1  21 -14   37.45    3.98
   1  21 -14   29.39    3.61
  -1  21 -14   27.03    3.31
   1  21 -14   33.21    3.79
   1  21 -15    0.39    1.24
  -1  21 -15    1.57    1.40
  -1  21 -15    0.37    1.31
   1  21 -15    0.78    1.12
  -1  21 -16    6.34    1.75
  -1  21 -17   80.34    5.87
   1 -22   0   -1.31    1.11
  -1  22   0   -0.61    1.09
   1  22   0   -0.33    1.00
   1 -22  -1    6.16    1.93
   1 -22   1    6.11    1.92
  -1 -22   1    6.97    1.91
  -1  22   1    6.33    1.69
   1  22   1    7.90    1.81
  -1  22  -1    7.08    1.75
   1  22  -1    5.70    1.64
   1 -22   2   99.16    6.89
  -1 -22   2   84.99    6.43
   1 -22  -2   87.46    6.55
  -1  22   2   92.79    5.71
   1  22   2   84.27    5.66
  -1  22  -2   91.84    5.81
   1  22  -2   99.38    6.21
   1 -22  -3   29.78    3.81
  -1 -22   3   35.88    4.05
   1 -22   3   30.28    3.85
  -1  22   3   29.56    3.17
   1  22  -3   33.23    3.52
  -1  22  -3   29.92    3.18
   1  22   3   29.75    3.23
   1 -22  -4  120.49    7.80
  -1 -22   4  124.06    7.69
   1 -22   4  114.22    7.54
   1  22   4  119.70    6.80
  -1  22  -4  106.27    6.50
   1  22  -4  122.42    7.09
   1 -22  -5    0.45    1.21
   1 -22   5    0.43    1.09
  -1 -22   5    0.84    1.13
   1  22  -5    1.05    1.11
   1  22   5    0.63    0.74
  -1  22  -5    0.65    0.82
  -1 -22   6  138.69    8.19
   1 -22   6  136.68    8.24
   1 -22  -6  126.88    8.19
  -1  22  -6  132.92    7.37
   1  22  -6  132.87    7.57
   1 -22   7   41.07    4.43
   1 -22  -7   46.21    4.79
  -1 -22   7   45.16    4.52
   1  22  -7   40.60    3.99
  -1  22  -7   46.44    4.11
   1 -22   8   18.82    2.93
  -1 -22   8   20.78    3.08
   1 -22  -8   22.00    3.31
  -1  22  -8   19.52    2.74
   1  22  -8   22.20    3.03
   1 -22   9    0.43    1.08
  -1 -22   9    1.61    1.22
   1 -22  -9   -0.45    1.21
  -1  22  -9    0.34    1.18
   1  22  -9    0.37    1.32
  -1 -22  10    1.60    1.37
   1 -22  10    3.40    1.67
   1 -22 -10    2.70    1.61
  -1  22 -10    1.39    1.24
   1  22 -10    0.75    1.19
   1 -22 -11    3.14    1.54
   1 -22  11    1.70    1.28
  -1  22 -11    1.41    1.17
   1  22 -11   -0.38    1.30
   1 -22 -12   47.04    4.83
   1  22 -12   51.74    4.62
  -1  22 -12   40.45    4.04
   1 -22  12   44.90    4.63
   1 -22  13    3.37    1.62
   1 -22 -13    5.81    1.96
  -1  22 -13    7.25    1.90
  -1  22 -14  162.81    8.73
   1 -23   0   -0.45    1.15
  -1 -23   0   -0.46    1.16
  -1  23   0    0.63    0.90
   1  23   0    1.72    1.18
  -1 -23  -1   49.93    5.00
  -1 -23   1   46.30    4.78
   1 -23  -1   42.83    4.68
   1 -23   1   48.92    4.87
  -1  23   1   55.18    4.30
  -1  23  -1   45.19    4.02
   1  23  -1   50.04    4.37
   1  23   1   42.13    4.08
   1 -23  -2  130.02    8.26
  -1 -23   2  123.97    8.03
   1 -23   2  127.91    8.14
   1  23   2  133.38    7.43
  -1  23  -2  123.33    7.04
   1  23  -2  122.71    7.29
  -1  23   2  122.86    6.90
   1 -23   3  105.37    7.33
  -1 -23   3  119.55    7.71
   1 -23  -3  106.78    7.42
  -1  23   3   99.81    6.16
   1  23   3  108.00    6.55
  -1  23  -3  102.14    6.39
   1  23  -3  105.11    6.64
   1 -23   4   48.69    4.85
  -1 -23   4   51.03    4.93
   1 -23  -4   42.95    4.66
  -1  23  -4   50.17    4.29
   1  23  -4   50.57    4.43
   1  23   4   47.51    4.18
  -1 -23   5    5.66    1.86
   1 -23   5    5.35    1.95
   1 -23  -5    5.56    1.88
   1  23  -5    3.26    1.51
  -1  23  -5    3.34    1.50
   1  23   5    6.53    1.68
   1 -23   6   66.27    5.61
  -1 -23   6   54.28    5.04
   1 -23  -6   55.34    5.28
  -1  23  -6   57.21    4.65
   1  23  -6   50.84    4.57
   1 -23  -7   62.69    5.66
   1 -23   7   63.38    5.56
  -1 -23   7   76.85    5.96
  -1  23  -7   62.36    4.94
   1  23  -7   61.89    5.09
   1 -23  -8   84.78    6.60
   1 -23   8   76.37    6.19
  -1 -23   8   84.06    6.31
  -1  23  -8   89.49    5.96
   1  23  -8   84.88    6.01
  -1 -23   9    2.51    1.49
   1 -23  -9    0.93    1.33
   1 -23   9   -0.44    0.94
  -1  23  -9    0.35    0.95
   1 -23  10    0.88    1.11
   1 -23 -10    0.93    1.18
  -1  23 -10    1.79    1.32
   1 -23  11   26.68    3.71
  -1  23 -11   29.05    3.49
  -1  24   0   -0.33    0.88
  -1  24  -1    4.59    1.50
  -1  24   1    3.53    1.30
  -1  24   2   10.46    2.03
  -1  24  -2   12.95    2.28
  -1  24   3  115.77    6.67
  -1  24  -3  117.63    6.95
  -1  24  -4   -0.34    1.22
  -1  24  -5   83.34    5.81
  -1  24  -6   46.74    4.29
   2   0   0  388.69   10.76
  -2   0   0  358.15   10.68
   2   0   0  386.83   10.84
  -2   0   0  364.07   10.75
   2   0   0  381.36   10.86
   2   0  -1    0.94    0.29
  -2   0  -1    0.19    0.22
  -2   0   1    1.51    0.35
   2   0  -1    0.40    0.19
   2   0   1    0.28    0.22
  -2   0  -1    0.82    0.29
  -2   0   1    0.70    0.25
   2   0  -1    0.72    0.27
  -2   0  -1    0.64    0.31
   2   0  -2  415.34   11.51
   2   0   2  431.10   11.63
   2   0  -2  388.68   11.65
  -2   0   2  401.50   11.59
  -2   0  -2  405.31   11.81
  -2   0   2  412.22   11.38
   2   0   2  418.42   11.93
   2   0  -2  413.17   11.39
  -2   0  -2  423.37   11.64
   2   0   2  389.80   11.63
  -2   0  -2  392.23   11.41
   2   0   3    0.40    0.15
   2   0   3    0.27    0.22
   2   0  -3    0.08    0.18
  -2   0  -3    0.27    0.24
   2   0   3    0.55    0.25
  -2   0  -3    0.41    0.20
   2   0  -3    0.52    0.26
  -2   0  -3    0.99    0.30
   2   0  -3    0.53    0.19
   2   0   3    0.73    0.34
  -2   0   3    0.57    0.20
  -2   0  -3    0.08    0.20
   2   0  -4  857.15   25.04
   2   0   4  893.68   24.39
   2   0   4  959.06   24.67
  -2   0  -4  961.18   24.79
  -2   0  -4  889.77   24.01
   2   0  -4  953.67   24.84
   2   0  -4  909.42   24.05
  -2   0  -4  907.35   24.97
   2   0   4  918.62   25.13
   2   0   4  923.46   24.75
  -2   0  -4  904.04   24.67
  -2   0  -4  907.66   24.77
  -2   0  -5    0.09    0.19
   2   0   5    0.68    0.29
  -2   0  -5    0.22    0.23
   2   0   5    1.00    0.31
   2   0  -5    1.25    0.45
  -2   0  -5    0.96    0.32
  -2   0  -5    0.34    0.19
   2   0  -5    0.48    0.14
  -2   0  -5    0.94    0.35
   2   0   5    1.04    0.42
  -2   0  -6  471.60   13.74
   2   0   6  453.80   13.99
   2   0  -6  499.11   14.68
  -2   0  -6  474.40   13.52
  -2   0  -6  525.20   13.92
  -2   0   6  497.65   13.28
   2   0   6  487.44   14.29
  -2   0  -6  484.50   14.10
   2   0   6  460.11   14.02
  -2   0  -6  476.44   14.16
  -2   0  -7    0.46    0.29
   2   0   7    0.44    0.32
   2   0  -7    0.15    0.31
  -2   0  -7    0.08    0.22
   2   0   7   -0.12    0.22
  -2   0  -7    0.42    0.26
  -2   0  -7    0.24    0.21
  -2   0   7    0.36    0.18
   2   0   7   -0.12    0.28
  -2   0  -7    0.41    0.34
   2   0   8 1222.33   35.47
  -2   0  -8 1330.38   34.89
   2   0  -8 1305.53   36.11
  -2   0   8 1255.64   35.14
  -2   0  -8 1334.85   35.03
  -2   0   8 1294.92   33.76
  -2   0  -8 1262.28   35.12
   2   0   8 1323.95   35.49
   2   0   8 1341.56   35.43
  -2   0  -8 1293.58   35.51
   2   0   9    0.56    0.40
  -2   0  -9    0.42    0.33
   2   0  -9    0.52    0.37
   2   0   9    0.91    0.52
  -2   0  -9    1.31    0.43
  -2   0   9    0.92    0.38
  -2   0  -9    0.77    0.41
  -2   0  -9    0.77    0.38
   2   0   9    0.92    0.42
  -2   0  -9    0.41    0.30
  -2   0  10 4816.22  121.90
   2   0  10 4802.36  122.78
  -2   0 -10 4827.86  122.84
   2   0 -10 4652.27  123.51
  -2   0 -10 4599.22  122.31
   2   0  10 4631.60  122.94
  -2   0 -10 4653.22  121.84
  -2   0  10 4544.31  122.04
   2   0  10 4756.43  122.60
  -2   0 -10 4806.32  122.05
  -2   0 -10 4497.84  122.03
  -2   0 -11    0.76    0.38
  -2   0  11    0.78    0.43
  -2   0  11    2.50    0.62
  -2   0 -11    0.49    0.50
   2   0  11    0.68    0.46
   2   0 -11    0.40    0.60
   2   0  11    0.93    0.62
  -2   0 -11    0.42    0.47
  -2   0 -11    0.69    0.35
   2   0  11    1.00    0.45
  -2   0 -11    0.58    0.42
  -2   0 -12 1618.99   43.63
  -2   0  12 1569.09   43.84
  -2   0 -12 1595.97   45.19
   2   0  12 1703.42   45.24
  -2   0  12 1711.05   44.51
  -2   0 -12 1779.41   44.87
   2   0 -12 1707.00   45.91
   2   0  12 1614.99   45.37
  -2   0  12 1432.33   44.24
  -2   0 -12 1618.45   44.11
   2   0  12 1684.72   44.74
  -2   0 -12 1729.75   44.29
  -2   0 -13    0.64    0.42
  -2   0 -13    0.44    0.28
  -2   0  13   -0.10    0.28
   2   0  13    0.20    0.42
  -2   0 -13    1.14    0.63
  -2   0  13    1.04    0.47
   2   0  13    0.44    0.55
   2   0 -13    0.22    0.56
  -2   0  13    0.15    0.32
  -2   0 -13   -0.17    0.39
   2   0  13    0.31    0.30
  -2   0 -13    0.37    0.37
  -2   0 -14  582.82   16.80
  -2   0  14  579.43   17.03
   2   0  14  610.27   18.95
  -2   0  14  596.30   18.06
  -2   0 -14  582.85   18.61
  -2   0 -14  607.60   18.41
   2   0  14  559.83   18.94
   2   0 -14  610.33   19.28
  -2   0  14  611.56   17.92
   2   0  14  618.58   18.17
  -2   0 -14  586.62   17.43
  -2   0 -14  633.00   17.78
  -2   0 -15    0.73    0.37
  -2   0  15    0.29    0.24
   2   0  15    0.68    0.57
  -2   0  15    1.38    0.57
  -2   0 -15    1.26    0.66
   2   0 -15    0.24    0.57
   2   0  15   -0.25    0.53
  -2   0  15    0.50    0.36
  -2   0 -15   -0.38    0.58
   2   0  15    1.16    0.48
  -2   0 -15    0.14    0.49
  -2   0  16  534.35   16.81
   2   0  16  512.63   17.44
  -2   0 -16  545.64   17.43
   2   0 -16  528.91   17.92
  -2   0 -16  543.94   17.17
   2   0  16  501.43   17.72
  -2   0  16  526.90   16.72
   2   0  16  561.62   16.76
  -2   0 -16  555.44   16.40
  -2   0 -17    1.36    0.81
  -2   0  17    0.19    0.48
   2   0  17    0.25    0.53
   2   0 -17   -0.26    0.50
   2   0  17   -0.28    0.74
  -2   0  17    1.50    0.54
  -2   0 -17    0.21    0.57
   2   0  17    0.17    0.37
  -2   0 -17    0.64    0.46
  -2   0  18   59.38    3.74
   2   0  18   64.45    4.31
  -2   0 -18   58.42    3.96
  -2   0 -18   59.74    3.93
   2   0 -18   62.90    4.38
   2   0  18   55.81    4.28
  -2   0  18   60.41    3.72
   2   0  18   57.94    3.54
  -2   0 -18   67.40    3.66
  -2   0  19    0.63    0.63
  -2   0 -19    0.24    0.65
   2   0  19    0.26    0.67
  -2   0 -19   -0.46    0.86
   2   0 -19    0.28    0.81
   2   0  19   -0.18    0.50
  -2   0  19   -0.21    0.66
  -2   0 -19    1.21    0.57
  -2   0  20    7.64    1.35
  -2   0 -20    5.73    1.38
   2   0  20   12.27    1.94
  -2   0 -20    7.96    1.51
   2   0 -20   11.98    1.98
   2   0  20   12.38    1.56
  -2   0 -20    8.45    1.39
  -2   0  20    7.19    1.37
  -2   0  21   -0.23    0.57
  -2   0 -21   -0.25    0.86
   2   0 -21    1.50    1.03
   2   0  21    0.19    0.48
  -2   0  21    0.91    0.69
   2   0 -22   92.42    5.74
  -2   0 -22   87.51    5.26
  -2   0  22   85.32    5.00
   2   0  22   98.63    4.89
  -2   0  22   89.27    5.09
  -2   0  23    0.25    0.62
  -2   0 -23   -0.27    0.62
   2   0 -23    0.31    0.80
  -2   0  24  517.43   17.91
  -2   0 -24  573.64   18.58
   2   0 -24  544.74   19.13
  -2   0  25    0.79    0.62
   2   0 -25    0.33    0.88
  -2   0 -25    0.29    1.02
  -2   0 -26  155.76    7.90
  -2   0  26  178.81    8.04
   2   0 -26  164.00    8.42
  -2   0  27    1.12    0.96
   2   0 -27    2.05    1.22
  -2   0 -27    0.30    1.03
  -2   0 -28  587.61   20.11
  -2   0  28  593.14   19.77
   2   0 -28  589.77   20.63
  -2   0  29    3.21    1.42
  -2   0 -29    0.94    1.47
   2   0 -29    1.41    1.39
  -2   0 -30  862.34   27.30
  -2   0  30  830.98   26.86
   2   0 -30  873.71   27.93
   2   0 -31    0.72    1.03
  -2   0 -31    0.65    1.08
  -2   0  31    3.36    1.40
  -2   0 -32   92.17    5.99
  -2  -1   0  150.34    5.92
   2  -1   0  160.69    5.37
  -2  -1   0  165.70    4.67
  -2  -1   0  157.85    4.57
   2  -1   0  166.64    5.12
  -2  -1   0  158.09    5.25
  -2   1   0  161.56    5.05
   2  -1   0  161.45    5.20
   2   1   0  167.77    5.27
  -2   1   0  161.87    5.20
   2   1   0  153.43    4.62
  -2  -1  -1    1.34    0.47
  -2  -1   1    1.61    0.53
  -2  -1  -1    2.64    0.36
  -2   1  -1    2.48    0.48
  -2   1   1    2.90    0.34
   2  -1   1    1.59    0.39
   2   1   1    1.52    0.36
   2  -1  -1    1.93    0.42
   2   1  -1    1.63    0.26
   2   1  -1    2.03    0.41
  -2  -1  -1    2.32    0.45
  -2   1  -1    1.71    0.33
   2  -1  -1    2.39    0.39
   2  -1  -1    1.82    0.23
  -2  -1   1    1.26    0.37
  -2   1   1    2.27    0.38
   2  -1  -1    1.79    0.35
  -2   1   1    3.82    0.53
   2  -1   1    1.54    0.39
  -2  -1  -1    1.74    0.24
  -2   1  -1    2.37    0.48
   2   1  -1    1.67    0.36
   2   1   1    2.03    0.46
   2   1   1    1.76    0.24
  -2  -1  -2 1522.56   40.91
  -2  -1   2 1484.58   40.93
  -2  -1  -2 1647.51   39.93
  -2  -1  -2 1542.05   39.77
  -2   1  -2 1535.86   40.11
   2   1   2 1554.94   39.65
   2   1   2 1483.46   39.88
   2  -1   2 1481.86   40.08
   2  -1  -2 1517.20   39.52
  -2   1   2 1505.01   39.76
   2  -1   2 1523.11   39.79
   2   1   2 1482.19   40.08
   2  -1  -2 1508.57   39.90
  -2  -1   2 1525.92   40.06
   2   1  -2 1525.90   40.15
  -2   1   2 1510.24   40.39
   2   1   2 1545.08   40.25
   2  -1   2 1509.90   40.22
   2   1  -2 1505.09   39.74
  -2   1   2 1493.92   39.74
  -2   1  -2 1457.46   40.12
   2  -1  -2 1483.90   39.63
  -2  -1  -2 1471.44   39.27
  -2  -1  -3  437.12   13.23
  -2  -1   3  446.75   13.27
   2   1   3  429.72   12.27
  -2  -1  -3  432.49   12.41
  -2   1  -3  423.78   12.42
  -2  -1  -3  458.52   12.33
  -2   1  -3  438.11   12.56
   2  -1   3  406.19   12.47
   2   1   3  427.93   12.28
   2  -1  -3  455.37   12.34
  -2   1   3  424.08   12.51
  -2  -1  -3  469.73   12.59
   2  -1   3  428.91   12.26
  -2   1  -3  453.63   12.26
   2   1   3  445.39   12.61
  -2   1   3  428.88   12.61
   2   1  -3  435.39   12.63
   2  -1  -3  438.13   12.45
   2   1   3  439.82   11.81
   2  -1   3  463.33   12.79
  -2   1   3  440.88   12.09
   2   1   3  431.63   12.74
   2   1  -3  420.53   12.06
  -2   1  -3  444.51   12.67
  -2  -1  -3  437.57   11.86
  -2  -1  -4  354.34    9.97
  -2  -1  -4  319.14    9.61
   2   1   4  327.23    9.76
  -2   1  -4  321.42    9.85
  -2   1   4  319.46   10.11
   2  -1  -4  323.20    9.89
  -2   1  -4  329.83    9.88
   2   1   4  320.65    9.29
   2   1   4  336.59    9.62
  -2   1  -4  331.09    9.30
   2  -1   4  349.48    9.88
  -2   1  -4  342.44    9.69
  -2  -1  -4  346.61    9.99
   2   1   4  349.65    9.97
  -2   1   4  320.45    9.72
   2   1  -4  350.46   10.07
   2   1  -4  325.24    9.24
   2  -1   4  337.24   10.21
  -2   1   4  331.25    9.26
  -2   1  -4  327.26    9.99
   2   1   4  328.65   10.12
  -2  -1   4  336.77   10.50
  -2  -1  -4  334.94   10.47
  -2   1  -5   35.16    1.99
  -2  -1  -5   38.00    2.08
   2   1   5   35.35    1.97
  -2   1  -5   39.66    2.02
  -2  -1  -5   36.00    1.82
   2   1  -5   37.51    2.19
  -2   1   5   36.28    2.22
  -2   1  -5   37.30    1.78
   2  -1  -5   43.02    2.22
   2   1   5   40.43    1.82
  -2   1  -5   37.71    1.89
  -2  -1  -5   37.72    2.04
  -2   1   5   39.89    1.81
   2   1  -5   39.09    1.49
   2   1   5   33.12    2.06
  -2   1  -5   36.70    2.08
  -2   1   5   37.25    1.48
   2  -1   5   35.06    2.13
  -2  -1   5   36.78    2.30
  -2  -1  -5   38.34    2.27
  -2  -1  -6   11.54    1.17
   2  -1   6   13.05    1.20
   2   1   6   16.13    1.30
  -2   1  -6   12.59    1.17
   2  -1  -6   12.66    1.25
   2   1   6   15.54    1.15
   2   1  -6   11.17    1.24
  -2   1  -6   12.58    1.05
  -2   1   6   11.60    1.31
  -2   1  -6   12.59    1.08
  -2  -1  -6   11.34    0.96
  -2   1  -6   13.14    1.05
  -2  -1  -6   14.42    1.20
  -2   1   6   11.18    0.84
  -2   1  -6   12.31    1.14
   2  -1   6   13.40    1.27
   2   1   6   12.08    1.17
  -2   1   6   13.06    0.68
   2   1  -6   15.59    0.73
  -2  -1   6   12.59    1.28
  -2  -1  -6   11.30    1.17
  -2  -1  -7    8.15    0.81
  -2   1   7    7.41    1.07
   2  -1  -7    9.78    1.18
  -2   1  -7    9.08    0.93
   2   1   7    9.41    1.00
  -2   1  -7    9.18    0.96
   2   1  -7    9.78    1.19
  -2  -1  -7    8.45    0.99
  -2  -1   7   11.53    1.21
  -2  -1  -7   10.07    0.89
   2   1  -7    8.71    0.48
  -2   1  -7    8.71    0.97
   2  -1   7    7.81    0.99
  -2   1   7    8.26    0.65
   2   1   7   10.33    1.12
  -2   1  -7    8.28    1.01
   2  -1   7    7.90    0.98
  -2  -1  -7   10.34    1.13
   2   1   7    7.51    0.97
  -2  -1   7    9.50    0.84
  -2   1  -8    2.10    0.57
  -2  -1  -8    3.62    0.74
   2   1   8    1.43    0.50
  -2  -1   8    1.84    0.45
   2  -1   8    1.48    0.49
  -2   1  -8    1.11    0.41
  -2  -1  -8    2.07    0.46
   2   1  -8    0.64    0.44
   2   1   8    1.20    0.44
   2  -1  -8    1.49    0.51
  -2  -1  -8    1.91    0.48
  -2  -1   8    1.56    0.47
  -2  -1  -8    2.40    0.49
   2  -1   8    2.15    0.56
  -2   1   8    1.22    0.25
   2   1   8    2.33    0.56
  -2   1  -8    2.21    0.52
  -2  -1  -9  261.59    8.37
  -2  -1   9  251.44    8.53
   2  -1  -9  255.99    9.25
   2   1   9  258.43    8.89
   2   1  -9  254.35    9.34
  -2   1  -9  268.73    8.76
  -2   1   9  245.33    9.37
  -2   1  -9  263.41    8.86
   2   1   9  242.57    8.83
  -2  -1   9  261.50    8.31
  -2  -1  -9  255.01    8.96
   2  -1   9  255.26    8.85
  -2  -1  -9  253.18    8.31
   2  -1   9  269.14    8.86
   2   1   9  269.74    8.80
  -2   1  -9  261.25    8.46
  -2   1  -9  276.69    8.37
  -2  -1  -9  255.03    8.32
  -2  -1 -10   81.41    3.63
  -2  -1  10   84.58    3.82
   2   1  10   84.93    4.29
   2   1 -10   96.78    4.87
  -2   1  10   80.18    4.57
  -2   1 -10   90.25    4.15
   2  -1 -10   87.27    4.49
  -2  -1  10   88.05    3.87
  -2  -1 -10   89.43    4.32
  -2   1 -10   87.41    4.19
   2   1  10   86.86    4.30
   2  -1  10   89.61    4.25
  -2  -1 -10   90.56    3.92
  -2   1 -10   89.39    3.85
   2  -1  10   97.89    4.26
   2   1  10   91.93    4.13
  -2   1 -10   83.04    3.75
  -2  -1 -10   88.47    3.80
  -2  -1  11   75.18    3.49
  -2  -1 -11   78.09    3.36
   2  -1  11   75.97    3.99
  -2  -1  11   77.31    3.65
  -2   1 -11   81.94    4.08
  -2  -1 -11   76.02    4.04
   2   1  11   78.37    4.15
   2   1  11   75.08    4.17
   2  -1 -11   81.75    4.38
   2   1 -11   72.86    4.33
  -2   1 -11   80.10    3.97
  -2   1  11   69.91    4.33
  -2  -1 -11   75.38    3.69
   2  -1  11   78.07    3.87
  -2   1 -11   74.39    3.51
   2   1  11   81.38    3.88
  -2   1 -11   82.49    3.65
  -2  -1 -11   79.23    3.60
  -2   1 -12    0.85    0.40
  -2  -1 -12    2.56    0.67
  -2  -1 -12    1.42    0.45
  -2  -1  12    1.90    0.51
  -2   1 -12    2.78    0.54
   2   1  12    1.71    0.68
  -2   1 -12    1.38    0.64
  -2  -1  12    0.83    0.46
  -2  -1 -12    1.25    0.57
   2  -1  12    1.25    0.64
  -2   1  12    1.41    0.78
   2  -1 -12    1.21    0.67
  -2   1 -12    0.98    0.50
   2   1  12    2.63    0.86
   2   1 -12    1.12    0.68
  -2   1  12    1.10    0.49
  -2  -1  12    1.10    0.49
  -2  -1 -12    1.31    0.54
   2  -1  12    2.12    0.58
  -2   1 -12    2.04    0.54
   2   1  12    1.77    0.60
  -2   1 -13   13.87    1.16
  -2   1  13   13.94    1.27
  -2  -1  13   12.00    1.21
  -2  -1  13   13.88    1.55
   2  -1  13   13.32    1.66
  -2  -1 -13   14.52    1.71
  -2   1 -13   13.80    1.62
  -2   1  13   11.61    1.35
   2   1  13   14.88    1.80
   2   1 -13   12.96    1.79
  -2   1  13   12.96    1.83
  -2   1 -13   15.68    1.70
   2  -1 -13   16.42    1.88
   2   1  13   13.74    1.83
  -2  -1  13   16.81    1.62
  -2   1  13   15.42    1.54
  -2  -1 -13   13.82    1.53
   2  -1  13   14.75    1.56
  -2   1 -13   15.52    1.42
   2   1  13   15.59    1.59
  -2   1 -13   15.11    1.45
  -2  -1 -13   16.20    1.49
  -2   1  14   54.32    2.71
  -2   1 -14   53.14    2.57
  -2  -1 -14   57.62    3.42
   2   1  14   52.50    3.73
  -2   1 -14   59.99    3.63
   2  -1 -14   55.15    3.78
   2   1 -14   54.01    3.92
  -2   1  14   50.18    3.88
   2  -1  14   48.34    3.43
  -2  -1 -14   58.46    3.61
   2   1  14   57.13    3.71
  -2  -1  14   53.67    3.23
  -2   1 -14   53.57    3.48
  -2   1  14   57.83    3.27
  -2  -1  14   56.03    3.27
  -2   1  14   51.77    3.19
   2  -1  14   55.72    3.27
  -2   1 -14   56.92    3.02
   2   1  14   56.48    3.26
  -2   1 -14   64.01    3.22
  -2  -1 -14   61.26    3.18
  -2   1  15   14.60    1.28
  -2   1 -15   14.69    1.18
  -2  -1  15   16.31    1.72
   2   1  15   17.62    2.06
   2  -1  15   14.68    1.91
  -2   1 -15   16.52    1.92
  -2   1  15   18.40    1.81
  -2  -1 -15   18.98    2.02
  -2   1  15   17.37    1.76
  -2  -1  15   17.60    1.80
   2  -1 -15   18.14    2.10
   2   1  15   19.10    2.21
  -2   1 -15   16.46    1.88
  -2   1  15   12.82    1.97
   2   1 -15   19.56    2.32
  -2  -1 -15   17.99    1.88
   2   1  15   17.25    1.73
   2  -1  15   15.28    1.65
  -2   1 -15   15.67    1.50
  -2   1 -15   19.54    1.72
  -2  -1 -15   18.47    1.71
   2   1  16  107.19    5.66
  -2  -1  16  108.11    5.18
   2  -1  16  110.80    5.73
  -2   1 -16  106.53    5.51
  -2   1  16  115.95    5.27
  -2  -1 -16  106.66    5.45
  -2   1  16  114.61    5.20
  -2  -1  16  101.69    5.02
  -2   1  16   93.44    5.86
   2   1 -16  113.93    6.14
  -2   1 -16  116.98    5.60
   2  -1 -16  104.29    5.69
  -2  -1 -16  104.69    5.29
   2   1  16   93.64    5.63
   2   1  16  110.88    5.09
   2  -1  16  103.35    4.99
  -2   1 -16  108.11    4.61
  -2   1 -16  112.09    4.88
  -2  -1 -16  113.40    4.91
   2   1  17   94.80    5.14
  -2   1 -17   89.52    4.92
  -2  -1  17   91.53    4.59
   2  -1  17   75.81    4.76
  -2   1  17   75.77    4.32
  -2  -1 -17   75.68    4.55
   2   1  17   77.64    5.00
  -2   1 -17   86.82    4.81
   2  -1 -17   83.50    5.05
   2   1 -17   73.70    5.00
  -2   1  17   79.34    5.24
  -2  -1 -17   80.75    4.64
  -2  -1  17   80.11    4.34
  -2   1  17   81.51    4.34
  -2   1 -17   78.87    3.82
   2   1  17   84.21    4.28
   2  -1  17   82.09    4.29
  -2   1 -17   78.51    4.03
  -2  -1 -17   87.55    4.22
  -2  -1  18   15.10    1.80
   2  -1  18   14.76    2.04
  -2   1 -18   18.38    2.12
  -2   1  18   15.60    1.85
   2   1  18   17.70    2.16
   2   1  18   15.27    2.19
  -2   1 -18   15.13    1.94
   2   1 -18   17.66    2.31
  -2  -1  18   16.79    1.85
  -2   1  18   19.47    1.98
   2  -1 -18   13.25    1.96
  -2  -1 -18   18.47    2.06
   2   1  18   17.83    1.83
  -2   1 -18   15.67    1.53
   2  -1  18   12.85    1.59
  -2  -1 -18   18.82    1.81
  -2   1 -18   18.44    1.84
  -2  -1  19   15.36    1.89
   2   1  19   19.40    2.33
  -2   1  19   15.58    1.87
  -2   1 -19   15.79    2.06
   2  -1  19   15.52    2.13
   2  -1 -19   15.97    2.18
   2   1  19   12.90    2.16
   2   1 -19   15.26    2.20
  -2   1  19   17.07    1.91
  -2  -1  19   14.29    1.75
  -2  -1 -19   14.72    1.94
  -2   1 -19   13.43    1.87
   2   1  19   13.66    1.63
   2  -1  19   13.67    1.63
  -2   1 -19   15.07    1.67
  -2  -1 -19   14.78    1.70
   2   1  20   82.17    5.22
   2  -1  20   89.45    5.43
  -2   1  20   87.39    4.90
  -2   1 -20   86.88    5.25
  -2  -1  20   96.27    5.10
   2   1 -20  102.92    6.03
   2   1  20   85.64    5.63
  -2   1 -20   95.01    5.32
   2  -1 -20  102.30    5.79
  -2  -1  20   95.44    5.05
  -2   1  20   90.45    4.96
  -2  -1 -20   93.74    5.25
   2   1  20   93.48    4.71
   2  -1  20   87.74    4.66
  -2   1 -20   95.83    4.72
  -2  -1 -20   96.56    4.79
  -2  -1  21    2.50    1.00
  -2   1 -21    4.18    1.20
  -2   1  21    2.27    0.89
   2   1 -21    2.48    1.11
   2   1  21    1.61    1.06
  -2  -1 -21    2.48    1.09
   2  -1 -21    2.62    1.11
  -2   1 -21    3.08    1.10
   2   1  21    3.60    0.89
  -2  -1  21    3.63    1.09
  -2   1  21    1.60    0.93
   2  -1 -22   23.29    2.79
  -2   1 -22   23.33    2.57
   2   1  22   26.20    3.05
   2   1 -22   23.50    2.87
  -2  -1  22   22.75    2.40
  -2   1  22   27.13    2.60
  -2  -1 -22   28.87    2.84
   2   1  22   28.17    2.37
  -2   1 -22   20.35    2.49
  -2   1  22   26.88    2.59
   2   1 -23   37.69    3.61
   2  -1 -23   44.59    3.80
  -2   1 -23   33.52    3.18
  -2   1  23   37.40    3.20
  -2   1 -23   42.43    3.54
  -2  -1  23   44.67    3.39
  -2   1  23   39.94    3.28
  -2  -1 -23   39.78    3.40
   2  -1 -24    0.31    0.73
  -2  -1 -24    1.10    0.87
  -2   1 -24    0.56    0.71
  -2   1  24   -0.51    0.65
  -2  -1  24    0.51    0.69
   2   1 -24    1.33    0.90
  -2   1  25    1.85    0.94
  -2  -1  25    0.53    0.83
   2  -1 -25    0.32    0.87
   2   1 -25    0.68    0.91
  -2   1 -25    1.16    0.96
  -2  -1 -25   -0.28    0.86
  -2   1  26   14.64    2.14
  -2  -1  26   12.14    1.94
   2  -1 -26   15.80    2.39
  -2   1 -26   18.36    2.49
  -2  -1 -26   16.00    2.26
  -2  -1  27   11.98    1.90
  -2   1  27   16.23    2.27
  -2   1 -27    9.37    1.87
   2   1 -27   13.28    2.33
  -2  -1 -27   12.18    2.11
   2  -1 -27    9.72    1.89
  -2   1  28   12.56    2.02
  -2  -1  28   10.23    1.88
   2  -1 -28    7.15    1.74
  -2  -1 -28   10.09    1.93
   2   1 -28   11.33    2.20
  -2   1 -28    7.12    1.64
  -2  -1 -29   42.12    3.84
  -2   1  29   49.60    3.93
  -2  -1  29   47.35    3.90
   2  -1 -29   43.37    4.09
  -2   1 -29   52.44    4.23
   2   1 -29   43.43    4.17
   2  -1 -30    4.93    1.62
   2   1 -30    4.72    1.52
  -2  -1 -30    6.35    1.74
  -2   1 -30    4.21    1.39
  -2  -1  30    4.77    1.46
  -2   1  30    5.69    1.49
  -2   1 -31   27.97    3.18
   2   1 -31   18.71    2.81
   2  -1 -31   23.02    3.06
  -2  -1 -31   29.26    3.20
  -2  -1  31   27.09    3.01
  -2   1  31   28.13    3.09
  -2   1 -32    3.67    1.39
  -2  -1 -32    5.30    1.49
   2   2   0   42.15    2.50
  -2  -2   0   41.86    1.51
  -2  -2   0   41.30    2.52
   2  -2   0   40.80    1.46
  -2  -2   0   41.50    1.55
  -2   2   0   38.00    2.02
   2  -2   0   44.48    2.16
  -2  -2   0   36.82    1.61
  -2   2   0   38.02    1.70
   2  -2   0   41.87    1.78
  -2   2   0   41.53    1.39
  -2  -2   0   41.70    2.09
  -2   2   0   36.15    2.24
  -2   2   0   41.19    1.94
   2   2   0   43.05    1.73
   2   2  -1 9462.18  250.37
   2   2  -1 9587.73  248.77
   2   2   1 9367.09  250.40
  -2  -2   1 9709.68  250.53
  -2  -2  -1 9358.84  250.54
  -2   2  -1 9981.03  248.75
   2  -2  -1 9788.07  249.79
   2   2   1 9891.97  248.85
  -2  -2  -1 9822.88  249.05
   2  -2   1 9610.50  249.67
  -2   2  -1 9690.99  249.64
   2   2   1 9737.86  249.33
  -2   2   1 9422.27  248.77
  -2  -2   1 9691.49  248.98
   2   2   1 9913.17  249.72
  -2   2  -1 9631.84  250.36
  -2  -2  -1 9608.30  249.63
   2   2  -1 9999.00  249.78
  -2   2  -1 9831.59  249.06
   2  -2  -1 9904.45  249.17
  -2  -2   1 9659.97  249.62
  -2   2   1 9749.49  250.07
  -2   2  -1 9378.13  249.49
  -2   2   1 9263.77  249.30
   2   2  -1 9593.64  249.05
   2   2   1 9726.17  248.99
  -2  -2  -1 9734.96  248.96
  -2   2  -2  155.22    4.61
   2   2   2  164.19    5.96
   2   2  -2  160.14    5.86
   2   2  -2  164.68    4.67
  -2  -2  -2  161.72    6.00
  -2  -2   2  145.45    5.89
  -2   2  -2  160.44    5.35
   2   2   2  157.49    4.84
   2  -2  -2  152.76    5.40
  -2  -2  -2  167.26    5.08
   2   2   2  154.95    4.97
  -2   2   2  153.46    4.87
   2  -2   2  142.60    5.22
   2   2   2  150.66    5.32
   2   2  -2  159.95    4.89
   2  -2   2  167.94    4.90
   2   2  -2  150.07    5.33
  -2   2   2  155.55    5.48
   2  -2  -2  154.32    4.96
  -2  -2   2  160.32    5.32
  -2   2  -2  157.55    5.91
  -2   2  -2  149.48    4.81
  -2   2  -2  158.31    5.28
  -2   2   2  152.99    4.95
   2   2   2  151.30    4.74
  -2  -2  -2  158.95    4.77
   2   2  -3  109.33    4.53
   2   2   3  109.85    4.61
  -2  -2   3  111.14    4.76
  -2  -2  -3  113.99    4.70
   2   2   3  111.31    3.91
  -2  -2  -3  121.56    3.91
   2   2   3  114.69    3.81
  -2  -2  -3  114.86    4.11
   2  -2   3  107.84    4.14
  -2   2   3  111.66    3.95
  -2   2  -3  115.18    4.19
  -2  -2  -3  112.00    4.20
   2   2  -3  112.19    3.80
   2  -2   3  110.76    3.72
   2   2   3  113.68    4.23
  -2   2  -3  110.80    4.78
  -2   2   3  112.33    4.22
   2   2  -3  115.11    4.25
  -2  -2   3  110.50    4.11
   2  -2  -3  114.03    3.75
   2  -2   3  117.39    4.30
  -2   2  -3  117.16    4.20
   2   2   3  111.12    4.21
  -2   2   3  114.37    3.77
  -2  -2  -3  112.69    3.69
  -2  -2  -4   63.86    3.19
  -2  -2   4   57.59    3.15
   2   2   4   58.99    3.09
   2   2  -4   59.52    3.02
   2   2   4   63.29    2.69
  -2  -2  -4   65.94    2.85
  -2  -2  -4   58.72    2.41
  -2   2  -4   61.45    2.77
  -2   2  -4   62.58    2.41
  -2   2   4   58.79    2.73
   2   2   4   61.26    2.40
  -2   2  -4   66.00    2.49
  -2  -2  -4   63.61    2.84
   2   2   4   57.74    2.74
   2  -2  -4   66.48    2.60
  -2   2  -4   65.71    3.42
   2   2  -4   59.88    2.80
  -2   2   4   61.07    2.66
  -2   2  -4   61.41    2.78
   2   2   4   64.74    2.88
  -2   2   4   60.70    2.31
   2  -2   4   61.10    2.87
  -2  -2  -4   64.84    2.42
  -2  -2  -5 1478.01   38.32
   2   2  -5 1501.37   38.14
  -2  -2   5 1417.01   38.41
   2   2   5 1462.32   38.25
  -2   2  -5 1427.44   37.76
  -2  -2   5 1415.29   36.91
  -2  -2  -5 1480.26   37.96
  -2  -2  -5 1387.68   37.22
   2   2   5 1368.26   37.78
  -2   2   5 1407.97   37.95
  -2   2  -5 1444.69   37.50
  -2   2  -5 1383.07   37.73
  -2   2  -5 1366.65   37.28
  -2  -2  -5 1470.43   37.87
   2  -2  -5 1405.88   37.63
   2   2  -5 1442.21   37.96
   2  -2  -5 1342.93   37.57
   2   2   5 1454.37   37.18
   2  -2   5 1466.30   38.04
  -2   2   5 1391.56   36.91
  -2   2   5 1389.45   37.41
  -2   2  -5 1323.21   37.77
   2   2   5 1340.97   37.93
  -2  -2  -5 1395.71   37.15
   2   2   6   20.12    1.54
  -2  -2   6   18.09    1.09
  -2  -2  -6   19.41    1.54
  -2   2  -6   15.99    1.34
   2  -2  -6   16.34    1.34
  -2   2  -6   15.10    1.25
  -2   2  -6   19.85    1.42
  -2   2   6   15.77    1.48
  -2  -2  -6   19.27    1.19
   2   2   6   19.23    1.25
  -2  -2  -6   17.02    1.39
   2  -2  -6   19.03    1.27
   2   2   6   16.14    1.39
  -2   2  -6   19.31    1.43
  -2   2   6   15.62    1.08
   2  -2   6   15.77    1.39
   2   2  -6   16.18    1.38
  -2  -2   6   17.32    1.55
  -2  -2  -6   18.11    1.53
   2   2   6   22.32    1.67
  -2   2  -7  346.23   10.83
   2   2   7  329.16   10.92
  -2  -2   7  365.13   10.23
  -2  -2  -7  354.95   11.08
  -2   2  -7  341.90   10.57
  -2   2  -7  368.93   10.87
  -2   2   7  334.59   11.26
   2   2   7  348.38   10.45
   2  -2  -7  338.36   10.87
  -2  -2  -7  352.06   10.17
  -2  -2  -7  342.67   10.74
   2  -2  -7  353.81   10.16
  -2   2   7  354.44   10.00
  -2   2  -7  337.46   10.63
   2   2   7  362.77   10.85
   2  -2   7  343.55   11.00
  -2  -2  -7  348.74   10.89
  -2  -2   7  353.61   11.15
  -2   2  -8    7.01    0.84
  -2   2  -8    7.70    1.01
  -2  -2   8    7.71    0.84
  -2  -2  -8    9.39    1.16
   2   2   8    8.80    1.13
  -2   2  -8    9.24    1.09
   2   2   8    7.65    0.91
   2  -2  -8    7.21    1.02
   2   2  -8   10.01    1.26
  -2   2   8    7.50    1.16
  -2  -2  -8    6.66    0.73
  -2  -2   8    7.21    1.01
  -2  -2  -8    7.10    0.92
   2  -2  -8    8.82    0.76
   2  -2   8    7.97    1.02
   2   2   8    7.56    0.97
  -2   2  -8    6.03    0.83
  -2  -2   9   41.13    2.49
   2  -2   9   44.38    2.68
   2   2   9   43.80    2.76
  -2  -2   9   41.79    2.26
  -2   2  -9   40.21    2.53
  -2  -2  -9   40.16    2.63
   2  -2  -9   44.29    1.89
  -2   2   9   42.74    2.97
   2  -2  -9   40.20    2.62
   2   2   9   38.48    2.41
  -2   2  -9   45.74    2.71
   2   2  -9   46.59    2.99
   2  -2   9   42.96    2.62
  -2   2  -9   38.26    2.30
   2   2   9   39.73    2.47
  -2   2  -9   42.72    2.32
  -2  -2  -9   43.61    2.33
  -2  -2  10   73.43    3.36
   2   2  10   70.53    3.85
  -2   2 -10   69.12    3.64
  -2  -2 -10   73.92    3.80
   2  -2  10   72.85    3.77
  -2  -2 -10   79.80    3.54
   2  -2 -10   77.63    2.66
  -2   2 -10   78.20    3.90
   2   2 -10   77.88    4.22
   2   2  10   62.06    3.47
  -2   2  10   65.95    4.07
   2  -2 -10   67.59    3.79
   2   2  10   68.63    3.51
   2  -2  10   66.11    3.54
  -2   2 -10   75.44    3.43
  -2   2 -10   69.80    3.28
  -2  -2 -10   79.55    3.44
  -2   2 -11  114.68    5.14
  -2  -2  11  115.55    4.76
  -2  -2 -11  114.69    5.24
   2  -2  11  113.19    5.17
   2   2  11  107.33    5.23
  -2   2 -11  116.57    5.24
   2  -2 -11  118.89    5.42
   2   2 -11  110.86    5.56
   2   2  11  110.15    5.13
  -2   2  11  113.94    5.73
  -2  -2 -11  111.90    4.80
   2  -2 -11  123.70    3.72
   2   2  11  113.99    4.90
  -2   2 -11  120.83    4.75
   2  -2  11  113.72    5.02
  -2   2 -11  114.78    4.65
  -2  -2 -11  117.15    4.69
  -2   2 -12    6.30    0.92
  -2  -2 -12    4.15    0.77
   2   2  12    4.54    0.98
  -2   2 -12    5.09    1.01
  -2  -2  12    3.26    0.72
   2  -2  12    5.47    1.02
  -2  -2 -12    5.14    0.99
   2   2  12    4.25    1.00
  -2   2  12    2.80    0.95
  -2   2 -12    3.53    0.84
   2   2 -12    5.19    1.17
  -2   2  12    4.16    0.81
  -2  -2  12    5.21    0.88
   2  -2 -12    4.84    1.05
   2  -2 -12    5.52    0.46
  -2  -2 -12    5.66    0.93
   2  -2  12    5.40    0.95
  -2   2 -12    4.37    0.75
   2   2  12    5.81    0.96
   2   2  13  444.15   14.69
  -2   2 -13  435.42   14.34
   2  -2  13  416.50   14.37
  -2  -2  13  441.13   13.90
  -2  -2 -13  438.71   14.45
   2   2  13  424.14   14.62
  -2   2  13  437.28   15.33
   2  -2 -13  446.43   14.77
  -2   2 -13  463.11   14.65
   2   2 -13  450.93   15.36
  -2  -2  13  473.72   13.92
  -2   2  13  441.90   13.77
  -2   2 -13  459.12   14.56
  -2  -2 -13  454.32   14.05
   2  -2  13  442.05   14.05
   2   2  13  464.42   14.02
  -2   2 -13  425.91   13.45
  -2   2 -13  438.84   13.55
  -2  -2 -13  464.26   13.69
   2   2  14   24.58    2.36
  -2   2 -14   20.44    2.05
  -2  -2  14   21.45    1.95
   2  -2  14   23.09    2.24
  -2   2 -14   22.00    2.15
   2  -2 -14   19.66    2.14
  -2   2  14   19.84    2.34
   2   2  14   17.87    2.13
   2   2 -14   17.83    2.25
  -2  -2  14   23.53    2.00
  -2   2  14   24.13    2.00
  -2   2 -14   22.96    2.15
  -2  -2 -14   21.52    1.98
  -2   2 -14   19.76    1.67
   2  -2  14   20.94    1.91
   2   2  14   23.62    1.97
  -2   2 -14   20.40    1.72
  -2  -2 -14   20.26    1.72
  -2  -2  15  306.82   10.72
   2   2  15  307.24   11.39
  -2   2 -15  297.04   11.04
  -2   2  15  304.23   10.57
   2  -2  15  303.78   11.32
   2   2  15  302.55   11.64
   2  -2 -15  314.54   11.58
   2   2 -15  319.37   12.18
  -2   2 -15  333.44   11.49
  -2   2  15  291.62   11.88
  -2   2  15  306.05   10.65
  -2  -2  15  322.19   10.63
  -2  -2 -15  331.59   11.02
  -2   2 -15  326.55   11.13
  -2   2 -15  311.95   10.17
   2  -2  15  305.68   10.66
   2   2  15  331.46   10.71
  -2   2 -15  310.43   10.30
  -2  -2 -15  304.96   10.30
  -2   2 -16   12.83    1.46
  -2  -2 -16   13.51    1.45
  -2   2  16   10.67    1.47
   2   2  16   11.85    1.75
  -2  -2  16   12.93    1.59
  -2   2 -16   11.71    1.65
   2  -2  16   13.49    1.84
  -2   2  16    9.94    1.81
   2  -2 -16   14.91    1.92
  -2   2 -16   10.85    1.58
   2   2  16   11.75    1.84
   2   2 -16   13.51    2.03
  -2  -2  16   13.32    1.56
  -2   2  16   11.32    1.45
  -2  -2 -16    9.56    1.46
  -2   2 -16   15.08    1.75
  -2   2 -16   11.81    1.32
   2   2  16   10.71    1.43
   2   2  17   35.99    3.09
  -2  -2  17   40.16    2.91
  -2   2 -17   37.85    3.10
  -2   2  17   43.36    2.98
   2  -2 -17   32.13    2.99
  -2   2  17   34.79    3.39
   2   2 -17   33.83    3.24
   2   2  17   33.25    3.17
  -2   2 -17   42.55    3.23
  -2   2  17   37.16    2.76
  -2  -2  17   36.54    2.74
  -2  -2 -17   39.11    2.99
  -2   2 -17   39.34    2.88
   2   2  17   31.52    2.50
  -2   2 -17   34.97    2.37
  -2   2 -17   31.96    2.44
  -2  -2 -17   37.26    2.58
  -2   2 -18    1.15    0.59
  -2  -2 -18    2.84    0.76
  -2  -2  18    0.99    0.60
  -2   2  18    1.00    0.63
  -2  -2  18    0.60    0.51
   2   2  18    1.50    0.83
  -2   2 -18    1.93    0.86
  -2   2  18    1.40    0.72
   2  -2  18    0.26    0.70
  -2   2 -18    1.20    0.83
   2   2 -18    0.60    0.64
   2   2  18    0.29    0.67
  -2   2  18    0.95    0.86
   2  -2 -18    1.30    0.78
  -2  -2 -18    0.44    0.56
  -2   2 -18    1.70    0.83
   2   2  18    1.42    0.63
  -2   2 -18    1.51    0.56
   2   2  19 1643.85   48.07
  -2  -2  19 1648.52   47.28
  -2   2 -19 1684.83   48.09
  -2   2  19 1598.30   47.27
   2  -2  19 1596.03   48.25
   2   2 -19 1780.12   49.05
  -2   2 -19 1721.90   48.18
  -2   2  19 1532.75   48.92
   2  -2 -19 1783.19   48.42
   2   2  19 1595.77   48.59
  -2   2  19 1780.25   47.38
  -2  -2  19 1761.58   47.31
  -2  -2 -19 1863.93   47.95
   2   2  19 1877.00   47.09
  -2   2 -19 1703.95   46.18
  -2   2 -19 1673.47   46.76
  -2  -2 -19 1691.07   46.81
   2  -2  20   31.71    3.17
  -2   2  20   36.98    2.98
   2   2  20   34.76    3.20
  -2  -2  20   28.28    2.66
  -2   2 -20   35.75    3.15
  -2   2 -20   38.32    3.23
   2   2 -20   29.70    3.21
  -2   2  20   32.02    3.46
   2   2  20   34.79    3.41
   2  -2 -20   34.11    3.21
  -2   2 -20   35.43    2.66
  -2  -2  20   29.64    2.68
  -2   2  20   27.97    2.62
  -2  -2 -20   37.91    3.16
  -2   2 -20   35.61    2.38
   2   2  20   37.95    2.74
  -2  -2 -20   35.12    2.68
   2  -2 -21 1294.95   38.28
  -2   2 -21 1263.21   37.81
   2   2  21 1169.16   38.29
   2   2 -21 1363.63   38.84
  -2   2  21 1382.27   37.33
  -2  -2  21 1409.54   37.37
  -2  -2 -21 1267.99   37.68
   2   2  21 1317.18   36.62
  -2   2  21 1266.85   37.19
  -2   2 -21 1227.92   37.70
  -2   2  22    5.89    1.31
  -2   2 -22    7.38    1.60
  -2  -2 -22    7.22    1.45
   2  -2 -22    6.48    1.58
  -2   2 -22    8.27    1.61
   2   2 -22    8.29    1.77
   2   2  22    7.28    1.71
   2   2  22    9.43    1.41
  -2  -2  22    7.78    1.49
  -2   2  22    8.33    1.55
  -2  -2 -23    3.47    1.11
  -2   2 -23    1.42    0.90
   2  -2 -23    3.61    1.32
  -2   2 -23    3.08    1.14
  -2  -2  23    2.69    0.99
  -2   2  23    0.99    0.67
   2   2 -23    2.69    1.20
  -2  -2 -24    3.04    1.09
  -2   2 -24    2.61    1.18
   2  -2 -24    2.48    1.29
  -2   2 -24    4.57    1.39
  -2  -2  24    4.32    1.17
  -2   2  24    4.36    1.25
   2   2 -24    2.75    1.18
  -2  -2 -25  425.46   15.26
  -2   2 -25  383.28   14.98
  -2   2 -25  436.86   15.53
   2  -2 -25  441.74   15.87
   2   2 -25  399.20   15.84
  -2   2  25  441.75   15.10
  -2  -2  25  425.04   14.94
   2  -2 -26    7.50    1.77
  -2   2 -26    6.08    1.57
  -2  -2 -26    9.90    1.83
   2   2 -26    6.39    1.71
  -2  -2  26    7.25    1.49
  -2   2  26    7.91    1.51
   2  -2 -27  213.17    9.78
  -2  -2 -27  204.78    9.27
  -2   2 -27  199.92    9.36
   2   2 -27  198.45    9.86
  -2   2  27  207.73    9.10
  -2  -2  27  199.26    8.93
  -2  -2  28    2.54    0.90
  -2   2  28    2.57    1.12
  -2  -2 -28    2.46    1.14
   2  -2 -28    0.68    0.97
   2   2 -28    2.56    1.40
  -2   2 -28    0.32    0.91
  -2  -2  29   -0.29    0.78
  -2   2  29   -0.29    0.84
  -2   2 -29    1.29    1.06
   2   2 -29    0.37    0.87
  -2  -2 -29    0.31    0.79
  -2  -2  30    7.43    1.67
  -2   2  30   10.48    1.89
  -2   2 -30    9.46    2.06
   2  -2 -30    8.78    2.05
   2   2 -30   10.85    2.30
  -2  -2 -30   11.95    2.13
  -2  -2  31    4.54    1.36
  -2   2  31    6.42    1.57
  -2  -2 -31    5.94    1.52
   2  -2 -31    4.63    1.48
  -2   2 -31    0.99    0.95
   2   2 -31    6.03    1.65
  -2   2 -32    1.35    1.02
  -2  -2 -32    3.04    1.37
   2  -3   0  101.72    3.82
   2   3   0   99.11    3.00
  -2   3   0   94.11    3.75
   2  -3   0  100.91    3.25
   2  -3   0  101.91    4.32
  -2   3   0   97.48    4.13
  -2  -3   0   92.83    3.78
  -2  -3   0   95.96    3.40
   2   3   0  104.19    3.51
   2  -3   0   98.11    3.04
   2   3   0   98.26    4.38
  -2  -3   0  102.28    3.28
   2  -3   0   97.90    3.20
   2   3   1    3.10    0.69
  -2  -3   1    1.95    0.30
   2   3  -1    1.39    0.50
   2   3  -1    2.81    0.38
  -2   3  -1    2.44    0.35
   2  -3  -1    2.68    0.36
  -2  -3  -1    2.86    0.37
   2   3   1    3.30    0.38
  -2   3  -1    2.93    0.51
   2  -3   1    2.96    0.52
  -2   3   1    2.66    0.51
   2  -3  -1    3.24    0.57
  -2  -3   1    1.82    0.39
   2   3   1    2.90    0.56
  -2  -3  -1    2.05    0.52
   2   3  -1    1.91    0.46
  -2  -3   1    1.26    0.41
  -2   3  -1    2.82    0.35
   2  -3  -1    2.57    0.37
   2  -3   1    2.25    0.58
  -2   3  -1    2.74    0.64
  -2   3   1    2.44    0.58
  -2   3  -1    1.75    0.44
   2  -3  -1    3.33    0.67
   2  -3   1    2.24    0.26
   2   3  -1    2.08    0.37
  -2   3  -1    2.25    0.26
   2  -3  -1    2.26    0.30
  -2  -3  -1    2.12    0.37
   2   3   1    1.85    0.36
   2   3  -2  222.69    6.67
   2   3  -2  225.38    7.86
  -2   3  -2  230.01    6.68
   2   3   2  230.83    7.94
   2   3   2  223.60    6.77
   2  -3  -2  216.86    7.31
  -2   3  -2  222.80    7.33
   2   3   2  226.10    6.81
   2  -3   2  206.03    7.23
   2  -3   2  231.89    6.55
   2   3   2  223.70    7.33
  -2  -3   2  221.70    7.23
  -2   3  -2  220.86    6.51
   2  -3  -2  235.89    6.77
   2   3  -2  232.74    7.43
  -2   3  -2  230.92    7.89
  -2   3   2  228.18    7.51
   2  -3  -2  218.68    7.61
  -2   3   2  231.11    6.66
  -2   3  -2  231.96    7.20
   2   3   2  238.94    6.88
   2   3  -2  224.56    6.92
  -2   3  -2  225.09    6.37
   2  -3  -2  235.31    6.58
  -2  -3  -2  243.83    6.85
   2   3  -3   27.27    1.91
   2   3  -3   21.97    1.21
  -2   3  -3   23.70    1.24
   2   3   3   23.45    1.83
   2   3   3   20.03    1.16
   2   3   3   21.98    1.37
   2  -3  -3   21.39    1.52
  -2   3   3   23.18    1.30
  -2   3  -3   24.43    1.58
   2  -3   3   22.43    1.52
   2   3  -3   22.29    1.34
   2   3   3   21.73    1.53
  -2  -3  -3   22.15    1.54
   2   3  -3   18.27    1.41
  -2  -3   3   22.65    1.49
   2  -3  -3   22.78    1.65
  -2   3  -3   21.21    1.79
  -2   3   3   24.76    1.63
  -2   3  -3   21.01    1.43
  -2   3  -3   22.35    1.04
  -2  -3  -3   22.79    1.30
   2   3   3   21.35    1.25
   2   3   4   16.43    1.52
   2   3  -4   15.24    1.42
  -2  -3  -4   16.62    1.02
   2   3   4   15.52    1.22
   2   3   4   15.88    0.97
  -2   3   4   17.30    1.19
  -2   3  -4   15.75    1.27
  -2   3  -4   14.69    0.87
   2   3  -4   17.43    1.19
   2   3   4   15.22    1.29
  -2   3  -4   16.61    0.98
  -2  -3  -4   17.55    1.36
   2   3  -4   15.94    1.31
   2  -3  -4   14.28    1.26
  -2   3  -4   16.61    1.60
  -2   3  -4   13.72    1.19
  -2   3   4   14.60    1.21
  -2  -3  -4   15.40    1.07
   2   3   5    5.80    0.91
   2   3  -5    6.37    0.91
  -2  -3   5    6.97    0.48
   2   3   5    7.03    0.89
  -2  -3  -5    7.84    0.67
   2   3   5    6.33    0.61
  -2   3   5    6.91    0.84
  -2   3  -5    6.63    0.84
  -2  -3  -5    7.30    0.90
  -2   3  -5    7.78    0.68
  -2   3  -5    9.78    1.25
   2   3  -5    6.55    0.87
   2  -3  -5    7.38    0.87
  -2   3   5    7.60    0.83
  -2   3  -5    5.96    0.80
  -2  -3  -5    7.82    0.77
   2   3  -6   74.53    3.46
   2   3   6   72.80    3.56
   2   3   6   76.98    3.48
  -2  -3   6   72.75    2.56
  -2  -3  -6   74.20    2.74
  -2   3  -6   72.17    3.31
  -2   3  -6   70.95    3.20
  -2   3   6   70.50    3.34
  -2  -3  -6   76.76    3.40
   2   3   6   72.58    2.97
   2  -3  -6   71.89    3.10
   2  -3  -6   75.46    3.23
   2   3  -6   75.17    3.40
  -2   3  -6   77.24    3.89
  -2   3   6   71.71    2.99
  -2   3  -6   74.97    3.25
  -2  -3  -6   71.41    2.98
  -2   3  -7   21.86    1.66
  -2  -3   7   21.47    1.24
   2   3   7   21.94    1.73
  -2   3   7   18.61    1.63
  -2  -3  -7   22.32    1.27
  -2   3  -7   21.77    1.60
  -2   3  -7   18.92    1.49
  -2  -3  -7   21.11    1.63
  -2   3  -7   19.22    1.86
   2  -3  -7   21.83    1.43
   2   3   7   21.53    1.45
   2  -3  -7   23.54    1.67
  -2   3  -7   19.71    1.51
   2   3  -7   21.24    1.64
   2   3   7   20.14    1.69
   2   3   8   51.01    2.80
   2   3  -8   47.17    2.59
   2   3   8   49.00    2.52
  -2  -3  -8   49.95    2.19
  -2   3   8   47.65    2.92
  -2   3  -8   48.10    2.73
  -2  -3   8   48.30    2.27
   2   3   8   54.81    2.99
  -2   3  -8   48.37    2.73
   2  -3  -8   51.26    2.79
  -2   3  -8   49.83    3.13
   2  -3  -8   47.90    2.29
   2   3   8   45.82    2.63
  -2   3  -8   50.33    2.60
  -2   3  -8   51.29    2.52
  -2  -3  -8   50.05    2.51
   2   3  -9  138.31    5.22
   2   3   9  137.41    5.41
  -2  -3  -9  140.10    4.73
   2   3   9  137.31    5.29
  -2   3   9  133.67    5.86
  -2   3  -9  147.74    5.74
  -2   3  -9  135.77    5.53
  -2  -3   9  139.15    4.95
   2   3   9  140.36    5.76
  -2   3  -9  137.79    6.03
   2  -3  -9  142.44    4.77
   2  -3  -9  138.95    5.60
  -2   3  -9  135.35    5.22
   2   3   9  140.82    5.42
  -2   3  -9  133.88    5.09
  -2  -3  -9  140.23    5.15
   2   3  10   59.24    2.99
   2   3 -10   55.01    2.78
  -2   3  10   54.95    3.49
   2   3 -10   49.16    3.31
   2   3  10   53.02    2.96
  -2   3 -10   57.92    3.33
  -2   3 -10   50.06    3.03
  -2  -3  10   55.15    2.78
   2   3  10   56.25    3.32
  -2   3 -10   59.54    3.55
   2  -3 -10   59.64    2.45
   2  -3 -10   57.29    3.26
  -2   3 -10   54.65    2.86
   2   3  10   56.76    3.03
  -2   3 -10   54.00    2.78
  -2  -3 -10   59.37    2.88
   2   3 -11  121.15    4.72
   2   3  11  129.51    4.99
   2   3  11  118.39    5.54
  -2   3 -11  119.86    5.35
  -2  -3  11  127.58    5.01
  -2   3  11  115.84    5.82
   2   3  11  118.75    5.27
  -2   3 -11  132.05    5.70
   2   3 -11  129.50    5.96
   2  -3 -11  128.08    4.28
   2  -3 -11  139.64    5.74
  -2   3 -11  133.54    5.86
  -2   3 -11  124.53    4.96
   2   3  11  134.69    5.29
  -2  -3  11  120.15    3.79
  -2   3 -11  124.68    4.92
  -2  -3 -11  128.14    4.97
  -2  -3  12   19.37    1.70
   2   3  12   22.47    2.12
  -2   3 -12   19.49    1.88
  -2   3 -12   21.10    2.06
   2   3  12   20.90    1.96
  -2   3  12   17.45    2.05
   2   3 -12   21.98    2.28
  -2  -3  12   20.17    1.75
  -2   3  12   20.83    1.78
  -2   3 -12   23.74    2.17
   2  -3 -12   22.27    1.29
  -2  -3  12   21.20    0.92
   2  -3 -12   23.58    2.16
   2   3  12   24.01    1.92
  -2   3 -12   21.54    1.71
  -2   3 -12   23.10    1.76
  -2  -3 -12   23.58    1.76
  -2   3 -13   13.20    1.57
   2   3  13    9.84    1.46
  -2  -3  13    9.99    1.25
   2  -3  13    9.56    1.39
  -2   3 -13   11.89    1.61
   2   3 -13    9.81    1.59
   2   3  13   13.33    1.64
  -2   3  13    7.71    1.49
  -2  -3  13   12.58    1.40
  -2   3  13   12.36    1.39
   2  -3 -13    9.11    1.43
  -2   3 -13   11.33    1.52
   2  -3 -13   10.89    0.84
   2   3  13   11.78    1.36
   2   3 -13   11.12    0.63
  -2   3 -13   10.87    1.22
  -2   3 -13   10.77    1.22
  -2  -3 -13   10.18    1.21
  -2  -3  14  183.74    7.01
  -2   3 -14  168.26    7.25
   2   3  14  164.39    7.40
   2  -3  14  177.17    7.50
   2  -3 -14  191.40    7.79
  -2   3  14  160.72    7.90
  -2   3 -14  181.39    7.73
   2   3  14  166.85    7.39
   2   3 -14  167.48    7.90
  -2  -3  14  174.99    6.93
  -2   3  14  181.47    7.02
  -2   3 -14  184.80    7.46
  -2  -3 -14  179.11    7.19
   2  -3 -14  185.30    5.53
   2   3  14  175.91    6.89
  -2   3 -14  180.00    6.68
  -2   3  14  191.51    5.15
  -2   3 -14  179.10    6.65
  -2  -3 -14  174.18    6.65
  -2   3 -14  170.19    6.15
  -2  -3  15   19.74    1.92
   2  -3  15   20.64    2.21
  -2   3 -15   21.98    2.16
   2   3  15   21.08    2.24
   2   3  15   23.44    2.41
  -2   3  15   18.96    2.36
   2   3 -15   14.71    2.10
  -2   3 -15   17.86    2.09
   2  -3 -15   23.31    2.37
  -2   3  15   20.82    1.94
  -2  -3  15   22.95    2.02
  -2   3 -15   23.71    2.20
  -2  -3 -15   22.27    2.07
   2   3  15   20.50    1.87
  -2   3 -15   18.87    1.69
  -2   3 -15   20.79    1.78
  -2  -3 -15   21.28    1.82
  -2   3 -15   19.96    1.48
  -2   3  15   19.70    1.60
  -2   3 -16    1.04    0.49
  -2  -3 -16    0.45    0.38
   2   3  16    1.16    0.66
   2  -3  16    1.39    0.77
  -2   3 -16   -0.43    0.46
  -2  -3  16   -0.55    0.60
  -2   3 -16    0.95    0.55
  -2   3  16   -0.29    0.79
   2   3  16   -0.25    0.58
   2   3 -16    0.29    0.78
  -2  -3  16    1.76    0.56
  -2   3  16    0.18    0.34
  -2  -3 -16    0.20    0.42
   2  -3 -16    0.95    0.64
  -2   3 -16    0.19    0.55
  -2   3 -16    0.67    0.53
   2   3  16    0.99    0.61
  -2  -3 -17    1.59    0.59
  -2   3 -17    1.10    0.45
  -2  -3  17    0.19    0.52
   2  -3  17   -0.24    0.62
   2   3  17    0.24    0.61
  -2   3 -17    0.68    0.57
  -2   3  17    0.55    0.53
   2   3  17   -0.27    0.68
  -2   3  17    0.92    0.88
  -2   3 -17    0.98    0.70
   2   3 -17   -0.61    0.71
  -2   3  17   -0.19    0.40
  -2  -3  17    0.56    0.36
   2  -3 -17    0.50    0.63
  -2  -3 -17    0.21    0.45
  -2   3 -17    0.77    0.66
  -2   3 -17    0.41    0.41
   2   3  17    0.17    0.46
  -2  -3  18   48.64    3.33
   2   3  18   53.47    3.83
   2  -3  18   45.46    3.61
  -2   3 -18   53.38    3.75
  -2   3  18   51.32    3.41
   2   3  18   40.31    3.64
   2   3 -18   50.96    4.17
  -2   3 -18   44.55    3.59
  -2   3  18   50.30    4.20
   2  -3 -18   53.33    3.91
  -2  -3  18   52.19    3.40
  -2   3  18   53.38    3.44
  -2  -3 -18   50.92    3.55
  -2   3 -18   50.17    3.35
   2   3  18   51.09    3.22
  -2   3 -18   51.68    2.98
  -2   3 -18   54.83    3.23
  -2  -3 -18   52.85    3.21
  -2  -3  19    6.36    1.29
   2   3  19    9.05    1.63
  -2   3 -19    7.02    1.43
  -2   3  19    8.15    1.38
   2  -3  19    5.17    1.39
  -2   3  19    8.59    1.87
   2   3 -19    4.85    1.43
   2   3  19    4.79    1.38
  -2   3 -19    7.39    1.50
   2  -3 -19    8.82    1.62
  -2  -3 -19    5.38    1.24
  -2   3 -19    7.06    1.09
   2   3  19    8.83    1.32
  -2  -3  19    8.66    1.42
  -2   3 -19    7.69    1.24
  -2  -3 -19    7.94    1.27
  -2   3  19    6.49    1.21
   2   3  20  102.75    6.18
   2   3 -20  100.30    6.28
  -2   3 -20  111.12    6.07
  -2   3  20   95.59    6.24
  -2  -3 -20  105.46    5.07
  -2  -3  20  101.62    5.34
  -2   3  20  116.90    5.67
  -2   3 -20  102.13    4.98
   2  -3 -20  104.30    5.93
  -2  -3 -20  113.94    5.85
   2   3  20  106.32    5.10
  -2   3 -20  106.31    4.67
  -2   3 -20  101.66    5.75
  -2   3  20  103.23    5.40
   2  -3  20  102.21    6.00
   2   3  20  101.40    5.75
  -2   3  21    3.25    1.04
  -2   3 -21    2.99    1.07
   2   3  21    3.53    1.30
  -2   3 -21    1.95    0.93
   2   3 -21    0.34    0.79
   2  -3 -21    3.43    1.16
  -2  -3 -21    3.08    1.07
   2   3  21    4.16    1.01
  -2  -3  21    2.93    0.94
  -2   3  21    3.21    1.03
   2   3 -22   36.25    3.61
   2   3  22   32.15    3.42
  -2   3 -22   38.15    3.43
  -2  -3  22   34.74    2.96
  -2   3  22   35.45    3.03
   2  -3 -22   34.32    3.26
  -2  -3 -22   33.00    3.07
   2   3  22   32.28    2.64
  -2   3  22   34.08    2.99
  -2   3 -22   32.39    3.09
   2   3 -23    6.65    1.69
  -2   3 -23    8.24    1.73
  -2   3 -23   13.72    2.09
  -2   3  23   10.64    1.72
  -2  -3  23   10.26    1.70
   2  -3 -23   11.78    2.01
  -2  -3 -23   11.27    1.80
   2   3 -24   20.00    2.76
  -2   3 -24   16.94    2.35
  -2  -3  24   14.65    2.01
  -2   3  24   16.12    2.17
   2  -3 -24   14.92    2.27
  -2   3 -24   12.66    2.13
  -2  -3 -24   14.70    2.18
   2   3 -25    1.45    1.10
  -2   3 -25    1.49    0.94
  -2  -3  25    0.78    0.70
  -2   3  25    3.18    1.01
   2  -3 -25    0.63    0.91
  -2  -3 -25    1.16    0.96
  -2   3 -25    2.77    1.14
   2   3 -26   36.09    3.75
  -2   3 -26   36.11    3.47
  -2   3 -26   32.72    3.29
  -2   3  26   28.04    2.91
  -2  -3  26   33.59    3.15
   2  -3 -26   37.12    3.56
  -2  -3 -26   30.29    3.18
   2   3 -27    2.99    1.38
  -2   3 -27    3.07    1.21
  -2   3  27    1.12    0.92
  -2  -3  27    1.93    0.99
   2  -3 -27    4.31    1.45
  -2  -3 -27    1.23    0.98
  -2   3 -27    3.20    1.37
   2  -3 -28   15.84    2.44
  -2  -3 -28   16.76    2.47
  -2   3 -28   15.27    2.45
  -2  -3  28   14.89    2.23
  -2   3  28   15.08    2.21
   2   3 -28   14.37    2.51
   2  -3 -29   35.17    3.64
  -2  -3 -29   39.62    3.74
  -2  -3  29   36.45    3.43
  -2   3  29   36.94    3.46
  -2   3 -29   39.26    3.78
   2   3 -29   38.80    3.95
   2  -3 -30    8.39    1.96
   2   3 -30    8.83    2.09
  -2  -3 -30    8.98    1.89
  -2   3 -30   11.36    2.15
  -2  -3  30    9.15    1.82
  -2   3  30    8.96    1.82
   2   3 -31   15.09    2.57
   2  -3 -31   17.48    2.68
  -2   3 -31   18.62    2.70
  -2  -3  31   21.97    2.75
  -2   3  31   17.08    2.43
  -2   3 -32   15.08    2.52
   2   4   0  474.93   15.17
  -2  -4   0  482.37   13.74
   2  -4   0  495.75   13.72
  -2   4   0  515.50   14.26
   2  -4   0  504.89   14.32
  -2  -4   0  506.24   14.30
   2  -4   0  480.81   15.01
   2  -4   0  502.40   13.36
  -2   4   0  492.79   14.86
   2   4   0  494.23   14.06
   2  -4   0  512.59   13.50
  -2  -4   0  488.61   13.93
  -2   4   0  490.00   13.48
   2  -4   1   67.26    2.52
   2   4  -1   65.14    3.41
   2   4   1   67.99    3.50
  -2   4  -1   63.73    2.55
  -2  -4  -1   63.22    2.54
  -2  -4   1   65.56    2.53
   2  -4  -1   61.63    2.48
   2   4  -1   65.19    2.58
  -2   4   1   64.07    2.86
   2  -4  -1   66.62    2.98
  -2   4  -1   61.18    2.86
   2  -4   1   67.89    2.98
   2   4   1   65.88    3.02
  -2  -4   1   64.60    2.66
  -2  -4  -1   58.26    2.84
  -2  -4   1   68.92    2.98
   2  -4   1   61.06    3.37
   2  -4  -1   64.00    3.27
   2  -4  -1   64.91    2.31
  -2   4  -1   70.10    3.38
  -2   4   1   65.89    3.22
  -2  -4  -1   62.67    2.66
   2  -4   1   65.45    2.32
  -2   4  -1   64.66    2.33
   2  -4  -1   71.81    2.46
   2   4   1   66.65    2.73
   2   4  -1   68.20    2.79
  -2   4  -2  121.72    4.17
   2   4  -2  132.56    5.27
   2   4  -2  126.39    4.22
   2   4   2  128.32    5.26
   2   4   2  121.67    4.15
   2  -4  -2  122.95    4.66
  -2   4  -2  126.12    4.64
   2  -4   2  120.15    4.53
  -2  -4   2  121.43    4.28
   2  -4   2  125.17    3.71
   2   4   2  130.44    4.78
   2  -4   2  124.41    3.84
   2   4  -2  118.52    4.63
  -2   4  -2  126.29    3.71
   2  -4   2  129.19    5.34
  -2  -4   2  114.44    4.51
   2  -4  -2  123.51    4.98
  -2   4  -2  130.10    5.19
  -2   4   2  123.09    4.84
   2   4   2  121.79    4.31
   2  -4  -2  128.82    4.08
  -2  -4  -2  119.75    4.31
  -2   4  -2  124.55    3.94
   2   4  -2  117.82    4.35
  -2   4  -3  207.27    6.48
   2   4  -3  222.23    6.55
   2   4  -3  207.18    7.48
   2   4   3  223.34    7.70
   2   4   3  216.18    6.18
   2  -4  -3  201.68    6.91
   2   4   3  205.56    6.58
   2  -4   3  207.50    6.97
  -2   4  -3  210.64    6.94
   2   4   3  219.48    7.08
  -2  -4  -3  208.95    7.00
   2  -4   3  194.55    7.62
  -2   4  -3  211.07    7.57
   2   4  -3  201.23    6.97
  -2  -4   3  197.66    6.78
  -2   4   3  202.25    6.40
   2  -4  -3  207.50    7.24
  -2   4   3  204.44    7.06
   2  -4  -3  208.62    6.35
   2   4   3  228.82    6.64
  -2   4  -3  201.17    6.16
   2   4  -3  203.86    6.69
  -2  -4  -3  210.81    6.60
   2   4   4 1287.92   35.41
  -2   4  -4 1213.14   34.16
   2   4  -4 1233.36   35.15
   2   4  -4 1289.99   34.17
   2  -4  -4 1233.71   34.64
   2   4   4 1235.95   34.42
   2   4   4 1318.09   33.61
  -2   4  -4 1357.52   34.64
   2   4   4 1290.93   34.80
   2   4  -4 1250.12   34.41
  -2   4  -4 1287.37   33.56
  -2  -4  -4 1169.88   34.68
  -2   4  -4 1242.36   33.78
  -2  -4   4 1305.07   34.47
   2   4  -4 1350.07   34.75
  -2   4   4 1273.62   34.10
   2  -4  -4 1346.04   34.88
   2  -4   4 1313.34   35.66
  -2   4  -4 1261.79   35.47
  -2   4  -4 1241.57   34.48
  -2   4   4 1358.53   34.71
  -2  -4  -4 1353.38   34.27
   2   4   5    4.92    0.87
   2   4  -5    6.06    0.95
  -2  -4  -5    4.80    0.51
   2   4  -5    4.81    0.44
   2   4   5    6.25    0.82
  -2   4   5    5.89    0.73
   2   4   5    5.66    0.52
  -2   4  -5    4.86    0.74
   2   4  -5    6.42    0.78
  -2  -4  -5    4.26    0.72
  -2   4  -5    5.70    0.60
  -2   4  -5    5.07    0.52
   2   4  -5    6.71    0.90
   2  -4  -5    6.37    0.85
  -2   4  -5    7.27    1.07
  -2   4  -5    5.61    0.80
  -2   4   5    5.88    0.81
  -2  -4  -5    5.68    0.71
   2   4   6  507.58   14.83
   2   4  -6  487.27   14.55
   2   4  -6  478.72   13.17
  -2  -4  -6  478.44   13.20
   2   4   6  474.21   14.34
  -2   4  -6  476.06   14.12
  -2   4   6  478.96   14.10
  -2  -4  -6  498.44   14.45
   2  -4  -6  467.36   14.10
  -2   4  -6  473.94   14.96
   2   4  -6  482.25   14.35
  -2   4  -6  465.26   14.03
  -2  -4  -6  500.19   13.97
   2   4  -7   35.53    2.29
   2   4   7   41.36    2.57
   2   4   7   37.92    2.39
   2   4  -7   38.84    1.78
  -2  -4  -7   40.16    1.72
  -2   4  -7   41.83    2.44
  -2   4   7   36.34    2.27
  -2  -4  -7   38.17    2.36
  -2   4  -7   38.22    2.65
   2   4   7   37.90    2.08
   2   4  -7   37.48    2.34
  -2   4  -7   34.13    2.12
   2  -4  -7   41.79    2.25
  -2  -4  -7   38.52    2.15
   2   4  -8 1371.68   37.60
   2   4   8 1489.64   37.97
   2   4  -8 1339.37   36.67
   2   4   8 1376.87   37.87
  -2  -4   8 1369.38   36.63
  -2   4  -8 1343.54   37.72
  -2   4   8 1353.34   37.84
  -2  -4  -8 1359.68   36.44
  -2  -4  -8 1357.91   37.73
   2   4  -8 1447.15   37.79
   2   4   8 1426.29   37.21
   2  -4  -8 1477.51   37.71
  -2   4  -8 1382.74   38.48
   2  -4  -8 1340.52   37.17
  -2   4  -8 1343.02   37.35
  -2   4  -8 1353.48   37.13
  -2  -4  -8 1465.47   37.21
   2   4   9   91.90    4.15
   2   4  -9   93.04    3.98
  -2  -4  -9   90.16    3.28
  -2   4   9   85.21    4.25
  -2   4  -9   93.93    4.24
   2   4  -9   86.37    3.47
  -2  -4   9   87.61    3.48
   2   4   9   87.88    4.29
  -2   4  -9   92.88    4.59
   2   4   9   82.86    3.77
   2  -4  -9   94.47    4.24
  -2   4  -9   97.76    3.99
   2  -4  -9   91.53    3.66
  -2   4  -9   84.55    3.69
  -2  -4  -9   90.33    3.77
   2   4  10 3445.79   92.07
   2   4 -10 3628.87   91.71
   2   4  10 3560.29   92.58
   2   4 -10 3569.20   91.24
  -2   4 -10 3323.51   92.27
  -2  -4  10 3535.41   91.37
   2   4  10 3225.82   91.81
  -2   4 -10 3783.31   92.58
  -2   4  10 3453.88   92.60
  -2  -4 -10 3460.69   90.90
   2  -4 -10 3472.95   92.36
  -2   4 -10 3765.33   93.02
  -2   4 -10 3403.63   91.71
   2  -4 -10 3695.22   91.27
  -2   4 -10 3405.88   91.58
  -2  -4 -10 3344.53   91.56
   2   4  11   32.96    2.19
   2   4 -11   27.92    1.93
  -2   4 -11   29.45    2.28
   2   4  11   29.65    2.42
   2   4 -11   30.91    1.91
  -2  -4  11   28.59    1.92
   2   4  11   29.88    2.16
  -2   4  11   29.86    2.51
  -2   4 -11   33.36    2.51
  -2  -4  11   32.16    2.11
  -2   4  11   32.58    2.16
  -2   4 -11   34.91    2.67
   2  -4 -11   31.30    2.40
   2   4  11   32.76    2.24
  -2   4 -11   30.05    2.07
  -2  -4  11   29.94    1.51
   2  -4 -11   31.89    1.83
  -2   4 -11   28.30    1.94
  -2  -4 -11   31.11    2.03
  -2   4 -11   27.17    1.95
   2   4  12  830.81   23.67
   2   4 -12  821.66   23.33
  -2   4 -12  848.12   24.43
   2   4  12  805.33   24.59
  -2  -4  12  841.17   23.59
  -2   4  12  820.92   25.04
   2   4  12  845.46   24.17
  -2   4 -12  894.39   24.94
  -2  -4  12  867.30   23.78
  -2   4  12  846.14   23.91
  -2   4 -12  886.34   24.90
   2  -4 -12  805.50   24.62
  -2   4 -12  832.69   23.64
   2  -4 -12  857.70   22.94
   2   4  12  886.89   23.91
  -2  -4  12  788.73   22.28
  -2   4 -12  813.13   23.47
  -2  -4 -12  839.73   23.59
  -2   4  12  861.56   23.83
  -2   4 -12  812.71   23.50
   2   4  13   22.59    1.77
   2   4 -13   21.68    1.63
  -2   4 -13   20.50    2.02
  -2  -4  13   25.42    1.96
   2   4  13   24.73    2.29
  -2   4  13   23.99    2.45
   2   4 -13   25.69    2.50
  -2   4 -13   27.03    2.41
   2   4  13   15.91    1.78
  -2  -4  13   20.70    1.83
  -2   4  13   22.98    1.91
  -2   4 -13   23.22    2.19
  -2  -4  13   21.81    1.14
   2  -4 -13   19.94    2.05
  -2   4 -13   20.55    1.72
   2   4  13   25.15    2.00
   2  -4 -13   22.77    1.48
  -2   4 -13   22.14    1.77
  -2   4 -13   24.36    1.77
  -2   4  13   23.45    1.88
  -2  -4 -13   24.98    1.87
   2   4 -14  189.72    6.60
   2   4  14  192.20    6.85
  -2   4 -14  189.76    7.73
   2   4  14  179.95    7.83
  -2  -4  14  200.89    7.37
  -2   4 -14  199.49    8.27
   2   4 -14  181.10    8.30
  -2   4  14  189.05    8.39
   2   4  14  176.26    7.61
  -2  -4  14  202.02    7.44
  -2   4  14  189.00    7.32
  -2   4 -14  200.27    7.89
   2  -4 -14  204.61    8.09
   2  -4 -14  207.19    6.33
  -2   4 -14  191.45    7.01
   2   4  14  197.76    7.33
  -2   4 -14  188.85    6.98
  -2  -4 -14  191.77    7.04
  -2   4  14  193.49    7.05
  -2   4 -14  191.45    6.79
  -2   4 -15    4.94    0.82
  -2   4 -15    7.30    1.11
  -2  -4 -15    6.68    1.04
  -2   4  15    7.01    1.04
  -2  -4  15    4.87    0.97
  -2   4 -15    4.51    1.06
   2   4  15    5.96    1.25
   2   4  15    6.65    1.24
  -2   4  15    6.00    1.41
   2   4 -15    5.43    1.30
  -2   4 -15    7.21    1.42
  -2  -4  15    5.00    0.99
  -2   4  15    5.25    0.97
   2  -4 -15    5.50    1.25
  -2   4 -15    4.86    1.09
   2   4  15    8.12    1.22
  -2   4 -15    5.83    0.96
  -2   4 -16  961.49   28.06
   2   4  16  906.42   28.07
  -2  -4  16  940.36   27.43
  -2   4 -16  960.46   28.64
  -2   4  16  904.75   29.00
   2   4 -16  927.07   29.08
   2   4  16  912.66   28.17
  -2  -4  16  928.03   27.32
  -2   4  16 1013.84   27.46
  -2   4 -16  964.72   27.74
   2  -4 -16  957.51   28.36
   2   4  16  983.52   27.25
  -2   4 -16  931.42   26.70
  -2  -4 -16  975.97   27.07
  -2   4 -16  921.49   26.85
   2   4  17  104.80    5.57
  -2  -4  17   92.20    4.91
  -2   4 -17  105.95    5.48
   2   4 -17   99.10    6.00
  -2   4 -17  100.84    5.69
   2   4  17  102.54    5.66
  -2   4  17   96.58    5.95
  -2  -4  17   95.20    4.91
  -2   4  17   99.74    5.01
   2  -4 -17  105.05    5.65
  -2   4 -17  108.92    5.25
   2   4  17  106.91    4.92
  -2   4 -17   97.99    4.52
  -2   4 -17  112.40    4.88
  -2  -4 -17  103.17    4.78
   2   4  18   55.02    3.91
  -2   4 -18   56.14    3.84
  -2   4  18   54.96    3.56
  -2  -4  18   50.71    3.46
   2   4  18   52.14    3.98
  -2   4 -18   55.15    4.07
   2   4 -18   60.42    4.56
  -2   4  18   55.40    4.38
  -2   4  18   58.22    3.62
  -2  -4  18   53.29    3.49
   2  -4 -18   62.35    4.29
  -2   4 -18   61.69    3.73
  -2   4 -18   49.52    2.98
[truncated: 710,399 more chars]
