# Supplementary material for: 2,2′-{(1E,1′E)-[Ethane-1,2-diylbis(aza­nylyl­idene)]bis­(methanylyl­idene)}bis­(4-iodo­phenol)
Source: IUCrdata. 2022 Sep 13;7(Pt 9):x220895. doi: 10.1107/S2414314622008951 (PMC9635427; doi:10.1107/S2414314622008951)
Supplement: Supplementary file 2 [file x-07-x220895-Isup2.hkl]

data_I                                                                          
_shelx_title ' lrj-1-074abs_a.res in Pbca'                                      
_shelx_refln_list_code          4                                               
_shelx_F_calc_maximum      882.55                                               
_exptl_crystal_F_000      2160.00                                               
_reflns_d_resolution_high  0.7719                                               
                                                                                
loop_                                                                           
 _space_group_symop_operation_xyz                                               
 'x, y, z'                                                                      
 '-x+1/2, -y, z+1/2'                                                            
 '-x, y+1/2, -z+1/2'                                                            
 'x+1/2, -y+1/2, -z'                                                            
 '-x, -y, -z'                                                                   
 'x-1/2, y, -z-1/2'                                                             
 'x, -y-1/2, z-1/2'                                                             
 '-x-1/2, y-1/2, z'                                                             
                                                                                
_cell_length_a     7.4776                                                       
_cell_length_b    19.1040                                                       
_cell_length_c    26.0919                                                       
_cell_angle_alpha  90.000                                                       
_cell_angle_beta   90.000                                                       
_cell_angle_gamma  90.000                                                       
                                                                                
_shelx_F_squared_multiplier     1.000                                           
                                                                                
loop_                                                                           
 _refln_index_h                                                                 
 _refln_index_k                                                                 
 _refln_index_l                                                                 
 _refln_F_squared_calc                                                          
 _refln_F_squared_meas                                                          
 _refln_F_squared_sigma                                                         
 _refln_observed_status                                                         
   2   0   0      24623.90      26703.65       415.61 o                         
   4   0   0     201824.69     198413.52      2586.62 o                         
   6   0   0      28544.86      27843.03       498.77 o                         
   8   0   0      12191.30      12144.15       699.76 o                         
   2   1   0      11732.37      11394.59       108.44 o                         
   4   1   0       4934.71       5444.81        78.18 o                         
   6   1   0      16008.62      15337.92       204.01 o                         
   8   1   0       3568.91       3702.21       139.82 o                         
   0   2   0      15473.35      15683.86       301.47 o                         
   2   2   0       2610.68       2889.94        33.82 o                         
   4   2   0          2.90         20.45         8.41 o                         
   6   2   0        322.98        368.93        27.48 o                         
   8   2   0         93.29        146.66        42.27 o                         
   2   3   0       6318.77       7012.77        69.26 o                         
   4   3   0       1382.40       1285.04        34.90 o                         
   6   3   0      38136.40      38901.36       591.98 o                         
   8   3   0        257.88        148.77        39.95 o                         
   0   4   0     778903.00     715213.50     10135.18 o                         
   2   4   0      34370.25      35232.64       277.68 o                         
   4   4   0     174005.08     173919.00      1467.06 o                         
   6   4   0      18730.55      18548.63       254.71 o                         
   8   4   0      17324.22      18158.38       671.01 o                         
   2   5   0      14825.95      15075.27       139.12 o                         
   4   5   0       2481.49       2568.36        44.71 o                         
   6   5   0      32306.14      32362.20       402.68 o                         
   8   5   0       4020.25       4624.80       241.58 o                         
   0   6   0      42197.95      44185.11       607.20 o                         
   2   6   0      28006.01      27482.09       221.04 o                         
   4   6   0       1457.48       1414.97        39.33 o                         
   6   6   0       1013.08       1071.38        58.31 o                         
   8   6   0         45.74         -1.24        58.19 o                         
   2   7   0      22370.73      22699.60       199.78 o                         
   4   7   0      16648.87      17257.74       193.45 o                         
   6   7   0      25062.17      26124.66       517.31 o                         
   8   7   0        858.67        722.12       105.05 o                         
   0   8   0     305792.72     293005.41      3784.33 o                         
   2   8   0      10250.75      10313.42       115.04 o                         
   4   8   0      85190.12      84116.80       716.30 o                         
   6   8   0      25483.70      24774.43       538.12 o                         
   8   8   0       9547.26      10507.27       395.61 o                         
   2   9   0         22.88         93.84        13.38 o                         
   4   9   0       7324.38       7613.90       127.45 o                         
   6   9   0      12575.32      11908.80       363.10 o                         
   8   9   0      15176.41      14946.68       499.08 o                         
   0  10   0      21358.77      19868.76       267.76 o                         
   2  10   0      26367.58      24936.88       246.82 o                         
   4  10   0       6083.31       6217.61       105.19 o                         
   6  10   0       5235.30       5430.68       251.55 o                         
   8  10   0        145.53        149.03        71.09 o                         
   2  11   0      21571.44      21635.83       223.80 o                         
   4  11   0       2964.86       3235.65        76.20 o                         
   6  11   0      18301.02      18422.95       463.81 o                         
   8  11   0         44.44        101.43        66.33 o                         
   0  12   0     152695.92     152958.55      1671.65 o                         
   2  12   0      15527.84      15175.53       173.79 o                         
   4  12   0      26825.13      26301.28       359.16 o                         
   6  12   0      13258.92      14417.60       399.58 o                         
   8  12   0       5598.93       6372.68       358.66 o                         
   2  13   0          3.88         31.19        11.02 o                         
   4  13   0      12437.50      12954.93       215.12 o                         
   6  13   0       3655.65       3439.05       278.03 o                         
   0  14   0      34126.31      33499.03       555.25 o                         
   2  14   0      56127.34      55911.30       546.47 o                         
   4  14   0      10541.87      10709.88       236.36 o                         
   6  14   0       2883.29       3803.70       242.26 o                         
   2  15   0       4043.03       4023.92        86.29 o                         
   4  15   0         32.56         92.57        40.47 o                         
   6  15   0       7456.54       7870.47       363.39 o                         
   0  16   0      55535.58      59300.68      1491.33 o                         
   2  16   0      16695.98      16966.80       282.83 o                         
   4  16   0      18459.87      18183.34       395.91 o                         
   6  16   0       8086.82       8811.36       466.77 o                         
   2  17   0        473.54        510.39        57.72 o                         
   4  17   0      10704.70      11431.90       297.86 o                         
   6  17   0          2.26          7.86        55.81 o                         
   0  18   0      18341.87      19095.25       657.43 o                         
   2  18   0      30600.32      30656.46       640.71 o                         
   4  18   0       4096.24       4380.92       173.55 o                         
   6  18   0         42.64        -33.33        60.79 o                         
   2  19   0       2681.65       2775.22       148.52 o                         
   4  19   0       1354.69       1440.83       124.14 o                         
   6  19   0       3487.83       3509.87       312.26 o                         
   0  20   0      15290.52      16189.21       523.65 o                         
   2  20   0      18250.29      18381.52       457.95 o                         
   4  20   0       9296.06       9768.64       456.88 o                         
   2  21   0       1335.24       1186.37       136.29 o                         
   4  21   0       2953.97       2839.17       222.93 o                         
   0  22   0       9492.43       9935.53       398.59 o                         
   2  22   0       6177.59       6130.83       244.33 o                         
   4  22   0       3146.49       2682.12       266.94 o                         
   2  23   0        764.40        789.56       134.52 o                         
   0  24   0       1848.89       1760.88       217.37 o                         
   1   1   1      13761.45      13786.45        85.21 o                         
   2   1   1        120.03        144.13         6.46 o                         
   3   1   1       9756.60       9119.34        69.71 o                         
   4   1   1      20129.43      19423.11       132.32 o                         
   5   1   1       2965.49       2973.76        44.10 o                         
   6   1   1         29.97         77.72        12.71 o                         
   7   1   1       4475.89       4289.85        81.01 o                         
   8   1   1       5734.09       5666.05       158.32 o                         
   9   1   1        557.48        483.46        62.25 o                         
   0   2   1         21.87         49.47         8.50 o                         
   1   2   1      15369.47      15877.05        93.80 o                         
   2   2   1     722868.75     735108.88      3648.28 o                         
   3   2   1       4275.41       4284.83        36.83 o                         
   4   2   1       7570.95       7546.99        66.25 o                         
   5   2   1       1975.84       2023.19        38.27 o                         
   6   2   1      32667.38      33451.99       351.64 o                         
   7   2   1       3313.79       3423.91        94.36 o                         
   8   2   1       6802.24       6080.22       168.82 o                         
   9   2   1       1813.91       1543.30        90.75 o                         
   1   3   1      19491.13      19241.97       116.28 o                         
   2   3   1        105.38        173.66         6.02 o                         
   3   3   1       3639.20       3353.35        31.65 o                         
   4   3   1      42936.18      42795.26       267.07 o                         
   5   3   1       2651.22       2785.57        51.16 o                         
   6   3   1       1213.18       1390.68        37.45 o                         
   7   3   1       4053.29       4019.93        99.11 o                         
   8   3   1       5514.40       5128.88       154.32 o                         
   9   3   1       1036.89        920.27        94.36 o                         
   0   4   1      24764.32      24911.69       217.21 o                         
   1   4   1        769.04        752.76        12.86 o                         
   2   4   1       4880.73       4628.80        37.58 o                         
   3   4   1       3537.62       3481.68        33.98 o                         
   4   4   1         14.85         71.91         7.10 o                         
   5   4   1        506.50        557.83        23.21 o                         
   6   4   1        989.49       1114.09        36.78 o                         
   7   4   1        240.87        208.64        28.75 o                         
   8   4   1         18.88         65.43        30.43 o                         
   9   4   1        405.71        321.11        44.13 o                         
   1   5   1      21361.26      21481.65       132.59 o                         
   2   5   1      13964.73      14408.70        93.62 o                         
   3   5   1      16816.69      16095.45       104.89 o                         
   4   5   1      15611.06      15390.33       129.47 o                         
   5   5   1       3459.68       3509.40        59.79 o                         
   6   5   1       1235.20       1211.29        46.54 o                         
   7   5   1       3146.33       3191.99        89.09 o                         
   8   5   1      11154.08      11177.39       283.33 o                         
   9   5   1       1058.10       1051.44        77.14 o                         
   0   6   1       3857.21       3799.86        47.10 o                         
   1   6   1      19105.60      19252.82       121.22 o                         
   2   6   1     208733.73     207414.17      1087.91 o                         
   3   6   1       6757.09       6631.40        51.85 o                         
   4   6   1      12919.16      13173.34       109.52 o                         
   5   6   1       3688.41       3867.28        71.33 o                         
   6   6   1      41621.39      42473.25       489.68 o                         
   7   6   1       1608.42       1667.26        84.83 o                         
   8   6   1       5562.96       5466.45       189.04 o                         
   9   6   1       1558.73       1645.00       103.77 o                         
   1   7   1      13325.19      12773.17        88.97 o                         
   2   7   1        469.29        499.16        13.00 o                         
   3   7   1      10021.29      10163.75        76.14 o                         
   4   7   1       8843.15       8902.18        85.51 o                         
   5   7   1       1139.99       1160.77        36.48 o                         
   6   7   1       7573.77       7827.86       135.99 o                         
   7   7   1       2106.34       2052.42        94.92 o                         
   8   7   1      11754.87      11098.55       287.17 o                         
   9   7   1       1430.99       1626.59       157.44 o                         
   0   8   1      41859.95      40650.56       336.97 o                         
   1   8   1        201.30        257.09        10.03 o                         
   2   8   1      23826.19      23803.54       155.79 o                         
   3   8   1       4916.20       5089.24        46.21 o                         
   4   8   1       4847.39       5032.87        60.07 o                         
   5   8   1        479.43        538.75        24.49 o                         
   6   8   1          5.87         38.36        22.83 o                         
   7   8   1        519.95        441.07        49.81 o                         
   8   8   1         12.83         69.72        43.31 o                         
   1   9   1      14702.77      14613.31       102.56 o                         
   2   9   1      10241.32      10573.48        87.04 o                         
   3   9   1      24958.54      24609.37       155.03 o                         
   4   9   1      37111.39      37864.81       257.58 o                         
   5   9   1       2975.67       3130.69        64.78 o                         
   6   9   1       1154.15       1115.62        61.59 o                         
   7   9   1       5323.64       5445.57       162.78 o                         
   8   9   1       3896.93       3925.10       163.91 o                         
   0  10   1        173.97        205.66        13.87 o                         
   1  10   1         71.80        164.98         9.70 o                         
   2  10   1     108571.59     107020.62       611.06 o                         
   3  10   1       2601.51       2558.12        36.98 o                         
   4  10   1      11457.70      11570.26       108.31 o                         
   5  10   1        373.54        486.31        28.10 o                         
   6  10   1      10612.01      10808.93       309.84 o                         
   7  10   1       4431.27       4480.40       147.69 o                         
   8  10   1       6591.13       6035.64       257.06 o                         
   1  11   1      15324.12      14846.50       102.16 o                         
   2  11   1        650.41        642.56        18.72 o                         
   3  11   1       4077.49       4241.51        51.92 o                         
   4  11   1       2936.04       2820.67        51.39 o                         
   5  11   1       1174.07       1234.60        46.39 o                         
   6  11   1       9631.43      10436.69       227.93 o                         
   7  11   1       4977.12       5162.39       160.76 o                         
   8  11   1       3131.98       2964.61       180.37 o                         
   0  12   1      40915.94      40059.65       348.62 o                         
   1  12   1       5469.82       5543.97        57.52 o                         
   2  12   1      20166.07      20025.70       151.33 o                         
   3  12   1       8878.21       9154.57        88.02 o                         
   4  12   1      17061.44      17291.63       163.63 o                         
   5  12   1       1611.13       1741.51        65.92 o                         
   6  12   1       1227.73       1417.65        80.19 o                         
   7  12   1        174.29        213.73        38.26 o                         
   8  12   1        232.84        168.58        75.25 o                         
   1  13   1       7623.81       7535.37        75.43 o                         
   2  13   1         32.93         81.43        10.75 o                         
   3  13   1      24319.99      24468.73       191.84 o                         
   4  13   1      15150.63      15546.14       179.75 o                         
   5  13   1       5680.87       5766.88       158.17 o                         
   6  13   1        170.22        179.30        48.45 o                         
   7  13   1        699.83        792.02        76.47 o                         
   0  14   1      14946.04      14350.12       207.79 o                         
   1  14   1      16219.83      16128.68       146.44 o                         
   2  14   1      41773.19      41329.17       284.20 o                         
   3  14   1       9063.00       9244.38       100.71 o                         
   4  14   1       5475.70       5673.32       113.55 o                         
   5  14   1       1158.53       1266.21        63.52 o                         
   6  14   1       6822.07       6652.08       258.54 o                         
   7  14   1       1538.52       1462.89       115.79 o                         
   1  15   1      16397.88      16558.24       157.20 o                         
   2  15   1       7261.90       7108.05        85.32 o                         
   3  15   1        115.03        188.67        18.91 o                         
   4  15   1         11.02         19.03        22.03 o                         
   5  15   1       8358.15       8332.35       173.51 o                         
   6  15   1       5213.99       5559.10       236.68 o                         
   7  15   1        726.75        735.38        86.12 o                         
   0  16   1      70589.98      70875.91      1787.24 o                         
   1  16   1       1793.43       1777.92        70.49 o                         
   2  16   1      16622.73      16884.19       254.46 o                         
   3  16   1       1010.14        952.13        45.81 o                         
   4  16   1       6131.73       6197.99       143.51 o                         
   5  16   1       1273.31       1354.88        69.10 o                         
   6  16   1        352.93        464.23        62.43 o                         
   7  16   1         87.98         87.85        65.81 o                         
   1  17   1       8065.12       7901.02       178.90 o                         
   2  17   1       2339.31       2263.31        80.97 o                         
   3  17   1       9778.20       9892.71       186.56 o                         
   4  17   1       7153.47       7464.82       167.62 o                         
   5  17   1       1695.11       1639.26        76.72 o                         
   6  17   1          0.65         -7.10        39.96 o                         
   0  18   1      11465.26      11123.25       318.36 o                         
   1  18   1       1077.62       1069.39        63.67 o                         
   2  18   1      15213.76      15413.65       278.86 o                         
   3  18   1       1386.87       1419.26        83.29 o                         
   4  18   1      12889.38      13056.88       231.36 o                         
   5  18   1       2615.75       2773.84       100.82 o                         
   6  18   1       3781.79       3961.67       179.66 o                         
   1  19   1       8782.52       8516.60       215.05 o                         
   2  19   1       1175.29       1262.58        71.03 o                         
   3  19   1        453.88        503.68        60.62 o                         
   4  19   1        451.89        463.22        53.89 o                         
   5  19   1       1394.45       1628.46        85.86 o                         
   6  19   1       3820.96       3615.89       226.56 o                         
   0  20   1      20990.19      21697.76       451.09 o                         
   1  20   1       2037.65       1993.21       106.39 o                         
   2  20   1       8023.73       8438.24       197.01 o                         
   3  20   1        872.49        768.43        66.87 o                         
   4  20   1       3352.27       3483.86       136.74 o                         
   5  20   1         14.10          6.22        41.20 o                         
   1  21   1       4266.57       3959.35       131.92 o                         
   2  21   1        412.43        308.54        42.30 o                         
   3  21   1       3715.47       3833.58       169.88 o                         
   4  21   1       1360.83       1337.95        88.01 o                         
   5  21   1       1437.32       1337.46       196.83 o                         
   0  22   1      17426.14      17673.01       483.09 o                         
   1  22   1        485.87        471.78        48.09 o                         
   2  22   1       3913.72       3998.18       134.73 o                         
   3  22   1        106.36         80.49        42.41 o                         
   4  22   1      10694.00      11670.32       427.15 o                         
   1  23   1       3289.32       3384.73       111.96 o                         
   2  23   1        891.08        947.30        89.55 o                         
   0  24   1       5401.19       5670.83       280.89 o                         
   1  24   1        187.37        285.14        69.55 o                         
   0   0   2      53548.88      56093.98       852.39 o                         
   1   0   2      15457.76      15806.01       151.17 o                         
   2   0   2      26239.81      29017.15       260.09 o                         
   3   0   2       8118.96       8176.94        92.98 o                         
   4   0   2      52847.91      51882.37       398.01 o                         
   5   0   2      26335.18      26249.87       294.79 o                         
   6   0   2          9.80         70.51        18.66 o                         
   7   0   2       5314.18       5120.30       139.15 o                         
   8   0   2        374.36        406.12        72.76 o                         
   9   0   2       5674.65       5384.09       212.39 o                         
   1   1   2      22052.36      22613.46       137.93 o                         
   2   1   2     105483.97     108451.34       597.00 o                         
   3   1   2      22734.31      21978.23       136.63 o                         
   4   1   2      14885.59      14844.74       101.92 o                         
   5   1   2      19840.55      19129.51       165.15 o                         
   6   1   2       6343.00       6106.17        80.18 o                         
   7   1   2       4128.62       4007.40        85.65 o                         
   8   1   2        427.68        339.61        38.15 o                         
   9   1   2       3726.21       3420.57       126.42 o                         
   0   2   2       5330.09       5419.07        89.04 o                         
   1   2   2       7335.30       7379.27        55.90 o                         
   2   2   2      10931.79      11106.34        71.71 o                         
   3   2   2       1493.80       1602.44        19.43 o                         
   4   2   2      13635.95      14118.84       103.02 o                         
   5   2   2        454.88        500.00        18.84 o                         
   6   2   2        152.22        180.91        18.06 o                         
   7   2   2       1253.31       1102.01        47.96 o                         
   8   2   2         15.63          7.27        27.00 o                         
   9   2   2         28.92        -39.84        39.84 o                         
   1   3   2      80214.33      81031.90       492.35 o                         
   2   3   2      16128.59      16139.68        99.75 o                         
   3   3   2       4363.94       4105.11        35.62 o                         
   4   3   2       9714.22       9795.41        73.12 o                         
   5   3   2      28771.58      28514.48       240.24 o                         
   6   3   2        737.90        681.92        29.51 o                         
   7   3   2       5076.05       5070.27       112.85 o                         
   8   3   2        374.38        340.79        40.17 o                         
   9   3   2       2786.77       2663.35       152.20 o                         
   0   4   2     148683.92     150137.61       979.43 o                         
   1   4   2      70644.41      73674.18       432.58 o                         
   2   4   2       8994.62       8789.44        63.82 o                         
   3   4   2       2185.72       2185.90        23.75 o                         
   4   4   2      70479.60      71405.78       398.56 o                         
   5   4   2       9008.46       8872.83        97.84 o                         
   6   4   2        492.63        453.82        26.41 o                         
   7   4   2      10263.96      10352.93       250.55 o                         
   8   4   2        361.47        485.80        43.84 o                         
   9   4   2       3936.84       4120.90       180.43 o                         
   1   5   2      53190.75      53811.54       308.97 o                         
   2   5   2       3407.92       3385.16        37.04 o                         
   3   5   2       6049.97       5659.13        45.43 o                         
   4   5   2       1809.43       2114.23        28.39 o                         
   5   5   2      18103.71      18072.14       175.99 o                         
   6   5   2       2577.05       2470.66        79.16 o                         
   7   5   2       6480.08       6386.71       144.41 o                         
   8   5   2        592.65        662.39        69.35 o                         
   9   5   2        875.66        856.48        70.82 o                         
   0   6   2      25750.37      24865.54       238.65 o                         
   1   6   2       9976.09       9405.31        70.32 o                         
   2   6   2       5948.84       5693.13        52.18 o                         
   3   6   2        572.72        642.74        18.66 o                         
   4   6   2       6150.44       6576.51        62.61 o                         
   5   6   2       3485.80       3714.85        63.97 o                         
   6   6   2         49.93         94.19        19.47 o                         
   7   6   2        158.98        123.17        29.63 o                         
   8   6   2          4.68        -30.17        37.94 o                         
   9   6   2         45.61         81.55        41.89 o                         
   1   7   2      65919.34      64312.80       364.80 o                         
   2   7   2       9869.97      10116.82        78.88 o                         
   3   7   2      21457.10      21504.06       143.15 o                         
   4   7   2      10850.54      11236.16        97.04 o                         
   5   7   2      29195.14      30123.12       269.64 o                         
   6   7   2       5790.04       6065.24       116.57 o                         
   7   7   2       2893.28       2923.05       113.95 o                         
   8   7   2          6.15         10.67        38.09 o                         
   9   7   2       3834.51       4043.63       240.93 o                         
   0   8   2      51254.43      50461.45       469.08 o                         
   1   8   2      12765.69      12080.30        86.23 o                         
   2   8   2       8576.74       8900.94        73.77 o                         
   3   8   2        239.15        274.97        11.19 o                         
   4   8   2      26979.47      27579.09       203.58 o                         
   5   8   2      15970.23      16591.57       200.65 o                         
   6   8   2       2623.96       2491.02        90.49 o                         
   7   8   2       3540.32       3521.96       127.19 o                         
   8   8   2        440.73        455.17        62.06 o                         
   1   9   2      39911.91      39916.06       222.63 o                         
   2   9   2       3038.22       3029.02        40.74 o                         
   3   9   2      12068.66      11528.98        92.30 o                         
   4   9   2          9.83         50.76        10.44 o                         
   5   9   2      12596.64      13141.43       212.83 o                         
   6   9   2       2012.22       1879.55       105.60 o                         
   7   9   2       2692.18       2929.52       117.43 o                         
   8   9   2       3201.67       2978.67       143.23 o                         
   0  10   2      61767.02      62236.86       488.62 o                         
   1  10   2      22585.48      23292.34       159.55 o                         
   2  10   2      20421.59      19839.16       145.61 o                         
   3  10   2       6508.92       6655.74        67.43 o                         
   4  10   2       2507.06       2667.58        48.27 o                         
   5  10   2       2768.57       3099.82        90.05 o                         
   6  10   2        842.25        946.33        77.99 o                         
   7  10   2        150.50         90.16        38.35 o                         
   8  10   2          1.01        -11.35        41.43 o                         
   1  11   2      63212.64      62899.73       320.48 o                         
   2  11   2      10472.37      10351.48        92.07 o                         
   3  11   2      10045.07       9813.90        89.23 o                         
   4  11   2       1124.40       1174.31        35.19 o                         
   5  11   2      37016.18      37597.71       461.38 o                         
   6  11   2       4472.73       4779.00       144.95 o                         
   7  11   2       4496.68       4545.19       150.97 o                         
   8  11   2        114.85         90.01        49.83 o                         
   0  12   2      26920.71      27460.14       265.80 o                         
   1  12   2      11720.06      11647.50        98.48 o                         
   2  12   2        622.55        748.00        26.10 o                         
   3  12   2        703.46        718.84        22.38 o                         
   4  12   2      10853.97      10665.43       128.64 o                         
   5  12   2      11752.96      11754.25       190.69 o                         
   6  12   2         22.40         80.94        40.10 o                         
   7  12   2       4547.14       4904.59       153.66 o                         
   8  12   2        202.31        206.59        58.31 o                         
   1  13   2      16199.92      16244.86       132.00 o                         
   2  13   2       1053.58       1027.47        25.61 o                         
   3  13   2      23144.37      23134.63       178.74 o                         
   4  13   2       2666.28       2805.76        66.11 o                         
   5  13   2       5043.34       5271.32       119.63 o                         
   6  13   2         28.78         51.73        35.91 o                         
   7  13   2       4347.78       4627.10       152.78 o                         
   0  14   2      16688.52      16955.38       233.55 o                         
   1  14   2       9178.92       9267.59        97.31 o                         
   2  14   2      17302.53      17269.81       147.79 o                         
   3  14   2       3299.45       3316.18        54.61 o                         
   4  14   2       1240.42       1340.38        61.58 o                         
   5  14   2       2335.33       2492.36        82.03 o                         
   6  14   2        160.94        202.33        45.64 o                         
   7  14   2         91.76         97.45        45.46 o                         
   1  15   2      43305.91      43603.70       329.16 o                         
   2  15   2       6780.29       6822.45        88.48 o                         
   3  15   2       8583.21       8652.84       108.32 o                         
   4  15   2       2971.10       2956.35        94.35 o                         
   5  15   2      22839.32      23306.85       335.56 o                         
   6  15   2       4906.04       5355.47       207.18 o                         
   7  15   2       3416.69       3729.88       180.07 o                         
   0  16   2       4952.21       5352.07       195.29 o                         
   1  16   2      15559.37      15667.13       230.12 o                         
   2  16   2       2375.81       2425.51        69.54 o                         
   3  16   2        143.45        138.74        23.76 o                         
   4  16   2       2085.25       1906.42        86.84 o                         
   5  16   2       6409.99       6189.62       148.62 o                         
   6  16   2        714.80        686.96        72.16 o                         
   7  16   2       4735.69       5147.50       348.38 o                         
   1  17   2       9242.18       9540.50       200.25 o                         
   2  17   2          5.11         37.45        20.47 o                         
   3  17   2      18768.99      18927.39       308.61 o                         
   4  17   2       2414.07       2635.53        92.16 o                         
   5  17   2       2080.48       2057.14        85.98 o                         
   6  17   2        268.70        255.10        55.27 o                         
   0  18   2      10142.37       9841.09       294.66 o                         
   1  18   2       4688.94       4717.18       183.23 o                         
   2  18   2      17062.56      17190.45       300.26 o                         
   3  18   2       1557.86       1486.56        91.03 o                         
   4  18   2       2174.50       2386.07        97.81 o                         
   5  18   2        321.96        267.23        41.95 o                         
   6  18   2        188.34        203.83        73.48 o                         
   1  19   2      17199.73      16792.67       300.56 o                         
   2  19   2        598.52        627.06        52.43 o                         
   3  19   2      11878.21      11703.14       258.22 o                         
   4  19   2       2281.88       2483.72       113.81 o                         
   5  19   2       9711.43       9899.15       243.39 o                         
   6  19   2       1911.02       1755.63       174.88 o                         
   0  20   2        488.53        706.90        80.12 o                         
   1  20   2        206.87        208.18        34.89 o                         
   2  20   2       4030.22       4108.46       131.07 o                         
   3  20   2       2618.43       2829.91       119.83 o                         
   4  20   2       1286.64       1138.85        82.75 o                         
   5  20   2       4181.12       3757.47       203.80 o                         
   1  21   2       7351.74       7201.84       171.45 o                         
   2  21   2        583.86        637.87        55.29 o                         
   3  21   2       9099.61       9191.79       273.47 o                         
   4  21   2        757.46        788.39        69.17 o                         
   5  21   2       1689.18       1636.97       214.53 o                         
   0  22   2      10256.13      10261.16       287.98 o                         
   1  22   2       6409.84       6480.48       164.19 o                         
   2  22   2       5930.40       6174.47       171.15 o                         
   3  22   2       1768.14       1769.68       120.08 o                         
   4  22   2        544.35        543.75       134.52 o                         
   1  23   2       9012.48       8936.35       201.62 o                         
   2  23   2         55.35         64.19        41.78 o                         
   0  24   2         80.81        184.31       125.32 o                         
   1  24   2        962.68        827.91       107.35 o                         
   1   1   3      14554.71      14723.20        97.71 o                         
   2   1   3      30331.00      31153.64       176.80 o                         
   3   1   3      63076.04      60801.16       342.63 o                         
   4   1   3       7406.28       7594.82        60.57 o                         
   5   1   3       3941.84       3982.52        52.06 o                         
   6   1   3       8804.88       8392.36       104.89 o                         
   7   1   3      13177.48      12941.94       182.46 o                         
   8   1   3        677.61        572.13        43.02 o                         
   9   1   3       1819.22       1672.98        89.93 o                         
   0   2   3        170.36        255.20        11.21 o                         
   1   2   3      45082.59      45775.24       332.44 o                         
   2   2   3       7606.23       8019.38        58.36 o                         
   3   2   3      60692.67      59268.14       321.78 o                         
   4   2   3      11523.54      10855.89        77.75 o                         
   5   2   3        197.60        222.33        13.29 o                         
   6   2   3       2115.29       2036.05        48.26 o                         
   7   2   3      10415.46      10413.42       168.40 o                         
   8   2   3        888.51        893.24        50.72 o                         
   9   2   3       7557.06       6824.51       284.44 o                         
   1   3   3      16175.93      16494.06       186.66 o                         
   2   3   3       1422.22       1582.17        21.25 o                         
   3   3   3      47225.75      46145.50       252.64 o                         
   4   3   3        682.09        808.11        15.76 o                         
   5   3   3      11570.68      11738.00       118.07 o                         
   6   3   3       5099.00       4931.68        78.51 o                         
   7   3   3       8599.80       8160.97       159.45 o                         
   8   3   3        328.85        283.73        35.20 o                         
   9   3   3       1638.65       1301.49       109.43 o                         
   0   4   3        866.64        934.98        19.88 o                         
   1   4   3       5365.83       5277.71        51.54 o                         
   2   4   3      14632.83      14823.90       100.91 o                         
   3   4   3       4873.96       5053.23        44.19 o                         
   4   4   3       1392.43       1466.55        23.19 o                         
   5   4   3        845.18        863.20        27.39 o                         
   6   4   3       3594.64       3661.41        87.73 o                         
   7   4   3        101.85        125.84        26.51 o                         
   8   4   3          0.01        -16.01        25.41 o                         
   9   4   3         11.61        -39.77        39.77 o                         
   1   5   3      24108.02      24319.23       163.74 o                         
   2   5   3      14442.50      14865.03       104.70 o                         
   3   5   3      93573.95      93349.55       505.82 o                         
   4   5   3        338.12        320.70        12.29 o                         
   5   5   3        541.73        599.73        22.92 o                         
   6   5   3       2673.01       2588.77        63.66 o                         
   7   5   3      11807.39      11826.57       215.65 o                         
   8   5   3        220.94        246.11        51.37 o                         
   9   5   3       3020.85       2743.81       119.28 o                         
   0   6   3     206033.77     212045.38      1526.61 o                         
   1   6   3      32598.67      33267.07       235.06 o                         
   2   6   3       3483.43       3598.20        43.35 o                         
   3   6   3      48135.30      47863.31       282.18 o                         
   4   6   3       9466.40       8985.11        75.86 o                         
   5   6   3       1612.09       1622.60        39.08 o                         
   6   6   3       1817.74       1918.48        70.70 o                         
   7   6   3       4931.19       5440.50       142.94 o                         
   8   6   3        290.78        353.66        54.71 o                         
   9   6   3       4592.59       4546.86       170.33 o                         
   1   7   3      21095.45      21020.55       134.60 o                         
   2   7   3         59.50         67.27         6.65 o                         
   3   7   3      57096.21      57285.40       331.99 o                         
   4   7   3        281.70        376.56        15.71 o                         
   5   7   3       6026.21       6280.91       102.79 o                         
   6   7   3        386.43        404.80        36.20 o                         
   7   7   3       4343.12       4325.88       141.22 o                         
   8   7   3          1.56          5.06        39.50 o                         
   9   7   3       2766.69       2632.30       192.73 o                         
   0   8   3       2959.35       2830.87        50.13 o                         
   1   8   3      22688.98      22061.98       137.32 o                         
   2   8   3      22603.59      23424.48       188.04 o                         
   3   8   3       9295.02       9131.38        78.10 o                         
   4   8   3       2890.34       3026.03        48.21 o                         
   5   8   3        628.48        711.79        31.97 o                         
   6   8   3        666.40        676.13        45.31 o                         
   7   8   3       1901.24       1936.98        94.31 o                         
   8   8   3          0.39         18.23        41.37 o                         
   1   9   3      41322.68      41084.09       230.08 o                         
   2   9   3        137.36        138.37         8.61 o                         
   3   9   3      51729.34      50696.79       345.15 o                         
   4   9   3        760.84        693.31        41.40 o                         
   5   9   3       4522.51       4701.17       105.34 o                         
   6   9   3       2268.12       2306.60        98.03 o                         
   7   9   3      16889.99      17247.94       406.80 o                         
   8   9   3        148.26        130.69        49.89 o                         
   0  10   3      48283.80      50474.46       504.22 o                         
   1  10   3      13599.36      13942.27       116.74 o                         
   2  10   3          7.12         61.94         7.19 o                         
   3  10   3      27196.79      27337.67       207.45 o                         
   4  10   3      14114.47      14094.21       142.82 o                         
   5  10   3        221.17        263.29        27.98 o                         
   6  10   3        374.87        351.96        52.36 o                         
   7  10   3       7509.22       7856.99       203.95 o                         
   8  10   3        924.36       1139.93       105.50 o                         
   1  11   3      26703.20      26872.63       183.14 o                         
   2  11   3         65.14         69.46         7.94 o                         
   3  11   3      13426.79      13467.47       120.54 o                         
   4  11   3         47.11         63.47        11.67 o                         
   5  11   3      17524.65      17955.56       246.53 o                         
   6  11   3        210.05        215.26        46.51 o                         
   7  11   3       2612.22       2462.05       114.58 o                         
   8  11   3          6.79         43.11        50.34 o                         
   0  12   3       8200.74       7864.76       105.09 o                         
   1  12   3      31062.58      30306.95       226.53 o                         
   2  12   3       9587.20       9765.96        95.26 o                         
   3  12   3       3631.09       3664.69        55.01 o                         
   4  12   3       1098.27       1128.59        38.32 o                         
   5  12   3        255.16        218.59        27.99 o                         
   6  12   3        803.74        738.89        67.32 o                         
   7  12   3        160.28        150.48        37.18 o                         
   8  12   3        384.70        239.54        64.94 o                         
   1  13   3      19131.81      18875.62       151.82 o                         
   2  13   3       2383.40       2363.24        41.91 o                         
   3  13   3      73983.04      74754.03       551.68 o                         
   4  13   3       6712.30       6785.55       105.94 o                         
   5  13   3        391.63        390.10        35.10 o                         
   6  13   3       1961.80       1979.23       118.69 o                         
   7  13   3      18770.48      18841.46       418.38 o                         
   0  14   3       8798.11       8931.12       143.99 o                         
   1  14   3       1145.87       1242.48        34.02 o                         
   2  14   3        386.58        415.18        18.40 o                         
   3  14   3       5040.27       4959.10        76.24 o                         
   4  14   3       4520.38       4383.67       105.93 o                         
   5  14   3       2875.58       2851.86        88.17 o                         
   6  14   3       2217.79       2256.72       114.24 o                         
   7  14   3       5160.59       5304.47       186.03 o                         
   1  15   3       6662.03       6719.61        87.43 o                         
   2  15   3        578.20        633.85        25.39 o                         
   3  15   3      24529.60      24615.54       250.45 o                         
   4  15   3        113.25        159.75        26.51 o                         
   5  15   3       8224.71       8473.66       174.93 o                         
   6  15   3        144.76        100.29        38.61 o                         
   7  15   3       1197.95       1194.25        92.19 o                         
   0  16   3       7008.67       6699.47       296.61 o                         
   1  16   3      29996.43      30214.46       372.11 o                         
   2  16   3       1419.87       1459.02        53.81 o                         
   3  16   3       9635.34       9731.07       198.21 o                         
   4  16   3       2363.13       2485.60        96.24 o                         
   5  16   3        697.86        669.26        51.09 o                         
   6  16   3        226.58        262.81        52.07 o                         
   7  16   3         17.72        -26.20       113.99 o                         
   1  17   3      22470.80      21443.74       343.95 o                         
   2  17   3       2523.90       2565.60        86.11 o                         
   3  17   3      22990.45      23150.91       389.58 o                         
   4  17   3       1519.83       1418.34        74.19 o                         
   5  17   3       3846.16       3906.68       126.95 o                         
   6  17   3       1004.78        928.76        95.00 o                         
   0  18   3       1494.28       2000.03       192.05 o                         
   1  18   3        150.14        144.40        36.68 o                         
   2  18   3       1426.15       1357.99        71.52 o                         
   3  18   3       7310.93       7245.70       191.14 o                         
   4  18   3        368.23        372.50        49.97 o                         
   5  18   3        548.67        689.72        58.36 o                         
   6  18   3        437.84        382.77       102.08 o                         
   1  19   3      10444.63      10828.53       226.28 o                         
   2  19   3        409.70        433.69        43.81 o                         
   3  19   3       3117.84       2904.52       120.22 o                         
   4  19   3       1059.57       1059.66        77.07 o                         
   5  19   3      10633.54      11220.86       294.34 o                         
   6  19   3         37.00         78.30        69.45 o                         
   0  20   3       8489.04       8407.29       246.95 o                         
   1  20   3      15069.93      14673.91       345.69 o                         
   2  20   3       2182.28       2342.66       112.94 o                         
   3  20   3       2740.91       2727.23       118.17 o                         
   4  20   3       2286.95       2105.17       106.75 o                         
   5  20   3        257.52        280.32        88.43 o                         
   1  21   3       7158.02       7130.51       170.75 o                         
   2  21   3       1072.76       1052.23        78.30 o                         
   3  21   3      17369.91      17500.75       417.86 o                         
   4  21   3         23.58         41.45        35.32 o                         
   5  21   3       1717.41       1806.89       227.99 o                         
   0  22   3         28.40         32.90        38.32 o                         
   1  22   3       2244.71       2201.67        93.60 o                         
   2  22   3       2115.58       1928.27       121.08 o                         
   3  22   3        397.45        542.42        71.13 o                         
   4  22   3          5.36        -23.36        74.34 o                         
   1  23   3       6969.55       7526.22       182.58 o                         
   2  23   3        277.28        207.80        50.89 o                         
   0  24   3       1570.11       1341.37       139.80 o                         
   1  24   3       7660.40       8261.85       340.78 o                         
   0   0   4      38855.55      39705.24       381.96 o                         
   1   0   4     122475.30     126950.48      1177.69 o                         
   2   0   4      67145.62      65297.84       507.46 o                         
   3   0   4      11362.44      11324.21       117.04 o                         
   4   0   4      77954.97      77713.93       593.71 o                         
   5   0   4      14934.46      15061.48       218.94 o                         
   6   0   4      19154.37      18524.86       254.51 o                         
   7   0   4       3320.04       3081.61       105.92 o                         
   8   0   4       7542.60       7173.06       199.05 o                         
   9   0   4       2553.89       2614.04       352.69 o                         
   1   1   4       8759.12       8879.51        67.08 o                         
   2   1   4      23054.52      23650.22       145.37 o                         
   3   1   4       4062.56       4049.27        40.24 o                         
   4   1   4         58.31         66.94         9.14 o                         
   5   1   4      27624.66      27203.09       206.19 o                         
   6   1   4       5568.18       5621.26        85.61 o                         
   7   1   4         54.47         85.20        22.20 o                         
   8   1   4       6609.37       6356.88       140.38 o                         
   9   1   4       2325.92       2111.41       101.00 o                         
   0   2   4        367.22        407.15        15.45 o                         
   1   2   4      16346.45      16288.67       135.22 o                         
   2   2   4       4162.11       4398.63        40.18 o                         
   3   2   4        383.54        352.24        11.52 o                         
   4   2   4        158.28        221.72         8.67 o                         
   5   2   4        868.00        915.94        25.34 o                         
   6   2   4        713.45        804.98        32.74 o                         
   7   2   4        123.64        150.43        25.73 o                         
   8   2   4        238.78        212.37        34.06 o                         
   9   2   4        163.00         50.17        47.43 o                         
   1   3   4      34216.29      34447.16       291.41 o                         
   2   3   4       1093.40       1121.79        19.62 o                         
   3   3   4       2651.88       2827.49        29.75 o                         
   4   3   4      26126.25      26683.70       167.97 o                         
   5   3   4      33810.55      33356.70       239.60 o                         
   6   3   4          6.01         44.19        16.43 o                         
   7   3   4          2.54         24.93        23.30 o                         
   8   3   4       6508.13       6133.81       130.61 o                         
   9   3   4       1007.43       1067.76        69.53 o                         
   0   4   4      42380.13      42222.66       387.90 o                         
   1   4   4     142069.81     145570.16      1216.01 o                         
   2   4   4      92365.07      91617.84       660.87 o                         
   3   4   4      12009.05      11646.46        86.97 o                         
   4   4   4      66565.98      67470.98       364.30 o                         
   5   4   4      14067.61      14282.60       145.38 o                         
   6   4   4       8325.49       8375.05       123.14 o                         
   7   4   4       1643.33       1749.08        76.78 o                         
   8   4   4       8322.65       7939.16       170.85 o                         
   9   4   4       2012.36       2396.07       114.83 o                         
   1   5   4      29542.19      30684.54       212.00 o                         
   2   5   4       1170.03       1146.01        20.36 o                         
   3   5   4       4018.90       3982.54        41.74 o                         
   4   5   4       5922.60       5825.59        52.13 o                         
   5   5   4      17532.94      17649.33       181.44 o                         
   6   5   4       2591.25       2653.17        84.30 o                         
   7   5   4       1070.06       1126.27        70.14 o                         
   8   5   4       2503.34       2655.55       110.03 o                         
   9   5   4        697.75        584.57        59.53 o                         
   0   6   4      11488.75      11542.30       120.13 o                         
   1   6   4       9322.05       9181.29        71.47 o                         
   2   6   4        165.81        195.14         9.35 o                         
   3   6   4       4767.05       4505.15        46.49 o                         
   4   6   4       5640.84       6045.36        53.02 o                         
   5   6   4       4061.09       4341.35        66.93 o                         
   6   6   4         86.56        116.27        31.02 o                         
   7   6   4          0.53         22.89        28.78 o                         
   8   6   4        268.64        232.99        42.88 o                         
   9   6   4         85.54         75.80        54.51 o                         
   1   7   4      30438.32      31162.81       201.47 o                         
   2   7   4       6105.55       7064.57        65.29 o                         
   3   7   4        102.30        139.04         8.53 o                         
   4   7   4       1930.58       1886.07        33.54 o                         
   5   7   4      27024.79      27646.68       300.06 o                         
   6   7   4       1129.18       1160.16        77.29 o                         
   7   7   4        131.31        147.35        38.75 o                         
   8   7   4       2659.93       2591.97       114.89 o                         
   9   7   4       2935.91       2849.16       201.96 o                         
   0   8   4      25581.51      25210.26       224.99 o                         
   1   8   4      75303.44      78530.84       497.76 o                         
   2   8   4     101140.70     102037.89       682.67 o                         
   3   8   4       6402.25       6253.21        67.78 o                         
   4   8   4      23092.94      23179.07       185.75 o                         
   5   8   4       7312.30       7740.03       122.22 o                         
   6   8   4      13973.02      14074.74       309.29 o                         
   7   8   4       1043.39        976.04        70.03 o                         
   8   8   4       5106.61       4819.27       160.05 o                         
   1   9   4      12442.96      12598.63        93.29 o                         
   2   9   4       5888.29       6380.20        81.02 o                         
   3   9   4      20504.86      21254.81       159.05 o                         
   4   9   4       2919.91       2918.78        51.63 o                         
   5   9   4       3482.45       3499.88        85.55 o                         
   6   9   4        952.99       1169.59        94.11 o                         
   7   9   4       1275.50       1510.26        87.04 o                         
   8   9   4       2059.35       2189.16       131.12 o                         
   0  10   4       6374.57       6836.08        93.51 o                         
   1  10   4      18293.44      16537.17       129.01 o                         
   2  10   4          9.35         69.11         8.89 o                         
   3  10   4      10683.29      10611.26        99.90 o                         
   4  10   4        352.76        341.38        22.12 o                         
   5  10   4        964.50       1274.09        62.42 o                         
   6  10   4         11.85         36.15        33.17 o                         
   7  10   4        377.57        427.75        57.41 o                         
   8  10   4        108.16         56.60        41.28 o                         
   1  11   4      20562.78      20358.78       124.64 o                         
   2  11   4        398.40        458.70        18.88 o                         
   3  11   4         95.93        137.88        12.85 o                         
   4  11   4       2816.19       2843.64        59.54 o                         
   5  11   4      31757.77      31374.79       370.29 o                         
   6  11   4         12.46         26.54        32.28 o                         
   7  11   4         78.97         58.09        33.12 o                         
   8  11   4       3281.42       3148.48       172.34 o                         
   0  12   4      21014.71      20420.32       210.01 o                         
   1  12   4      13642.26      13830.62       108.17 o                         
   2  12   4      36793.82      36906.41       276.21 o                         
   3  12   4        630.17        638.79        24.35 o                         
   4  12   4      23707.33      23552.18       241.50 o                         
   5  12   4        823.36        837.02        59.29 o                         
   6  12   4      10913.58      11275.65       267.09 o                         
   7  12   4       1549.87       1617.81        89.63 o                         
   8  12   4       3098.24       3214.85       176.22 o                         
   1  13   4       6521.68       6573.91        74.03 o                         
   2  13   4       1013.74       1030.44        31.14 o                         
   3  13   4       6076.21       6495.85        84.73 o                         
   4  13   4       1587.37       1526.04        52.63 o                         
   5  13   4       4122.85       3837.16       108.26 o                         
   6  13   4        424.21        440.24        55.65 o                         
   7  13   4       2851.04       2939.45       121.07 o                         
   0  14   4       1242.02       1265.10        48.26 o                         
   1  14   4      40255.66      40224.40       294.97 o                         
   2  14   4       1371.84       1389.65        35.99 o                         
   3  14   4      11759.53      12020.30       137.24 o                         
   4  14   4         63.19         80.17        22.14 o                         
   5  14   4        287.56        325.45        34.34 o                         
   6  14   4          0.98         -0.63        37.99 o                         
   7  14   4         26.02         64.05        35.61 o                         
   1  15   4      18091.48      18275.89       182.84 o                         
   2  15   4        491.58        516.71        25.12 o                         
   3  15   4        203.40        151.14        18.72 o                         
   4  15   4       2264.44       2311.58        90.58 o                         
   5  15   4      18908.99      19022.26       387.28 o                         
   6  15   4          3.00         25.26        35.52 o                         
   7  15   4         59.75         46.55        44.04 o                         
   0  16   4       7297.11       6958.09       228.79 o                         
   1  16   4        245.21        192.46        26.63 o                         
   2  16   4      20891.38      20328.01       269.51 o                         
   3  16   4       1328.00       1350.29        68.89 o                         
   4  16   4      12241.56      12170.86       233.02 o                         
   5  16   4        994.06        964.89        63.63 o                         
   6  16   4       5306.45       5391.25       244.87 o                         
   1  17   4       3220.12       3294.35       117.22 o                         
   2  17   4        236.68        210.74        36.53 o                         
   3  17   4       2899.50       2925.96       115.22 o                         
   4  17   4        450.39        431.64        45.06 o                         
   5  17   4        879.74        786.12        60.03 o                         
   6  17   4       1468.82       1612.42       122.18 o                         
   0  18   4        174.50        212.78        44.08 o                         
   1  18   4      28737.27      28769.74       433.45 o                         
   2  18   4       1680.68       1920.12        95.04 o                         
   3  18   4      13234.81      13533.45       277.29 o                         
   4  18   4        244.28        265.15        43.49 o                         
   5  18   4       1707.02       1703.50        99.06 o                         
   6  18   4        135.34        176.39        73.69 o                         
   1  19   4      13194.09      12783.03       234.45 o                         
   2  19   4        269.31        292.39        43.34 o                         
   3  19   4         20.01         15.84        30.98 o                         
   4  19   4       1085.50       1117.26        77.57 o                         
   5  19   4       5707.38       5730.25       201.78 o                         
   6  19   4        203.93        125.32       117.53 o                         
   0  20   4      12613.90      12929.38       561.13 o                         
   1  20   4         43.05         52.26        25.67 o                         
   2  20   4       6674.75       6878.30       196.41 o                         
   3  20   4       1312.95       1349.73        91.00 o                         
   4  20   4       5252.98       5419.50       172.33 o                         
   5  20   4       1325.99       1180.76       117.75 o                         
   1  21   4        302.69        306.37        39.44 o                         
   2  21   4       1700.55       1819.00       116.90 o                         
   3  21   4       9501.90      10482.74       295.02 o                         
   4  21   4          4.62          3.97        33.62 o                         
   0  22   4        439.18        384.10        58.97 o                         
   1  22   4       8127.11       8334.02       207.81 o                         
   2  22   4       1730.17       1514.97       108.29 o                         
   3  22   4       7866.88       7822.71       252.92 o                         
   1  23   4       3473.05       3443.73       130.98 o                         
   2  23   4        114.97        131.55        39.48 o                         
   1  24   4         62.08        -24.07        86.38 o                         
   1   1   5       5578.42       5631.52        48.80 o                         
   2   1   5       2339.73       2669.68        30.69 o                         
   3   1   5      10350.34      10285.60        76.79 o                         
   4   1   5      17386.13      17596.68       127.68 o                         
   5   1   5      10384.85      10222.63       100.61 o                         
   6   1   5       6255.58       6212.40       107.80 o                         
   7   1   5       3150.10       3140.02        80.43 o                         
   8   1   5       3748.26       3707.63       105.05 o                         
   9   1   5        436.76        300.75        46.42 o                         
   0   2   5     150859.30     153953.45      1232.00 o                         
   1   2   5     128344.40     133347.50      1321.78 o                         
   2   2   5     100961.84     101163.98       594.76 o                         
   3   2   5      39601.54      38813.66       229.48 o                         
   4   2   5      55819.45      54128.58       315.38 o                         
   5   2   5       1287.17       1266.40        28.93 o                         
   6   2   5      40459.89      40546.98       351.73 o                         
   7   2   5        678.89        838.10        45.62 o                         
   8   2   5       7884.30       7905.75       159.83 o                         
   9   2   5        409.06        265.94        44.11 o                         
   1   3   5        136.17        211.75        12.80 o                         
   2   3   5        588.02        505.17        13.59 o                         
   3   3   5      10612.67      10925.45        85.60 o                         
   4   3   5      13303.52      13616.33        98.11 o                         
   5   3   5       3781.18       3666.50        51.86 o                         
   6   3   5       1283.75       1325.37        43.36 o                         
   7   3   5       3178.46       3115.76        89.46 o                         
   8   3   5       7394.12       7258.39       153.45 o                         
   9   3   5        778.40        558.59        52.98 o                         
   0   4   5        670.48        654.62        21.56 o                         
   1   4   5      11745.38      11322.03       169.39 o                         
   2   4   5        294.65        392.35        11.35 o                         
   3   4   5      14667.08      15079.10       115.81 o                         
   4   4   5       8744.58       9260.14        74.51 o                         
   5   4   5       1598.01       1638.03        35.91 o                         
   6   4   5        178.67        185.60        22.41 o                         
   7   4   5        250.88        202.50        33.67 o                         
   8   4   5        253.97        208.82        34.80 o                         
   9   4   5         30.00         -5.31        39.76 o                         
   1   5   5       5883.50       5645.03        63.55 o                         
   2   5   5       6573.49       6950.34        64.94 o                         
   3   5   5      10731.59      10501.66        89.77 o                         
   4   5   5       3564.10       3538.23        40.20 o                         
   5   5   5      18326.12      18541.86       181.35 o                         
   6   5   5       6824.05       6574.52       148.58 o                         
   7   5   5       2838.45       2770.29       111.91 o                         
   8   5   5       2065.42       2222.13       104.70 o                         
   9   5   5        626.16        515.65        62.81 o                         
   0   6   5      77356.34      75450.66       690.29 o                         
   1   6   5      81597.95      81915.74       607.30 o                         
   2   6   5     118674.28     123090.62       760.22 o                         
   3   6   5      35724.04      36367.50       237.22 o                         
   4   6   5      48297.95      47898.93       328.39 o                         
   5   6   5       2129.83       2086.37        45.04 o                         
   6   6   5      25218.97      25526.71       465.21 o                         
   7   6   5         10.32         16.24        27.54 o                         
   8   6   5       7052.19       7388.12       200.04 o                         
   9   6   5          2.75        -56.93        56.93 o                         
   1   7   5       7772.02       8662.11        72.22 o                         
   2   7   5      18025.90      18680.03       154.15 o                         
   3   7   5        256.06        279.47        10.26 o                         
   4   7   5        903.55        897.04        24.54 o                         
   5   7   5         60.36         60.92        15.74 o                         
   6   7   5       3077.86       3119.59       125.88 o                         
   7   7   5        163.73        129.44        33.63 o                         
   8   7   5       3899.75       3619.97       143.57 o                         
   9   7   5        101.24        242.14       118.24 o                         
   0   8   5       6881.63       7823.02        93.87 o                         
   1   8   5      12239.43      10921.98        85.08 o                         
   2   8   5        435.77        511.03        18.07 o                         
   3   8   5       6703.25       6420.24        62.26 o                         
   4   8   5        342.36        413.59        18.04 o                         
   5   8   5       1633.95       1986.97        69.13 o                         
   6   8   5         82.26         77.02        35.20 o                         
   7   8   5        140.90        150.06        46.13 o                         
   8   8   5         57.67         69.57        41.54 o                         
   1   9   5       8914.13       9363.82        80.23 o                         
   2   9   5        113.25        159.14        11.55 o                         
   3   9   5      15221.89      15326.84       134.75 o                         
   4   9   5       3166.22       3195.58        51.86 o                         
   5   9   5      11957.58      12346.25       193.02 o                         
   6   9   5       2528.65       2568.61       133.21 o                         
   7   9   5       2926.31       2901.08       131.49 o                         
   8   9   5       1339.66       1379.96        98.83 o                         
   0  10   5      40618.69      37999.53       390.04 o                         
   1  10   5      28516.07      28215.26       206.94 o                         
   2  10   5      81207.60      83837.99       526.43 o                         
   3  10   5       4307.01       4213.57        63.51 o                         
   4  10   5      37650.87      38052.29       310.27 o                         
   5  10   5        432.08        386.54        37.19 o                         
   6  10   5      15929.68      16204.02       397.30 o                         
   7  10   5        498.50        372.94        80.53 o                         
   8  10   5       6620.77       6832.39       220.50 o                         
   1  11   5       2151.06       2478.62        37.66 o                         
   2  11   5        779.55        872.51        26.87 o                         
   3  11   5         27.51         77.97        11.81 o                         
   4  11   5       5213.71       5405.92        85.36 o                         
   5  11   5         20.20         78.30        26.47 o                         
   6  11   5       4213.37       4348.22       154.31 o                         
   7  11   5         11.19         15.64        33.51 o                         
   8  11   5        231.73        217.21        52.43 o                         
   0  12   5         29.98         36.89        10.71 o                         
   1  12   5      38546.08      37283.13       304.10 o                         
   2  12   5          0.63         44.65         8.62 o                         
   3  12   5      16864.72      16843.33       158.57 o                         
   4  12   5         43.91         84.80        18.01 o                         
   5  12   5       4166.07       4290.35       131.12 o                         
   6  12   5        126.65        216.76        50.89 o                         
   7  12   5         88.63         49.49        34.96 o                         
   8  12   5        157.14        380.90       117.53 o                         
   1  13   5       2294.82       2432.99        43.82 o                         
   2  13   5        311.91        329.22        19.22 o                         
   3  13   5       4769.49       4966.60        77.08 o                         
   4  13   5        101.24        126.01        23.42 o                         
   5  13   5       2233.40       2376.63       106.81 o                         
   6  13   5       2025.50       2002.16       106.71 o                         
   7  13   5        574.90        584.39        69.33 o                         
   8  13   5       2435.46       2804.56       266.93 o                         
   0  14   5      43678.99      43936.70       638.47 o                         
   1  14   5       5067.38       5419.68        72.11 o                         
   2  14   5      28285.14      27849.36       242.18 o                         
   3  14   5         22.01         40.71        13.19 o                         
   4  14   5      22496.12      23003.89       320.21 o                         
   5  14   5         12.22         23.21        26.75 o                         
   6  14   5      15485.77      15953.67       384.40 o                         
   7  14   5        669.55        626.17        66.59 o                         
   1  15   5        275.17        257.42        18.84 o                         
   2  15   5       3033.43       2966.32        61.00 o                         
   3  15   5       3036.31       3268.86        77.31 o                         
   4  15   5        230.10        225.52        34.35 o                         
   5  15   5       1360.55       1516.17        77.74 o                         
   6  15   5       2388.95       2525.73       125.49 o                         
   7  15   5        188.78        167.63        56.92 o                         
   0  16   5        484.97        590.18        63.83 o                         
   1  16   5      21304.77      21131.72       306.74 o                         
   2  16   5        653.83        806.24        42.99 o                         
   3  16   5      14208.42      13811.78       247.10 o                         
   4  16   5         46.44        122.41        30.73 o                         
   5  16   5       4202.61       4068.19       143.05 o                         
   6  16   5         12.76         53.50        56.78 o                         
   7  16   5         48.48         99.83        89.21 o                         
   1  17   5       1155.80       1225.18        66.29 o                         
   2  17   5         79.72         80.47        28.65 o                         
   3  17   5       6752.83       6754.13       179.72 o                         
   4  17   5       2180.67       2195.19        92.41 o                         
   5  17   5       6709.74       6509.98       187.00 o                         
   6  17   5       1230.94       1341.86       131.93 o                         
   0  18   5      18220.60      18436.10       504.93 o                         
   1  18   5       2235.28       2229.24        84.60 o                         
   2  18   5      16266.23      16359.27       323.54 o                         
   3  18   5       1943.06       1984.08        96.85 o                         
   4  18   5      15290.90      14952.27       300.53 o                         
   5  18   5       1075.40       1066.64        78.40 o                         
   6  18   5       6432.74       6397.17       433.37 o                         
   1  19   5        493.06        527.62        48.79 o                         
   2  19   5        471.16        401.89        64.19 o                         
   3  19   5       6100.77       6311.23       202.16 o                         
   4  19   5        964.46       1074.41        94.62 o                         
   5  19   5        743.54       1038.63       100.33 o                         
   6  19   5       1082.86        982.73       189.75 o                         
   0  20   5       1173.93       1133.43       136.98 o                         
   1  20   5      17775.21      17505.05       319.48 o                         
   2  20   5        204.86        129.63        36.39 o                         
   3  20   5       8588.71       8792.35       431.45 o                         
   4  20   5          2.86        -10.57        33.43 o                         
   5  20   5       3222.69       3184.71       223.20 o                         
   1  21   5        702.74        787.32        63.01 o                         
   2  21   5        586.07        520.30        61.31 o                         
   3  21   5       1553.08       1362.35       102.44 o                         
   4  21   5        715.95        605.85        62.72 o                         
   0  22   5      13016.95      13424.69       401.65 o                         
   1  22   5         22.08         47.58        27.91 o                         
   2  22   5      10061.91      10094.07       290.40 o                         
   3  22   5        178.35         80.02        45.97 o                         
   1  23   5        345.37        349.36        49.18 o                         
   2  23   5        837.47        646.09        67.28 o                         
   1  24   5       5233.41       5901.28       411.40 o                         
   0   0   6     138075.91     141286.55      1833.62 o                         
   1   0   6      96181.18      99075.52       952.19 o                         
   2   0   6      32856.52      34349.42       372.87 o                         
   3   0   6      77607.43      77333.52       677.85 o                         
   4   0   6      28295.93      27307.23       261.48 o                         
   5   0   6       3053.92       3309.56        68.97 o                         
   6   0   6      22436.30      22407.68       426.05 o                         
   7   0   6        742.15        823.26        72.46 o                         
   8   0   6       5067.93       5068.95       164.96 o                         
   9   0   6        857.48        667.13        94.76 o                         
   1   1   6       1015.27        998.82        18.37 o                         
   2   1   6        908.69        927.75        18.48 o                         
   3   1   6      63448.91      62840.40       377.20 o                         
   4   1   6         50.55         93.17         8.78 o                         
   5   1   6        290.53        418.28        18.34 o                         
   6   1   6       5788.37       5681.28        87.85 o                         
   7   1   6       6456.57       6352.92       118.93 o                         
   8   1   6       2941.19       2864.17       123.11 o                         
   9   1   6        319.44        274.35        46.25 o                         
   0   2   6       3256.46       3138.44        40.67 o                         
   1   2   6       4217.80       4288.30        47.70 o                         
   2   2   6       1203.37       1263.49        27.20 o                         
   3   2   6        977.88        935.09        17.41 o                         
   4   2   6        183.62        226.38        11.16 o                         
   5   2   6        777.35        830.43        25.68 o                         
   6   2   6       1026.37       1054.59        44.99 o                         
   7   2   6         23.30         74.63        20.35 o                         
   8   2   6        318.06        280.13        40.14 o                         
   9   2   6        234.96        151.76        40.69 o                         
   1   3   6       6972.02       6965.03        92.24 o                         
   2   3   6       5159.93       5207.71        54.63 o                         
   3   3   6      56623.71      55802.63       335.58 o                         
   4   3   6        161.29        211.35         9.11 o                         
   5   3   6        128.65        190.87        14.73 o                         
   6   3   6      12633.68      12761.59       164.50 o                         
   7   3   6      14217.27      13383.04       213.22 o                         
   8   3   6        212.74        226.35        35.25 o                         
   9   3   6        228.65        117.98        35.24 o                         
   0   4   6     133243.94     138323.05      1604.29 o                         
   1   4   6      53400.52      53668.29       586.88 o                         
   2   4   6      33846.89      34230.19       278.33 o                         
   3   4   6      39932.83      37991.57       273.42 o                         
   4   4   6      29741.71      28888.29       183.18 o                         
   5   4   6        736.65        809.36        26.95 o                         
   6   4   6      15901.72      15983.01       197.81 o                         
   7   4   6       1226.78       1417.38        69.52 o                         
   8   4   6       5503.95       5662.41       134.50 o                         
   9   4   6       2545.03       2255.03       191.23 o                         
   1   5   6        763.87        702.25        18.12 o                         
   2   5   6        680.30        873.80        22.09 o                         
   3   5   6      14503.97      13643.77       115.59 o                         
   4   5   6       2797.92       2980.06        38.23 o                         
   5   5   6        700.28        730.34        27.33 o                         
   6   5   6       4208.61       4326.37       148.52 o                         
   7   5   6       6455.27       6371.43       172.99 o                         
   8   5   6        746.82        796.07        66.40 o                         
   9   5   6          9.88        -17.15        64.91 o                         
   0   6   6      26192.19      27096.42       253.08 o                         
   1   6   6      31132.91      31158.29       212.78 o                         
   2   6   6       9910.70      10624.25        97.80 o                         
   3   6   6       6266.02       6147.02        64.67 o                         
   4   6   6       2360.61       2532.24        40.83 o                         
   5   6   6       1010.04       1070.42        36.90 o                         
   6   6   6        294.65        304.19        44.34 o                         
   7   6   6        222.68        337.08        50.00 o                         
   8   6   6        133.66         97.98        49.67 o                         
   9   6   6         26.59        -26.20       105.49 o                         
   1   7   6       4811.85       4476.37        49.71 o                         
   2   7   6       1156.20       1063.02        27.29 o                         
   3   7   6      71193.36      72124.29       424.66 o                         
   4   7   6        981.90       1095.17        28.10 o                         
   5   7   6        360.65        382.34        25.77 o                         
   6   7   6       3878.07       4147.61       187.17 o                         
   7   7   6      13952.80      13968.22       368.82 o                         
   8   7   6       1066.78       1032.31        95.87 o                         
   0   8   6     198492.25     204572.34      1634.54 o                         
   1   8   6      22342.83      21625.51       158.94 o                         
   2   8   6       7421.11       6675.48        72.42 o                         
   3   8   6      24899.38      23629.25       171.27 o                         
   4   8   6      33016.75      33490.61       278.32 o                         
   5   8   6         18.80         49.26        16.64 o                         
   6   8   6      12605.53      12737.15       336.14 o                         
   7   8   6       2639.49       2869.24       150.23 o                         
   8   8   6       4021.35       4025.99       163.67 o                         
   1   9   6        207.75        124.52         9.83 o                         
   2   9   6        546.52        510.56        17.73 o                         
   3   9   6       9659.87       9396.98        98.63 o                         
   4   9   6       2403.67       2507.29        51.81 o                         
   5   9   6       4024.38       4256.66       127.20 o                         
   6   9   6       1404.03       1581.71       105.89 o                         
   7   9   6       1464.62       1332.49       103.63 o                         
   8   9   6       1698.15       1627.08       123.22 o                         
   0  10   6       6197.52       6318.83        89.35 o                         
   1  10   6      34524.46      33773.35       226.08 o                         
   2  10   6       2140.83       2268.59        39.66 o                         
   3  10   6      18165.77      18380.02       169.95 o                         
   4  10   6       1279.40       1320.14        40.79 o                         
   5  10   6       1082.77       1155.50        64.67 o                         
   6  10   6        121.37        108.18        40.94 o                         
   7  10   6         11.84         -5.70        40.50 o                         
   8  10   6          0.47          9.94        47.24 o                         
   1  11   6       5787.84       5976.00        66.92 o                         
   2  11   6        994.27       1018.44        32.87 o                         
   3  11   6      41385.34      41547.53       338.23 o                         
   4  11   6         10.12         52.36        13.61 o                         
   5  11   6          0.94         20.98        27.98 o                         
   6  11   6       4996.07       5089.12       224.19 o                         
   7  11   6       3874.64       3991.90       213.89 o                         
   8  11   6        100.79        189.33        49.16 o                         
   0  12   6      46962.23      47886.07       487.68 o                         
   1  12   6       4430.94       4405.44        63.41 o                         
   2  12   6      20181.44      20069.25       197.44 o                         
   3  12   6      14351.28      14192.96       140.87 o                         
   4  12   6      20597.76      20597.87       251.53 o                         
   5  12   6       2013.67       2008.22        97.36 o                         
   6  12   6       8600.45       8944.10       310.66 o                         
   7  12   6        362.05        407.57        56.41 o                         
   8  12   6       3650.64       3650.80       307.30 o                         
   1  13   6       7917.95       7560.40        99.13 o                         
   2  13   6        123.60        118.42        13.40 o                         
   3  13   6       1044.36       1046.20        34.59 o                         
   4  13   6       1740.88       1834.69        69.96 o                         
   5  13   6       6975.52       7400.40       201.47 o                         
   6  13   6       1726.05       1584.63       107.32 o                         
   7  13   6        242.90        193.56        46.82 o                         
   8  13   6        918.09        942.37       167.09 o                         
   0  14   6       3863.71       3802.20        88.03 o                         
   1  14   6      25091.98      24646.60       200.72 o                         
   2  14   6        772.01        757.01        28.74 o                         
   3  14   6      16854.53      16902.63       207.22 o                         
   4  14   6       1169.56       1203.42        64.55 o                         
   5  14   6       4134.49       4182.82       126.53 o                         
   6  14   6        159.04        109.96        47.79 o                         
   7  14   6       1237.86       1154.54        87.82 o                         
   1  15   6       3622.72       3720.85        72.34 o                         
   2  15   6       1580.23       1620.04        47.73 o                         
   3  15   6      21130.06      20407.99       290.76 o                         
   4  15   6        145.20        153.12        31.22 o                         
   5  15   6        164.10        137.68        34.13 o                         
   6  15   6       2841.33       2794.45       146.46 o                         
   7  15   6       3848.36       4048.42       159.67 o                         
   0  16   6      19337.78      18531.60       430.19 o                         
   1  16   6         11.33         80.39        25.71 o                         
   2  16   6      13434.50      13503.75       238.78 o                         
   3  16   6       1037.10        955.82        58.52 o                         
   4  16   6      10547.54      10083.80       207.21 o                         
   5  16   6       4395.82       4787.75       155.07 o                         
   6  16   6       7157.24       7715.88       303.93 o                         
   1  17   6      13984.44      13668.79       258.27 o                         
   2  17   6        183.53        182.55        35.79 o                         
   3  17   6        254.19        259.19        39.77 o                         
   4  17   6       2093.37       2142.29       127.41 o                         
   5  17   6      11459.84      11925.51       264.53 o                         
   6  17   6        577.14        615.51        93.02 o                         
   0  18   6       3412.94       3620.14       260.46 o                         
   1  18   6      16242.75      16590.45       298.59 o                         
   2  18   6        368.53        449.42        58.71 o                         
   3  18   6       5874.92       5947.67       170.43 o                         
   4  18   6        640.62        681.34        61.01 o                         
   5  18   6        451.61        477.96        55.38 o                         
   6  18   6          9.51        -24.78        95.58 o                         
   1  19   6       2265.88       2243.95        97.01 o                         
   2  19   6       1204.67       1188.95        79.37 o                         
   3  19   6      15749.20      16018.66       312.66 o                         
   4  19   6        111.94        132.08        48.29 o                         
   5  19   6        277.23        118.85        50.72 o                         
   0  20   6       9039.18       9203.86       370.40 o                         
   1  20   6       1051.32       1057.65        69.51 o                         
   2  20   6      10038.16      10150.53       304.93 o                         
   3  20   6        972.11        967.15        86.42 o                         
   4  20   6       3984.62       3850.59       163.01 o                         
   5  20   6       5332.91       4792.53       275.67 o                         
   1  21   6       4778.98       4984.95       171.66 o                         
   2  21   6         28.20         11.94        33.86 o                         
   3  21   6        614.62        620.92        75.52 o                         
   4  21   6       1476.06       1522.19       105.83 o                         
   0  22   6        998.39        824.01       124.02 o                         
   1  22   6       9648.49       9465.76       249.75 o                         
   2  22   6        189.08        116.68        56.61 o                         
   3  22   6       3698.90       3660.76       200.87 o                         
   1  23   6       3967.65       4010.81       157.88 o                         
   2  23   6        716.37        545.47        87.31 o                         
   1  24   6       3265.90       3309.47       303.76 o                         
   1   1   7      82148.99      85890.98       536.53 o                         
   2   1   7        697.19        633.85        14.46 o                         
   3   1   7       5859.60       5613.52        56.09 o                         
   4   1   7       3583.37       3384.45        46.78 o                         
   5   1   7      40776.40      39463.38       389.07 o                         
   6   1   7       2244.45       2152.26        70.63 o                         
   7   1   7       2237.47       2194.16        88.00 o                         
   8   1   7       2210.23       1980.68        84.93 o                         
   9   1   7       4201.17       3690.59       132.41 o                         
   0   2   7      15435.52      15344.15       132.04 o                         
   1   2   7      85769.08      87762.52       643.19 o                         
   2   2   7      25349.95      24774.25       178.67 o                         
   3   2   7      10545.66      10421.34        80.83 o                         
   4   2   7        702.41        962.47        21.90 o                         
   5   2   7      17741.36      17725.21       200.17 o                         
   6   2   7         10.39         46.48        14.58 o                         
   7   2   7       3293.93       3166.42        81.74 o                         
   8   2   7       2175.36       2003.59        91.02 o                         
   9   2   7       2741.10       2733.74       126.29 o                         
   1   3   7      54102.46      55085.06       429.65 o                         
   2   3   7       1591.21       1498.65        28.13 o                         
   3   3   7       6186.02       5839.74        56.98 o                         
   4   3   7        497.99        666.05        17.49 o                         
   5   3   7      27807.16      27141.37       229.81 o                         
   6   3   7       1032.53       1077.55        41.35 o                         
   7   3   7       2330.60       2436.03        82.41 o                         
   8   3   7          6.86         -6.74        32.50 o                         
   9   3   7       2668.90       2547.76       115.51 o                         
   0   4   7       2862.31       2807.39        45.86 o                         
   1   4   7       5862.43       5707.46        69.08 o                         
   2   4   7       2797.24       2730.72        41.55 o                         
   3   4   7       5061.67       5175.12        57.31 o                         
   4   4   7        262.49        290.29        11.95 o                         
   5   4   7        477.40        515.49        26.74 o                         
   6   4   7        276.35        247.16        25.88 o                         
   7   4   7         10.78          8.32        32.57 o                         
   8   4   7       1312.42       1179.94        73.97 o                         
   9   4   7         10.95         40.06        50.99 o                         
   1   5   7      60371.33      59544.70       731.06 o                         
   2   5   7       3654.95       3861.29        48.39 o                         
   3   5   7       9311.22       9436.85        98.26 o                         
   4   5   7      10783.96      11043.77       101.13 o                         
   5   5   7      53369.56      53296.77       507.64 o                         
   6   5   7       3548.36       3813.19       123.22 o                         
   7   5   7        837.92       1067.41       112.59 o                         
   8   5   7       2514.02       2639.35       149.62 o                         
   9   5   7       5538.26       5287.53       325.15 o                         
   0   6   7       3918.07       3852.72       100.72 o                         
   1   6   7      27724.96      26291.91       261.72 o                         
   2   6   7      36584.93      36157.66       279.05 o                         
   3   6   7       3039.88       3187.53        46.20 o                         
   4   6   7        691.41        649.99        21.10 o                         
   5   6   7      13968.52      13675.40       201.87 o                         
   6   6   7       1143.97       1300.94        72.25 o                         
   7   6   7       4412.05       4133.14       221.31 o                         
   8   6   7       1388.32       1292.73       143.66 o                         
   9   6   7       4709.18       5088.31       393.70 o                         
   1   7   7      23973.14      22499.27       188.73 o                         
   2   7   7       3223.45       3336.52        44.10 o                         
   3   7   7       7351.93       6793.34        69.95 o                         
   4   7   7        585.66        608.95        24.89 o                         
   5   7   7      19009.71      19172.18       259.50 o                         
   6   7   7        172.25        232.18        46.81 o                         
   7   7   7       3032.58       3059.28       190.87 o                         
   8   7   7         62.37         75.99        61.49 o                         
   0   8   7      15363.68      15461.23       148.46 o                         
   1   8   7      52140.79      54085.43       356.23 o                         
   2   8   7      17679.54      17974.36       142.80 o                         
   3   8   7       9119.87       8874.78        90.65 o                         
   4   8   7        417.24        476.78        29.15 o                         
   5   8   7        767.95        786.61        43.15 o                         
   6   8   7        334.89        337.89        88.85 o                         
   7   8   7          0.54         13.49        53.81 o                         
   8   8   7         13.07        -23.59        53.41 o                         
   1   9   7      57709.17      57987.68       470.50 o                         
   2   9   7       1572.66       1591.72        29.68 o                         
   3   9   7       4021.31       3984.84        62.45 o                         
   4   9   7       6404.08       6516.04        94.31 o                         
   5   9   7      38947.80      38967.12       640.06 o                         
   6   9   7       1069.10       1175.98       115.72 o                         
   7   9   7       1484.12       1523.62       110.83 o                         
   8   9   7       1124.72       1106.81       104.82 o                         
   0  10   7        276.83        259.19        18.00 o                         
   1  10   7      20294.88      20149.30       148.86 o                         
   2  10   7      19507.56      19696.08       168.44 o                         
   3  10   7        294.34        285.25        17.28 o                         
   4  10   7         25.64         69.59        13.65 o                         
   5  10   7      10748.50      10656.65       245.27 o                         
   6  10   7        738.28        760.32        79.70 o                         
   7  10   7       6823.44       6965.56       242.20 o                         
   8  10   7        898.21        762.47        89.60 o                         
   1  11   7      19770.20      19056.90       172.99 o                         
   2  11   7         19.72         63.44         9.34 o                         
   3  11   7       9083.20       8701.25       111.98 o                         
   4  11   7        142.98        147.05        18.94 o                         
   5  11   7       5487.78       4981.41       154.56 o                         
   6  11   7          3.34         62.17        34.87 o                         
   7  11   7       7936.11       8398.53       258.95 o                         
   8  11   7        786.89        748.51        74.41 o                         
   0  12   7      11530.31      11369.38       222.51 o                         
   1  12   7      21959.85      21406.34       204.95 o                         
   2  12   7      10735.28      10659.54       126.58 o                         
   3  12   7       6965.06       6854.56       102.21 o                         
   4  12   7        157.59        172.28        23.83 o                         
   5  12   7       4169.40       4143.64       143.33 o                         
   6  12   7        784.67        806.73        95.02 o                         
   7  12   7        207.77        221.16        48.37 o                         
   8  12   7         22.33         23.36        70.09 o                         
   1  13   7      37648.32      37845.79       357.39 o                         
   2  13   7       2119.28       2225.58        51.50 o                         
   3  13   7       3370.25       3241.50        64.57 o                         
   4  13   7       6154.54       6273.42       125.51 o                         
   5  13   7      25517.50      26256.30       456.79 o                         
   6  13   7       1845.48       1532.51       161.80 o                         
   7  13   7        843.89       1045.26        82.09 o                         
   0  14   7        309.36        367.11        35.25 o                         
   1  14   7       3455.85       3629.04        75.97 o                         
   2  14   7       5555.65       5688.49        85.56 o                         
   3  14   7        789.29        856.83        39.71 o                         
   4  14   7        524.96        616.99        52.31 o                         
   5  14   7       7368.27       7679.08       232.13 o                         
   6  14   7       1337.52       1181.45       123.14 o                         
   7  14   7       4523.30       4617.95       169.53 o                         
   1  15   7      11142.14      11089.10       152.43 o                         
   2  15   7          2.62         19.97        14.88 o                         
   3  15   7      19385.89      20060.46       417.38 o                         
   4  15   7         52.96        106.30        33.36 o                         
   5  15   7       1109.93        951.48        84.98 o                         
   6  15   7        690.52        930.94        87.50 o                         
   7  15   7       4331.42       5036.57       180.13 o                         
   0  16   7      10733.99      10559.76       303.16 o                         
   1  16   7      20625.05      20153.82       329.87 o                         
   2  16   7       7111.44       7089.64       140.26 o                         
   3  16   7       7267.18       7388.04       184.64 o                         
   4  16   7         11.41         61.84        31.03 o                         
   5  16   7       1753.57       1733.80       105.10 o                         
   6  16   7          3.47         70.90        52.20 o                         
   1  17   7      18910.23      18557.21       350.99 o                         
   2  17   7        446.40        488.02        62.03 o                         
   3  17   7       4959.40       5047.28       172.68 o                         
   4  17   7       2523.89       2505.91       114.42 o                         
   5  17   7      15839.13      16464.62       323.94 o                         
   6  17   7        211.21        220.64        65.93 o                         
   0  18   7        566.09        657.37       100.18 o                         
   1  18   7        809.28        953.18        76.59 o                         
   2  18   7       1297.64       1311.29        91.70 o                         
   3  18   7       1152.43       1093.90        82.80 o                         
   4  18   7       1492.39       1383.33        96.33 o                         
   5  18   7       1450.03       1371.27       109.73 o                         
   6  18   7         59.56         75.76        80.00 o                         
   1  19   7       7116.96       7071.28       199.37 o                         
   2  19   7         17.98         19.95        36.38 o                         
   3  19   7      12694.98      12760.61       304.30 o                         
   4  19   7        554.03        536.08        66.13 o                         
   5  19   7        824.63        698.87        85.44 o                         
   0  20   7       5343.21       5247.95       275.10 o                         
   1  20   7       9078.87       9268.88       239.18 o                         
   2  20   7       4441.13       4315.32       174.63 o                         
   3  20   7       1472.57       1511.23       128.50 o                         
   4  20   7        989.60       1143.90        90.55 o                         
   5  20   7        100.71        123.90        97.00 o                         
   1  21   7      12422.56      12637.00       292.62 o                         
   2  21   7         21.17         10.11        43.92 o                         
   3  21   7       3745.74       4009.69       209.07 o                         
   4  21   7       1277.83       1220.62       105.53 o                         
   0  22   7       5086.25       5082.13       277.11 o                         
   1  22   7       2665.81       3108.85       137.41 o                         
   2  22   7          0.36         27.58        39.48 o                         
   3  22   7       4297.30       4597.26       227.18 o                         
   1  23   7       4621.07       4625.63       171.09 o                         
   2  23   7        548.99        465.48       129.57 o                         
   0   0   8       1221.18       1198.56        31.55 o                         
   1   0   8      48344.19      48353.84       734.83 o                         
   2   0   8      93509.38      92511.77       793.16 o                         
   3   0   8      20248.72      19108.95       183.94 o                         
   4   0   8       2588.38       2686.21        59.50 o                         
   5   0   8       4699.69       4566.38       116.80 o                         
   6   0   8       3699.27       3905.54       113.59 o                         
   7   0   8       4737.63       5189.67       162.97 o                         
   8   0   8       2604.96       2263.02       124.77 o                         
   9   0   8       3727.33       3445.94       207.23 o                         
   1   1   8      48939.84      50106.20       376.03 o                         
   2   1   8        126.63        126.16         9.08 o                         
   3   1   8      39521.64      38868.08       263.11 o                         
   4   1   8       8740.06       8354.69        82.18 o                         
   5   1   8       4944.42       5008.87        86.54 o                         
   6   1   8          2.15         37.24        15.39 o                         
   7   1   8       9232.18       8930.87       208.45 o                         
   8   1   8       1962.28       1862.59       147.10 o                         
   9   1   8       2286.28       2092.60       162.05 o                         
   0   2   8       6494.27       6474.96        69.27 o                         
   1   2   8        114.51        123.78         6.58 o                         
   2   2   8        569.18        553.02        16.26 o                         
   3   2   8        228.80        234.74        10.09 o                         
   4   2   8          2.10         54.08         7.35 o                         
   5   2   8        600.74        668.42        29.99 o                         
   6   2   8         87.20         76.74        16.16 o                         
   7   2   8        203.69        298.47        29.92 o                         
   8   2   8         69.82         46.24        34.36 o                         
   9   2   8         11.62        -26.93        42.20 o                         
   1   3   8      39551.21      39730.58       258.90 o                         
   2   3   8       3472.20       3498.25        46.06 o                         
   3   3   8      47021.49      46655.39       309.68 o                         
   4   3   8      15757.21      15714.99       150.56 o                         
   5   3   8       4593.34       4826.24        79.32 o                         
   6   3   8       1077.36       1042.99        45.10 o                         
   7   3   8      13461.51      12512.82       275.44 o                         
   8   3   8       2628.96       2455.30       113.94 o                         
   9   3   8       1805.24       1653.56       135.05 o                         
   0   4   8       5209.94       5362.31        86.98 o                         
   1   4   8      26782.81      26604.87       245.75 o                         
   2   4   8      98459.48      99021.06       776.42 o                         
   3   4   8      19997.58      19116.25       146.54 o                         
   4   4   8        142.48        212.96        12.68 o                         
   5   4   8        536.55        538.25        27.07 o                         
   6   4   8       4967.76       4875.08       123.62 o                         
   7   4   8      10869.63      11017.18       259.81 o                         
   8   4   8       2885.26       2570.15       117.89 o                         
   9   4   8       3148.14       2957.75       191.42 o                         
   1   5   8      38105.71      38156.64       306.69 o                         
   2   5   8        631.78        730.61        18.46 o                         
   3   5   8      23557.30      22500.73       223.14 o                         
   4   5   8       6037.65       5929.11        76.63 o                         
   5   5   8       5632.45       5782.92       105.40 o                         
   6   5   8       1681.00       1783.28        93.59 o                         
   7   5   8       6431.70       6217.89       254.45 o                         
   8   5   8        145.85        139.29        40.55 o                         
   9   5   8       3571.93       3308.65       199.40 o                         
   0   6   8      12390.75      11916.69       217.49 o                         
   1   6   8      13132.97      13765.47       137.46 o                         
   2   6   8       1238.04       1029.69        22.78 o                         
   3   6   8       4129.52       4188.21        57.39 o                         
   4   6   8       1354.29       1297.85        32.02 o                         
   5   6   8        144.24        160.25        21.64 o                         
   6   6   8          2.58         18.69        29.29 o                         
   7   6   8        175.20        188.38        94.52 o                         
   8   6   8         25.07         -1.73        48.86 o                         
   9   6   8        148.34        189.04       108.32 o                         
   1   7   8      25845.71      26375.03       246.93 o                         
   2   7   8      12404.58      12503.97       110.71 o                         
   3   7   8      44709.46      44119.20       288.32 o                         
   4   7   8      20684.18      21193.13       200.06 o                         
   5   7   8       3778.97       3790.49        92.69 o                         
   6   7   8       1680.98       1707.07        94.19 o                         
   7   7   8      11226.05      11292.14       401.59 o                         
   8   7   8       2821.57       2623.53       357.92 o                         
   0   8   8        291.71        610.11        19.57 o                         
   1   8   8      15950.65      16893.52       138.26 o                         
   2   8   8      34973.58      32832.39       240.00 o                         
   3   8   8       8563.14       8185.57        84.42 o                         
   4   8   8        703.73        809.15        31.00 o                         
   5   8   8       4216.35       4400.34       119.74 o                         
   6   8   8       4767.03       4976.65       166.02 o                         
   7   8   8       6023.59       6227.23       224.26 o                         
   8   8   8       1603.17       1595.49       183.38 o                         
   1   9   8      20447.89      19410.26       148.87 o                         
   2   9   8         85.16        150.38        10.11 o                         
   3   9   8      14553.92      13879.87       126.74 o                         
   4   9   8       3363.58       3508.27        65.75 o                         
   5   9   8       6472.68       6739.88       216.54 o                         
   6   9   8         59.49        115.38        41.17 o                         
   7   9   8       4606.28       4738.06       284.35 o                         
   8   9   8       1438.72       1115.57       127.64 o                         
   0  10   8      26105.24      26435.58       371.64 o                         
   1  10   8      11164.64      10776.92        93.60 o                         
   2  10   8       9740.71       9536.11        93.02 o                         
   3  10   8       9112.65       9299.12        99.84 o                         
   4  10   8       8238.33       8570.62       113.78 o                         
   5  10   8       1424.13       1402.87        72.05 o                         
   6  10   8        296.35        281.86        48.07 o                         
   7  10   8        692.76        752.98        82.90 o                         
   8  10   8         18.90         53.23        82.48 o                         
   1  11   8      18466.44      18390.92       157.13 o                         
   2  11   8       5355.77       5591.46        74.46 o                         
   3  11   8      35840.92      35568.98       289.66 o                         
   4  11   8      11477.62      11712.49       161.78 o                         
   5  11   8        424.07        433.25        48.12 o                         
   6  11   8       1496.91       1377.63        97.54 o                         
   7  11   8      15097.04      15421.06       327.65 o                         
   8  11   8       2311.33       2080.14       132.07 o                         
   0  12   8          7.32         51.33        20.91 o                         
   1  12   8       1752.84       1665.17        43.23 o                         
   2  12   8      20238.56      19961.15       197.75 o                         
   3  12   8       7013.57       7131.66        94.21 o                         
   4  12   8       1279.84       1240.59        52.34 o                         
   5  12   8       2290.92       2498.20       109.70 o                         
   6  12   8       3402.37       3453.75       262.64 o                         
   7  12   8       7009.65       7397.95       274.23 o                         
   8  12   8        421.31        470.12       125.32 o                         
   1  13   8      16317.72      16395.02       174.76 o                         
   2  13   8        705.82        746.39        33.36 o                         
   3  13   8       8253.51       7903.65       118.81 o                         
   4  13   8          4.02         48.59        20.89 o                         
   5  13   8       6259.25       6858.40       230.49 o                         
   6  13   8        493.16        601.49        96.36 o                         
   7  13   8       1283.16       1283.01       124.18 o                         
   0  14   8      26674.46      26073.03       387.33 o                         
   1  14   8       9855.14       9131.83       126.90 o                         
   2  14   8      11641.09      11535.02       142.92 o                         
   3  14   8       4493.36       4595.58        98.67 o                         
   4  14   8       3217.12       3423.83       112.87 o                         
   5  14   8          3.61         26.62        39.25 o                         
   6  14   8        158.10         83.99        66.69 o                         
   7  14   8        285.19        295.00        54.13 o                         
   1  15   8      11898.03      11481.21       165.70 o                         
   2  15   8       2158.74       2186.81        64.09 o                         
   3  15   8      23013.27      22412.51       340.61 o                         
   4  15   8       7884.89       7700.02       216.26 o                         
   5  15   8       1737.10       1635.61       125.39 o                         
   6  15   8       1546.30       1365.50       129.61 o                         
   7  15   8       8932.22       9193.65       333.85 o                         
   0  16   8       1267.88       1153.86       118.77 o                         
   1  16   8        208.44        282.26        34.24 o                         
   2  16   8       8784.60       8644.41       170.14 o                         
   3  16   8       4018.15       4096.64       122.49 o                         
   4  16   8       1907.72       1976.50        95.12 o                         
   5  16   8        962.07        882.63        75.10 o                         
   6  16   8        555.92        439.16        84.86 o                         
   1  17   8       9018.87       9286.34       189.75 o                         
   2  17   8        405.57        454.11        51.00 o                         
   3  17   8       6977.13       6804.19       203.03 o                         
   4  17   8          5.17         25.72        34.94 o                         
   5  17   8       4216.63       4335.21       181.10 o                         
   6  17   8       1332.79       1574.08       177.43 o                         
   0  18   8      15617.02      14856.62       485.02 o                         
   1  18   8      10135.28       9410.19       232.90 o                         
   2  18   8       8609.73       8615.50       247.55 o                         
   3  18   8       4641.52       4840.43       171.60 o                         
   4  18   8       2269.85       2217.71       119.09 o                         
   5  18   8          9.44        -10.51        47.60 o                         
   6  18   8        177.97        330.64       121.78 o                         
   1  19   8       8505.02       8409.58       221.82 o                         
   2  19   8        664.20        685.21        61.73 o                         
   3  19   8      11826.62      11911.04       291.00 o                         
   4  19   8       1434.67       1660.01       140.65 o                         
   5  19   8       6953.90       6585.37       244.28 o                         
   0  20   8       6683.23       6415.93       302.95 o                         
   1  20   8        145.99        216.92        44.41 o                         
   2  20   8        810.69        735.70        66.33 o                         
   3  20   8       1035.44        974.77       105.17 o                         
   4  20   8       2146.07       2092.78       120.37 o                         
   5  20   8        973.83       1280.09       194.70 o                         
   1  21   8       5339.60       5520.67       181.79 o                         
   2  21   8       1728.82       1648.03       114.20 o                         
   3  21   8       2549.13       2551.23       167.98 o                         
   4  21   8        322.55        338.62        72.16 o                         
   0  22   8      10277.04      10195.53       410.57 o                         
   1  22   8       1341.72       1460.79        95.01 o                         
   2  22   8       6867.70       7160.49       246.88 o                         
   3  22   8       1810.69       1547.05       243.56 o                         
   1  23   8       5642.35       5963.24       196.39 o                         
   2  23   8        395.79        557.91       160.72 o                         
   1   1   9      12857.19      12716.27        94.64 o                         
   2   1   9      18084.00      18380.58       145.82 o                         
   3   1   9       8326.34       8267.30        79.78 o                         
   4   1   9       2002.63       2160.60        37.18 o                         
   5   1   9       6703.87       6459.90        97.46 o                         
   6   1   9      12621.09      12623.49       172.89 o                         
   7   1   9       1132.00       1114.14        54.23 o                         
   8   1   9       2036.94       1880.65        83.30 o                         
   9   1   9       1133.37        930.61        78.79 o                         
   0   2   9     344319.88     345744.94      4070.67 o                         
   1   2   9      11873.15      11916.88        85.35 o                         
   2   2   9       2725.52       2988.67        42.65 o                         
   3   2   9        893.88        953.89        32.52 o                         
   4   2   9      99750.81      99038.80       608.42 o                         
   5   2   9       3379.28       3186.51        66.66 o                         
   6   2   9       7399.96       7125.31       116.36 o                         
   7   2   9       1505.13       1291.12        82.19 o                         
   8   2   9       5969.76       6173.68       169.22 o                         
   9   2   9        819.17        883.75        79.79 o                         
   1   3   9      16813.18      16784.45       116.86 o                         
   2   3   9       9611.41       9834.50        94.27 o                         
   3   3   9       8077.53       8128.45        75.48 o                         
   4   3   9       1521.83       1639.99        30.82 o                         
   5   3   9       2550.10       2355.69        56.93 o                         
   6   3   9      18114.74      18301.84       370.36 o                         
   7   3   9       2818.04       2960.21       106.87 o                         
   8   3   9       1243.52       1200.30        74.87 o                         
   9   3   9        654.25        449.09        66.23 o                         
   0   4   9       5617.97       5752.90        77.17 o                         
   1   4   9        584.96        639.37        17.32 o                         
   2   4   9       6403.15       6370.42        70.84 o                         
   3   4   9         40.24         55.26         7.22 o                         
   4   4   9       1706.52       1683.01        34.58 o                         
   5   4   9         17.46         30.34        13.92 o                         
   6   4   9        134.94        156.64        28.82 o                         
   7   4   9          3.98         15.72        35.09 o                         
   8   4   9       1008.37        726.63        82.82 o                         
   9   4   9         17.54        -32.79        45.28 o                         
   1   5   9      14164.20      14317.27       136.94 o                         
   2   5   9      18254.69      18293.24       144.49 o                         
   3   5   9       3860.85       3969.23        57.14 o                         
   4   5   9       2793.82       2828.24        54.33 o                         
   5   5   9       5000.10       5254.09       104.86 o                         
   6   5   9      11617.66      11576.83       340.84 o                         
   7   5   9       2407.40       2429.95       141.07 o                         
   8   5   9       2025.13       1831.46       103.67 o                         
   9   5   9        458.00        547.39        96.21 o                         
   0   6   9     245310.36     245340.17      2358.19 o                         
   1   6   9       9393.22       9745.61       108.13 o                         
   2   6   9       6281.61       6212.13        63.41 o                         
   3   6   9       2317.18       2538.93        43.49 o                         
   4   6   9      57521.29      56862.64       452.36 o                         
   5   6   9       3973.07       3995.43        88.52 o                         
   6   6   9      12293.82      13015.96       295.43 o                         
   7   6   9       1490.40       1534.49       114.53 o                         
   8   6   9       4364.27       4955.88       288.74 o                         
   1   7   9       7067.80       6381.20        71.80 o                         
   2   7   9       2126.48       2293.93        48.58 o                         
   3   7   9       7530.67       7540.41        83.71 o                         
   4   7   9        331.74        376.49        20.28 o                         
   5   7   9       2012.82       1889.40       113.46 o                         
   6   7   9       8400.70       8183.92       318.61 o                         
   7   7   9       2068.88       1977.37       171.70 o                         
   8   7   9       2281.01       2650.10       189.25 o                         
   0   8   9       4511.50       3461.61        58.49 o                         
   1   8   9        556.45        461.82        14.88 o                         
   2   8   9      10625.73      10214.86        95.55 o                         
   3   8   9       1431.06       1328.61        28.40 o                         
   4   8   9       5255.85       5347.10        81.21 o                         
   5   8   9       1101.69       1086.56        54.67 o                         
   6   8   9        332.25        348.57        55.59 o                         
   7   8   9        100.16        108.73        43.36 o                         
   8   8   9          0.16        -24.40        58.52 o                         
   1   9   9       9822.23      10088.31        88.62 o                         
   2   9   9      15869.56      16187.52       146.90 o                         
   3   9   9       1512.92       1457.52        30.80 o                         
   4   9   9       5378.88       5459.00        82.26 o                         
   5   9   9       7550.34       7499.35       183.28 o                         
   6   9   9      15880.39      16135.10       347.81 o                         
   7   9   9        359.49        521.70        71.14 o                         
   8   9   9        628.02        529.06        97.31 o                         
   0  10   9     115390.21     113481.22       978.15 o                         
   1  10   9       3701.48       3664.92        45.85 o                         
   2  10   9      11122.20      11275.90       102.05 o                         
   3  10   9          3.06         53.38        10.41 o                         
   4  10   9      41701.65      41822.61       413.56 o                         
   5  10   9       1388.79       1393.19        78.34 o                         
   6  10   9       8883.62       8715.59       219.34 o                         
   7  10   9        627.54        697.26        80.19 o                         
   8  10   9       5129.01       5411.53       277.99 o                         
   1  11   9       3179.62       3036.74        49.41 o                         
   2  11   9         66.15        119.53        11.04 o                         
   3  11   9       4625.07       4591.45        71.34 o                         
   4  11   9       2281.04       2342.02        63.27 o                         
   5  11   9       2624.91       2585.02       108.82 o                         
   6  11   9       2585.53       2463.00       147.89 o                         
   7  11   9        240.72        301.85        53.48 o                         
   8  11   9       3487.54       3344.51       194.92 o                         
   0  12   9      26946.28      26353.92       400.63 o                         
   1  12   9       2874.62       2751.80        57.02 o                         
   2  12   9      22187.80      21907.01       213.53 o                         
   3  12   9        527.58        530.23        24.66 o                         
   4  12   9       5111.44       5310.27       106.60 o                         
   5  12   9        679.04        579.72        61.05 o                         
   6  12   9         99.18        128.08        45.05 o                         
   7  12   9         94.77        172.88        61.65 o                         
   1  13   9       5947.15       5993.64        91.39 o                         
   2  13   9       9768.40       9640.65       124.21 o                         
   3  13   9       1722.40       1798.70        48.05 o                         
   4  13   9       2161.26       2215.51        77.10 o                         
   5  13   9       7919.27       7832.44       249.61 o                         
   6  13   9       8723.52       8283.86       299.12 o                         
   7  13   9         10.88         59.45        38.70 o                         
   0  14   9      70152.01      70510.93       864.94 o                         
   1  14   9       2196.08       2072.48        54.78 o                         
   2  14   9      11440.22      11253.20       147.16 o                         
   3  14   9         61.18         88.19        25.72 o                         
   4  14   9      20618.16      19931.60       312.93 o                         
   5  14   9       2050.60       2105.17       117.03 o                         
   6  14   9      10103.24      10459.45       345.54 o                         
   7  14   9         71.36         69.13        36.91 o                         
   1  15   9       3381.09       3366.07        85.37 o                         
   2  15   9        307.67        354.70        30.31 o                         
   3  15   9       1415.16       1419.79        69.99 o                         
   4  15   9       3930.49       3916.19       131.95 o                         
   5  15   9        775.00        665.77        86.56 o                         
   6  15   9        590.33        443.36       107.93 o                         
   0  16   9      23185.60      22181.99       502.64 o                         
   1  16   9       3137.44       2867.63       109.45 o                         
   2  16   9      17598.88      17343.71       302.78 o                         
   3  16   9        234.45        292.34        39.94 o                         
   4  16   9       6637.26       7044.07       209.54 o                         
   5  16   9         79.09        111.65        48.60 o                         
   6  16   9        475.63        425.18        82.39 o                         
   1  17   9       5413.25       5429.77       149.22 o                         
   2  17   9       6479.57       6606.51       178.88 o                         
   3  17   9       1979.63       2065.12       120.08 o                         
   4  17   9       1165.99       1084.01        83.48 o                         
   5  17   9       2821.96       2754.36       131.87 o                         
   6  17   9       4439.36       3846.20       212.72 o                         
   0  18   9      23776.08      23952.48       546.74 o                         
   1  18   9        843.35        827.25        61.29 o                         
   2  18   9      15944.09      16269.61       276.85 o                         
   3  18   9        222.71        228.10        43.75 o                         
   4  18   9      10123.19       9954.31       263.39 o                         
   5  18   9       1475.49       1159.79       102.21 o                         
   6  18   9       4435.73       4748.39       378.82 o                         
   1  19   9       1668.34       1539.57        91.33 o                         
   2  19   9        113.27        184.20        57.55 o                         
   3  19   9        426.44        475.39        68.15 o                         
   4  19   9       3931.22       4299.68       189.11 o                         
   5  19   9        852.34        872.52        94.52 o                         
   0  20   9      12394.65      12467.60       449.57 o                         
   1  20   9       1361.38       1300.59        86.46 o                         
   2  20   9       9410.18       9048.78       261.06 o                         
   3  20   9        999.81        981.86       106.46 o                         
   4  20   9       4391.50       4450.90       197.72 o                         
   5  20   9       1016.00       1125.04       191.16 o                         
   1  21   9       3537.47       3571.68       174.52 o                         
   2  21   9       1184.32       1036.28       130.62 o                         
   3  21   9       3190.83       3170.70       186.56 o                         
   0  22   9       3656.96       3582.50       229.99 o                         
   1  22   9         13.94         32.45        37.82 o                         
   2  22   9      15589.46      15517.05       450.82 o                         
   3  22   9        145.06         64.43       101.24 o                         
   1  23   9         46.96         45.69        39.24 o                         
   0   0  10         41.72         91.71        12.87 o                         
   1   0  10        950.43        964.73        25.74 o                         
   2   0  10     340646.84     339559.53      2671.42 o                         
   3   0  10          1.70         52.86        10.04 o                         
   4   0  10       1471.49       1396.82        46.35 o                         
   5   0  10       1257.75       1199.96        59.57 o                         
   6   0  10      43060.22      42771.30       630.61 o                         
   7   0  10        138.94         75.40        35.60 o                         
   8   0  10       8593.55       8368.33       225.56 o                         
   9   0  10        738.42        532.63       113.64 o                         
   1   1  10       2881.72       3215.56        36.29 o                         
   2   1  10       5798.80       6246.41        68.48 o                         
   3   1  10        537.70        677.68        21.26 o                         
   4   1  10      27041.58      27264.83       212.47 o                         
   5   1  10        160.95        215.05        21.33 o                         
   6   1  10          6.18        112.79        19.51 o                         
   7   1  10        419.33        421.41        39.07 o                         
   8   1  10       9421.45       8751.94       185.84 o                         
   9   1  10         16.96         37.20        42.24 o                         
   0   2  10       1901.58       1876.79        32.30 o                         
   1   2  10        293.31        313.23         9.95 o                         
   2   2  10       4895.15       5159.33        79.22 o                         
   3   2  10        285.24        355.54        14.59 o                         
   4   2  10        918.98       1061.36        27.91 o                         
   5   2  10        521.39        453.28        26.74 o                         
   6   2  10          0.46         63.14        18.25 o                         
   7   2  10        113.68         94.26        30.53 o                         
   8   2  10        813.77        792.55        55.50 o                         
   9   2  10         13.44        -12.12        40.25 o                         
   1   3  10        987.66       1088.38        19.59 o                         
   2   3  10       3858.39       3965.37        53.24 o                         
   3   3  10       2067.73       2078.66        35.07 o                         
   4   3  10      21441.80      21040.26       179.48 o                         
   5   3  10         97.75        115.53        17.34 o                         
   6   3  10        824.77        807.47        51.11 o                         
   7   3  10        318.32        281.01        41.31 o                         
   8   3  10       5161.37       4928.85       135.68 o                         
   9   3  10         35.53         -7.21        40.20 o                         
   0   4  10        565.31        576.71        31.70 o                         
   1   4  10        258.63        265.64        15.93 o                         
   2   4  10     249042.30     252248.88      2344.97 o                         
   3   4  10         51.85        111.45        17.40 o                         
   4   4  10      10413.69      10102.61       115.27 o                         
   5   4  10        542.53        532.10        31.61 o                         
   6   4  10      28752.11      29430.17       401.29 o                         
   7   4  10       1425.15       1401.92        96.57 o                         
   8   4  10       8111.47       7867.96       260.01 o                         
   9   4  10         27.75         66.47        67.11 o                         
   1   5  10       1280.50       1394.29        29.00 o                         
   2   5  10        108.43        123.32         9.89 o                         
   3   5  10       1247.54       1490.70        47.62 o                         
   4   5  10      17896.70      18385.30       238.29 o                         
   5   5  10        364.86        409.02        34.24 o                         
   6   5  10         14.59          1.25        29.95 o                         
   7   5  10        436.93        334.83        61.40 o                         
   8   5  10      10894.83       9822.30       282.55 o                         
   0   6  10      14615.36      13971.81       195.99 o                         
   1   6  10        493.75        595.49        22.67 o                         
   2   6  10      13573.96      13052.42       110.28 o                         
   3   6  10        117.51        128.59        10.26 o                         
   4   6  10       1493.52       1671.02        45.59 o                         
   5   6  10         19.16         44.55        19.30 o                         
   6   6  10        320.62        338.94        48.55 o                         
   7   6  10        407.21        440.27        77.07 o                         
   8   6  10        571.24        457.87        92.34 o                         
   1   7  10       1957.09       2144.17        42.11 o                         
   2   7  10       1112.12       1203.34        27.18 o                         
   3   7  10        218.76        246.30        14.64 o                         
   4   7  10      23181.93      23028.15       216.46 o                         
   5   7  10          5.52         53.52        25.36 o                         
   6   7  10          7.34         42.39        34.55 o                         
   7   7  10       1002.16       1193.72       138.85 o                         
   8   7  10       7408.44       7366.83       449.67 o                         
   0   8  10       2619.57       2402.12        48.28 o                         
   1   8  10         17.89         78.00         9.16 o                         
   2   8  10     163884.36     165880.31      1091.95 o                         
   3   8  10        407.58        448.09        16.96 o                         
   4   8  10      17306.64      17536.83       168.55 o                         
   5   8  10       1680.78       1734.84        71.30 o                         
   6   8  10      19208.53      19432.56       395.62 o                         
   7   8  10        200.04        157.05        73.99 o                         
   8   8  10       8222.85       7828.05       339.92 o                         
   1   9  10       1611.41       1724.25        32.71 o                         
   2   9  10        698.19        732.39        21.78 o                         
   3   9  10        174.93        197.41        12.30 o                         
   4   9  10       1556.03       1473.51        40.85 o                         
   5   9  10        200.10        277.23        31.87 o                         
   6   9  10       5555.49       5780.60       232.12 o                         
   7   9  10         12.98         33.89        43.83 o                         
   8   9  10       2347.47       2155.80       447.13 o                         
   0  10  10      27670.09      26865.80       292.35 o                         
   1  10  10       1016.74       1156.46        23.64 o                         
   2  10  10      17996.01      17385.38       155.62 o                         
   3  10  10         86.40        116.66        12.50 o                         
   4  10  10       1652.32       1709.49        50.29 o                         
   5  10  10          1.88         31.87        22.84 o                         
   6  10  10        624.16        658.66        53.88 o                         
   7  10  10        101.41         90.80        37.65 o                         
   8  10  10         15.76        109.40        64.80 o                         
   1  11  10        367.67        348.91        17.67 o                         
   2  11  10       1756.67       1784.91        37.47 o                         
   3  11  10       1146.68       1245.01        35.10 o                         
   4  11  10      19435.11      19604.07       230.66 o                         
   5  11  10        126.67        157.36        36.19 o                         
   6  11  10         12.33         -3.68        36.97 o                         
   7  11  10        283.96        300.90        49.83 o                         
   0  12  10      11468.71      11286.83       302.10 o                         
   1  12  10         79.24         90.89        12.26 o                         
   2  12  10      92002.70      91234.50       726.37 o                         
   3  12  10          8.21         49.18        11.65 o                         
   4  12  10      16062.28      17048.29       233.26 o                         
   5  12  10        958.23        933.29        68.17 o                         
   6  12  10      13772.41      13931.48       299.95 o                         
   7  12  10        123.36        147.56        40.76 o                         
   1  13  10        751.02        767.13        35.61 o                         
   2  13  10       1384.36       1321.85        40.00 o                         
   3  13  10        784.13        795.89        37.55 o                         
   4  13  10          1.82         32.59        19.11 o                         
   5  13  10        255.93        305.62        57.57 o                         
   6  13  10       7749.22       7710.10       285.94 o                         
   7  13  10        257.70        190.31        44.82 o                         
   0  14  10      30752.49      30300.26       435.03 o                         
   1  14  10         50.08         82.96        14.62 o                         
   2  14  10      26027.37      25028.59       246.74 o                         
   3  14  10         19.78         67.24        18.99 o                         
   4  14  10       6926.70       7337.90       178.96 o                         
   5  14  10         18.22        156.98        67.63 o                         
   6  14  10       1419.94       1498.62       140.91 o                         
   7  14  10        153.75         72.60        41.48 o                         
   1  15  10        110.36        158.55        21.50 o                         
   2  15  10       1025.54       1152.01        52.96 o                         
   3  15  10         27.32        101.35        26.12 o                         
   4  15  10      13332.03      13419.56       295.75 o                         
   5  15  10          0.61        -43.50        43.50 o                         
   6  15  10          0.27        -49.90        62.02 o                         
   0  16  10      22553.01      22132.52       504.04 o                         
   1  16  10       1782.64       1472.36        82.54 o                         
   2  16  10      41433.96      40511.61       543.47 o                         
   3  16  10        150.25        159.18        29.33 o                         
   4  16  10      15832.88      16328.50       392.44 o                         
   5  16  10        392.51        327.59        68.78 o                         
   6  16  10       7860.57       7835.89       304.45 o                         
   1  17  10        695.92        642.04        51.36 o                         
   2  17  10       3468.52       3507.85       109.97 o                         
   3  17  10        463.04        465.39        45.06 o                         
   4  17  10         48.42         87.15        39.15 o                         
   5  17  10        181.86        144.59        47.19 o                         
   6  17  10       4563.54       4866.64       239.84 o                         
   0  18  10      21967.99      21052.33       501.80 o                         
   1  18  10        861.15        729.27        52.11 o                         
   2  18  10      16053.58      15823.71       272.87 o                         
   3  18  10          5.28         22.24        30.83 o                         
   4  18  10       3084.54       2899.43       153.25 o                         
   5  18  10         62.24         24.94        50.47 o                         
   6  18  10        909.05        491.36       140.19 o                         
   1  19  10         85.79         84.47        30.20 o                         
   2  19  10        404.72        503.43        63.13 o                         
   3  19  10         23.56         45.52        48.29 o                         
   4  19  10       6216.82       6342.54       253.55 o                         
   5  19  10         40.27        -11.47        59.70 o                         
   0  20  10      23195.68      22868.46       914.65 o                         
   1  20  10        240.09        239.43        45.34 o                         
   2  20  10      14123.08      14553.63       419.78 o                         
   3  20  10          2.21        -10.71        41.98 o                         
   4  20  10      13909.21      13934.02       371.46 o                         
   1  21  10        405.03        378.93        58.32 o                         
   2  21  10       2732.36       2610.80       278.09 o                         
   3  21  10        509.65        412.78        78.71 o                         
   0  22  10      10998.08      10650.25       420.96 o                         
   1  22  10        180.57        130.55        43.63 o                         
   2  22  10       7868.17       8436.92       327.15 o                         
   1  23  10        110.44         82.98        48.81 o                         
   1   1  11      39754.23      40349.52       299.80 o                         
   2   1  11       5948.88       5496.35        64.45 o                         
   3   1  11      10378.89      10716.33       104.72 o                         
   4   1  11       1043.52       1002.04        27.57 o                         
   5   1  11      14227.89      14159.72       146.42 o                         
   6   1  11       9262.51       9072.10       173.00 o                         
   7   1  11       1185.05       1210.04        59.14 o                         
   8   1  11         74.32        110.59        35.11 o                         
   9   1  11       2151.29       1783.54       135.78 o                         
   0   2  11     363851.66     379846.03      3839.82 o                         
   1   2  11      19885.67      20015.57       165.46 o                         
   2   2  11       7281.67       8180.45        84.86 o                         
   3   2  11        207.14        263.15        15.82 o                         
   4   2  11      86605.48      86177.73       629.81 o                         
   5   2  11       7971.72       8026.70       117.49 o                         
   6   2  11       6680.52       6631.72       132.21 o                         
   7   2  11       7147.81       7092.67       156.96 o                         
   8   2  11       5534.42       6003.86       161.42 o                         
   9   2  11       2390.76       2109.18       147.11 o                         
   1   3  11      43842.83      45658.78       287.73 o                         
   2   3  11       9014.89       8932.24        97.18 o                         
   3   3  11       9645.39       9667.21        95.87 o                         
   4   3  11        349.71        341.50        17.84 o                         
   5   3  11       8854.07       8884.58       126.64 o                         
   6   3  11       9451.92       9686.62       202.26 o                         
   7   3  11       2522.65       2446.79       121.14 o                         
   8   3  11         24.68         77.69        33.63 o                         
   9   3  11       1335.14       1064.10       151.93 o                         
   0   4  11      15726.85      15378.57       151.57 o                         
   1   4  11       1208.35       1199.06        24.07 o                         
   2   4  11       2274.37       2168.90        32.97 o                         
   3   4  11       1369.78       1441.91        31.03 o                         
   4   4  11       2362.50       2453.39        52.29 o                         
   5   4  11         13.60         26.92        16.18 o                         
   6   4  11         30.57         89.85        29.78 o                         
   7   4  11         22.74         50.36        33.63 o                         
   8   4  11         19.09         -6.45        36.49 o                         
   1   5  11      28713.21      28365.12       225.50 o                         
   2   5  11       7900.65       7738.09        80.40 o                         
   3   5  11       6110.93       6510.61        73.41 o                         
   4   5  11       2267.72       2194.71        57.90 o                         
   5   5  11      16042.97      15799.64       223.14 o                         
   6   5  11      14613.15      14460.65       282.30 o                         
   7   5  11       1727.00       1749.32       125.78 o                         
   8   5  11          1.08         32.49        38.36 o                         
   0   6  11     178990.86     179826.64      1943.38 o                         
   1   6  11       6285.55       6250.29        93.02 o                         
   2   6  11          0.79         63.16        12.68 o                         
   3   6  11        130.28        183.02        14.24 o                         
   4   6  11      58168.38      58140.17       676.54 o                         
   5   6  11       6950.46       6925.92       146.66 o                         
   6   6  11       7150.11       7176.10       207.39 o                         
   7   6  11       6681.29       6655.57       244.49 o                         
   8   6  11       6175.09       6906.87       513.39 o                         
   1   7  11      19797.32      18984.35       161.62 o                         
   2   7  11       3164.22       3166.64        44.70 o                         
   3   7  11      14279.33      14548.66       127.98 o                         
   4   7  11        455.56        527.35        26.24 o                         
   5   7  11       6819.16       6649.22       149.25 o                         
   6   7  11       3682.08       3539.80       140.51 o                         
   7   7  11       3028.66       3149.18       205.01 o                         
   8   7  11        778.23        843.02       185.50 o                         
   0   8  11      43393.28      43110.61       384.97 o                         
   1   8  11       5716.51       5636.38        63.65 o                         
   2   8  11      11918.08      11921.21       111.84 o                         
   3   8  11       2475.11       2608.67        42.05 o                         
   4   8  11       3191.43       3299.64        78.21 o                         
   5   8  11        206.13        289.75        35.41 o                         
   6   8  11         71.93         60.80        42.89 o                         
   7   8  11        579.60        671.01        69.99 o                         
   8   8  11         41.38         49.39        61.57 o                         
   1   9  11      22568.82      22053.83       158.98 o                         
   2   9  11       6668.46       6482.03        70.16 o                         
   3   9  11       1858.93       1750.55        32.99 o                         
   4   9  11       1833.19       1906.73        45.33 o                         
   5   9  11      16528.86      16892.28       267.42 o                         
   6   9  11      12482.45      12850.34       302.21 o                         
   7   9  11        184.85        161.31        52.57 o                         
   8   9  11        168.42        173.74       105.49 o                         
   0  10  11     118263.26     120343.32       994.80 o                         
   1  10  11       3211.84       3157.84        45.66 o                         
   2  10  11        770.36        794.96        22.81 o                         
   3  10  11       1334.97       1392.97        40.07 o                         
   4  10  11      36837.44      36697.08       370.05 o                         
   5  10  11       1976.63       2012.56        85.41 o                         
   6  10  11      10834.12      10401.40       223.96 o                         
   7  10  11       4822.25       4837.98       164.87 o                         
   8  10  11       1669.03       1774.32       224.45 o                         
   1  11  11      12788.73      12964.89       133.30 o                         
   2  11  11        317.41        324.42        17.78 o                         
   3  11  11      12287.87      12100.34       117.21 o                         
   4  11  11       3214.53       3489.42        83.12 o                         
   5  11  11       2865.34       2978.75       105.86 o                         
   6  11  11         63.31         54.07        29.49 o                         
   7  11  11       2334.42       2320.09       115.01 o                         
   0  12  11      41949.16      41610.51       579.38 o                         
   1  12  11       4523.79       4527.98        73.02 o                         
   2  12  11      16464.77      16300.09       181.90 o                         
   3  12  11       1493.39       1757.76        49.05 o                         
   4  12  11       6929.13       7029.78       140.23 o                         
   5  12  11         22.39         53.79        27.13 o                         
   6  12  11       1417.14       1531.18        90.77 o                         
   7  12  11       1205.69       1179.80        85.48 o                         
   1  13  11      12005.84      12093.87       143.71 o                         
   2  13  11       6786.14       6956.91       109.93 o                         
   3  13  11       1199.30       1291.99        52.04 o                         
   4  13  11       1132.24       1152.07        61.69 o                         
   5  13  11      13984.16      14151.30       337.06 o                         
   6  13  11       6826.73       6803.19       197.26 o                         
   7  13  11         86.69         78.93        36.52 o                         
   0  14  11      47713.11      46570.52      1021.39 o                         
   1  14  11        647.31        696.47        35.31 o                         
   2  14  11       7141.84       7205.60       113.17 o                         
   3  14  11       1466.88       1414.16        83.11 o                         
   4  14  11      21197.32      20728.74       351.52 o                         
   5  14  11       2429.41       2501.14       166.65 o                         
   6  14  11       5614.48       5765.86       247.06 o                         
   7  14  11       2464.54       2520.96       170.04 o                         
   1  15  11      11068.55      10468.87       206.90 o                         
   2  15  11          5.06         38.14        18.36 o                         
   3  15  11       4773.03       5073.17       136.01 o                         
   4  15  11       4278.04       4196.73       150.48 o                         
   5  15  11       1490.76       1468.84       124.12 o                         
   6  15  11          0.48         19.56        55.62 o                         
   0  16  11      32350.67      31334.91       942.82 o                         
   1  16  11       5150.11       4796.88       137.21 o                         
   2  16  11      15556.30      15538.50       261.51 o                         
   3  16  11       1531.39       1483.19        75.06 o                         
   4  16  11       4915.74       4557.87       216.52 o                         
   5  16  11        123.45         88.14        47.54 o                         
   6  16  11        423.90        338.31       104.62 o                         
   1  17  11       4061.41       4541.63       136.21 o                         
   2  17  11       2723.36       2760.98       118.85 o                         
   3  17  11       2600.82       2509.48        98.91 o                         
   4  17  11        448.17        429.23        66.89 o                         
   5  17  11       2990.64       3188.20       201.06 o                         
   6  17  11       4663.53       4493.08       229.15 o                         
   0  18  11      17824.45      17861.79       548.90 o                         
   1  18  11          5.55          3.75        26.97 o                         
   2  18  11      13113.81      13159.37       263.61 o                         
   3  18  11        311.26        379.70        52.35 o                         
   4  18  11       6209.46       6092.83       225.17 o                         
   5  18  11       2507.68       2334.92       161.73 o                         
   1  19  11       4889.83       4959.13       139.76 o                         
   2  19  11        210.14        259.95        40.59 o                         
   3  19  11       4976.76       4942.09       305.54 o                         
   4  19  11       6007.66       5949.04       224.81 o                         
   5  19  11       1202.22        721.30       128.23 o                         
   0  20  11      16864.27      16622.89       552.97 o                         
   1  20  11       2348.06       2309.24        96.28 o                         
   2  20  11       8493.41       8052.88       296.05 o                         
   3  20  11        650.88        526.49       122.84 o                         
   4  20  11       2634.76       2622.67       151.82 o                         
   1  21  11       3279.92       3390.23       158.45 o                         
   2  21  11        980.75        889.38       102.25 o                         
   3  21  11        858.84        741.32       118.14 o                         
   0  22  11       3816.05       3636.14       234.32 o                         
   1  22  11        130.71         99.20        46.14 o                         
   2  22  11      10052.94      10391.99       498.92 o                         
   1  23  11       2233.93       1981.62       179.99 o                         
   0   0  12      93520.02      98129.18      1369.85 o                         
   1   0  12      20261.06      19664.98       285.80 o                         
   2   0  12     113519.17     117653.79      1549.79 o                         
   3   0  12      51130.99      49907.27       484.39 o                         
   4   0  12       1052.88       1099.11        57.37 o                         
   5   0  12       3963.28       3940.64       101.35 o                         
   6   0  12       3077.86       3273.34       119.23 o                         
   7   0  12       8841.93       8934.77       253.51 o                         
   8   0  12         57.12         50.54        37.47 o                         
   1   1  12      56586.11      59230.90       416.34 o                         
   2   1  12         36.30        111.99         8.59 o                         
   3   1  12      55623.82      54054.03       344.93 o                         
   4   1  12       2510.30       2259.91        45.86 o                         
   5   1  12      10069.37       9995.05       116.81 o                         
   6   1  12        748.80        754.64        42.38 o                         
   7   1  12       9522.87       9506.72       185.88 o                         
   8   1  12        212.28        187.63        36.18 o                         
   0   2  12         64.58         36.03         6.80 o                         
   1   2  12       2856.43       2956.92        35.03 o                         
   2   2  12        420.51        350.32        13.72 o                         
   3   2  12        518.29        588.40        20.89 o                         
   4   2  12         20.12         50.26        11.41 o                         
   5   2  12        227.45        300.75        22.73 o                         
   6   2  12        302.79        348.59        32.67 o                         
   7   2  12        219.64        293.15        32.31 o                         
   8   2  12        434.95        326.67        44.09 o                         
   1   3  12      32637.88      32824.58       266.50 o                         
   2   3  12       1598.58       1530.88        29.18 o                         
   3   3  12      65191.35      64173.05       546.28 o                         
   4   3  12       7552.69       7410.80        97.73 o                         
   5   3  12       7859.67       7713.99       122.97 o                         
   6   3  12       6573.73       6382.62       138.46 o                         
   7   3  12      13965.92      14024.25       243.10 o                         
   8   3  12       2389.47       2138.76        97.10 o                         
   0   4  12      34218.24      34399.47       286.49 o                         
   1   4  12      20981.98      21187.43       150.97 o                         
   2   4  12      58995.57      59709.31       379.21 o                         
   3   4  12      35884.88      35131.79       265.78 o                         
   4   4  12       1577.65       1501.46        46.61 o                         
   5   4  12       5581.75       5350.27       121.21 o                         
   6   4  12       5485.19       5986.96       163.97 o                         
   7   4  12       4837.94       4954.36       163.25 o                         
   8   4  12         23.89         15.02        38.50 o                         
   1   5  12      38234.01      38420.04       330.63 o                         
   2   5  12          5.83         25.72         5.86 o                         
   3   5  12      44495.00      43978.66       358.06 o                         
   4   5  12       2202.45       2062.39        62.72 o                         
   5   5  12      18295.34      18053.56       307.66 o                         
   6   5  12         76.88        126.52        33.31 o                         
   7   5  12       4898.05       5217.08       222.53 o                         
   8   5  12         17.84         33.09        35.61 o                         
   0   6  12       9110.28       8949.66       121.02 o                         
   1   6  12       7205.25       6937.96        74.79 o                         
   2   6  12      12212.85      12224.36       111.50 o                         
   3   6  12       2368.38       2515.95        42.72 o                         
   4   6  12       1097.09       1190.24        39.34 o                         
   5   6  12       3238.53       3161.14       101.06 o                         
   6   6  12        746.15        966.21       100.86 o                         
   7   6  12         89.57         88.50        53.56 o                         
   8   6  12        149.22        123.03        45.91 o                         
   1   7  12      16014.88      15861.75       137.48 o                         
   2   7  12       4849.28       4710.69        57.98 o                         
   3   7  12      63702.07      62491.14       488.92 o                         
   4   7  12       9027.62       8736.84       115.01 o                         
   5   7  12       4204.10       4075.50       127.14 o                         
   6   7  12       3167.91       3187.21       134.68 o                         
   7   7  12      10332.57      10710.10       279.95 o                         
   8   7  12       2157.68       2418.75       186.82 o                         
   0   8  12      18292.55      18640.21       203.24 o                         
   1   8  12       5975.25       5948.80        69.38 o                         
   2   8  12      30070.39      30178.75       211.34 o                         
   3   8  12      20251.99      20155.55       165.78 o                         
   4   8  12        979.74        951.26        32.17 o                         
   5   8  12       2245.72       2191.72       107.10 o                         
   6   8  12       4512.39       4597.44       192.04 o                         
   7   8  12       8337.04       8520.77       244.82 o                         
   8   8  12        204.94        209.88        71.40 o                         
   1   9  12      30522.52      30665.84       224.78 o                         
   2   9  12         99.18        136.61        10.41 o                         
   3   9  12      20881.96      20298.77       184.38 o                         
   4   9  12        292.38        250.38        20.85 o                         
   5   9  12      13986.64      14067.81       237.44 o                         
   6   9  12         91.82        190.51        38.74 o                         
   7   9  12       7103.48       7036.52       219.93 o                         
   8   9  12        301.76        391.53       119.65 o                         
   0  10  12      19043.01      19609.63       276.83 o                         
   1  10  12      10782.61      10671.84        94.99 o                         
   2  10  12      21405.80      21742.19       168.12 o                         
   3  10  12       6062.86       6048.74        71.19 o                         
   4  10  12       5522.72       5524.96       106.81 o                         
   5  10  12       3325.34       3527.96       105.75 o                         
   6  10  12        542.62        550.98        58.55 o                         
   7  10  12         34.95        -28.45        34.99 o                         
   1  11  12      13129.94      12858.57       124.57 o                         
   2  11  12       3392.99       3643.55        58.35 o                         
   3  11  12      46395.05      46898.02       325.36 o                         
   4  11  12       7960.32       8215.14       137.66 o                         
   5  11  12        220.38        199.12        36.05 o                         
   6  11  12       1043.91        952.03        66.50 o                         
   7  11  12      11065.27      11234.59       269.61 o                         
   0  12  12       4120.20       4371.84        99.12 o                         
   1  12  12       1288.38       1171.09        34.92 o                         
   2  12  12      12441.43      12628.59       138.22 o                         
   3  12  12       8299.03       7749.63       134.88 o                         
   4  12  12         19.53         19.44        18.03 o                         
   5  12  12       6126.88       6497.85       182.41 o                         
   6  12  12       1080.80       1050.91        93.86 o                         
   7  12  12       4213.35       4438.35       219.02 o                         
   1  13  12      23209.78      22418.96       221.58 o                         
   2  13  12        156.08        144.70        15.71 o                         
   3  13  12       8670.67       8415.92       141.39 o                         
   4  13  12         40.61         54.18        22.35 o                         
   5  13  12       9756.60       9793.67       239.75 o                         
   6  13  12        140.34        181.36        43.27 o                         
   7  13  12       3580.26       3445.31       142.13 o                         
   0  14  12      15540.58      14188.24       387.60 o                         
   1  14  12      12187.70      12449.84       171.30 o                         
   2  14  12      15193.57      14880.92       217.23 o                         
   3  14  12       3034.59       3210.27        95.55 o                         
   4  14  12       5779.97       5459.47       154.64 o                         
   5  14  12       2318.29       2407.05       127.51 o                         
   6  14  12        417.32        463.12        65.94 o                         
   7  14  12         93.89         67.30        65.58 o                         
   1  15  12       8417.80       8411.11       187.29 o                         
   2  15  12        377.40        523.72        47.44 o                         
   3  15  12      21126.53      21560.61       330.99 o                         
   4  15  12       2818.21       2930.03       186.21 o                         
   5  15  12       1444.94       1354.44       117.52 o                         
   6  15  12        552.57        536.85       114.69 o                         
   0  16  12        544.11        490.62        64.14 o                         
   1  16  12       1138.70       1005.44        62.01 o                         
   2  16  12       2311.03       2279.09        93.79 o                         
   3  16  12       6306.69       5914.91       189.01 o                         
   4  16  12        353.31        373.82        62.44 o                         
   5  16  12       2337.09       2340.86       154.80 o                         
   6  16  12        501.86        412.35       123.90 o                         
   1  17  12      14609.67      14461.05       273.52 o                         
   2  17  12       1562.42       1658.78        82.30 o                         
   3  17  12       3264.98       3163.57       190.94 o                         
   4  17  12        664.91        790.09        82.83 o                         
   5  17  12       9698.18       9308.96       327.83 o                         
   6  17  12        561.61        384.45       137.35 o                         
   0  18  12      15788.08      15625.04       413.44 o                         
   1  18  12       6335.17       6285.52       167.82 o                         
   2  18  12       9540.28       9512.08       216.77 o                         
   3  18  12       1593.28       1722.81        98.63 o                         
   4  18  12       2024.87       2172.58       134.15 o                         
   5  18  12        544.41        446.94       100.58 o                         
   1  19  12       5065.02       5182.84       155.80 o                         
   2  19  12       1179.72       1292.86        91.09 o                         
   3  19  12      10085.15      10203.33       285.93 o                         
   4  19  12       1384.24       1160.50       101.28 o                         
   5  19  12       3153.34       3189.37       226.71 o                         
   0  20  12       1306.75       1156.16       157.70 o                         
   1  20  12        310.39        340.25        47.06 o                         
   2  20  12        307.95        280.79        47.54 o                         
   3  20  12        240.21        283.08        82.31 o                         
   4  20  12       1519.54       1384.68       126.02 o                         
   1  21  12       8403.31       9243.03       274.25 o                         
   2  21  12        598.99        576.35        89.23 o                         
   3  21  12       1929.24       1920.90       271.18 o                         
   0  22  12       5003.84       5748.31       416.36 o                         
   1  22  12       3185.08       3256.70       159.27 o                         
   2  22  12       4811.67       4995.57       420.60 o                         
   1   1  13      59830.16      59845.00       327.07 o                         
   2   1  13        930.97       1020.48        23.09 o                         
   3   1  13      10338.76      10175.81        93.47 o                         
   4   1  13       8727.58       8695.50        95.12 o                         
   5   1  13      38027.10      37849.87       331.44 o                         
   6   1  13         97.27        136.13        24.25 o                         
   7   1  13       1700.30       1800.57        76.74 o                         
   8   1  13       1950.85       1847.61       114.46 o                         
   0   2  13       4965.36       5367.95        72.64 o                         
   1   2  13      71933.80      71648.39       416.26 o                         
   2   2  13      32979.89      31627.05       232.07 o                         
   3   2  13       1231.77       1157.66        30.76 o                         
   4   2  13          8.59         93.75        15.77 o                         
   5   2  13      18488.42      18210.89       255.93 o                         
   6   2  13       7397.05       7500.18       143.75 o                         
   7   2  13       4601.40       4101.90       124.80 o                         
   8   2  13        906.08        894.89        98.42 o                         
   1   3  13      51672.08      52532.82       413.09 o                         
   2   3  13        749.02        780.33        20.36 o                         
   3   3  13      19897.35      20083.92       185.55 o                         
   4   3  13        744.28        745.68        27.74 o                         
   5   3  13      23955.67      23338.95       398.45 o                         
   6   3  13       1039.96       1170.91        60.65 o                         
   7   3  13       3687.81       3658.30       110.30 o                         
   8   3  13          9.86         -3.28        49.33 o                         
   0   4  13       2164.96       2024.67        39.06 o                         
   1   4  13       4037.49       3792.62        42.99 o                         
   2   4  13       1626.55       1610.41        29.94 o                         
   3   4  13       4476.07       4357.72        66.10 o                         
   4   4  13       1585.90       1700.43        45.49 o                         
   5   4  13          4.96         54.26        22.45 o                         
   6   4  13        234.22        287.18        52.02 o                         
   7   4  13         52.92         20.84        34.18 o                         
   8   4  13        784.12        650.20        86.32 o                         
   1   5  13      44924.95      44371.48       352.47 o                         
   2   5  13        957.65       1047.91        23.15 o                         
   3   5  13       4027.35       3933.26        63.11 o                         
   4   5  13      12802.01      12572.82       275.08 o                         
   5   5  13      43871.68      43949.52       632.76 o                         
   6   5  13        124.05        147.70        32.93 o                         
   7   5  13       1937.07       2004.54       133.78 o                         
   8   5  13       2043.60       2094.09       143.65 o                         
   0   6  13        449.13        676.11        48.63 o                         
   1   6  13      53717.17      51723.32       353.38 o                         
   2   6  13      49400.47      48264.71       344.90 o                         
   3   6  13       3754.01       3701.39        64.92 o                         
   4   6  13        331.55        437.13        25.83 o                         
   5   6  13      13074.58      13308.14       261.86 o                         
   6   6  13       6730.20       6986.41       208.25 o                         
   7   6  13       6754.07       7147.34       259.79 o                         
   8   6  13       1228.87       1275.42       114.64 o                         
   1   7  13      31603.01      31213.95       293.95 o                         
   2   7  13        112.90        150.71        11.06 o                         
   3   7  13      15862.74      15666.93       148.56 o                         
   4   7  13        200.17        159.25        16.37 o                         
   5   7  13      20836.62      21069.09       362.96 o                         
   6   7  13        412.48        445.32        57.26 o                         
   7   7  13       5125.81       5147.20       214.82 o                         
   8   7  13         20.74          8.96        45.64 o                         
   0   8  13       8796.23       8529.71       121.86 o                         
   1   8  13      13293.95      12834.50       132.79 o                         
   2   8  13       8400.66       8378.09        86.29 o                         
   3   8  13       9021.62       8712.30        89.95 o                         
   4   8  13       5505.79       5410.84        95.56 o                         
   5   8  13       1324.04       1412.32        69.67 o                         
   6   8  13       1440.17       1418.03       141.13 o                         
   7   8  13        367.13        358.16        57.91 o                         
   8   8  13         80.83         49.56        77.88 o                         
   1   9  13      40537.09      40242.80       291.39 o                         
   2   9  13       2662.38       3006.65        49.23 o                         
   3   9  13       1964.92       1885.11        35.93 o                         
   4   9  13       8411.18       8573.58       142.75 o                         
   5   9  13      26765.69      26963.28       376.38 o                         
   6   9  13         65.98         62.04        30.98 o                         
   7   9  13       1125.95        996.02        84.02 o                         
   0  10  13        765.13        805.76        37.86 o                         
   1  10  13      16629.34      16813.19       165.15 o                         
   2  10  13      28988.04      28724.04       222.61 o                         
   3  10  13        367.33        396.49        18.65 o                         
   4  10  13        595.27        630.69        39.98 o                         
   5  10  13      13004.38      13133.36       230.34 o                         
   6  10  13       6612.72       6688.10       174.39 o                         
   7  10  13       2629.26       2433.76       117.05 o                         
   1  11  13      15467.14      15335.75       165.81 o                         
   2  11  13        239.36        286.98        17.34 o                         
   3  11  13      16229.84      15845.92       160.23 o                         
   4  11  13       1342.83       1291.27        57.17 o                         
   5  11  13      10750.52      10479.12       202.03 o                         
   6  11  13         59.10         68.02        30.79 o                         
   7  11  13       2043.32       2407.63       147.12 o                         
   0  12  13       9938.70       9664.97       221.62 o                         
   1  12  13      22004.57      21134.97       207.85 o                         
   2  12  13       8633.63       8539.17       111.42 o                         
   3  12  13      13755.98      13691.43       180.48 o                         
   4  12  13       1296.21       1420.04        66.64 o                         
   5  12  13       1247.42       1394.65       143.89 o                         
   6  12  13        109.85        104.31        32.52 o                         
   7  12  13          0.25         16.26        48.90 o                         
   1  13  13      28641.20      28749.51       334.04 o                         
   2  13  13       1032.31       1084.81        46.42 o                         
   3  13  13        774.54        751.23        46.35 o                         
   4  13  13       3105.05       3102.02       100.13 o                         
   5  13  13      15639.92      16089.54       328.00 o                         
   6  13  13        243.80        300.43        54.05 o                         
   7  13  13       1924.28       1930.57       162.02 o                         
   0  14  13       2197.57       2254.52       103.72 o                         
   1  14  13      14158.62      13159.82       207.74 o                         
   2  14  13       9924.76       9879.46       191.83 o                         
   3  14  13          4.86         45.56        26.30 o                         
   4  14  13       4692.23       4482.41       135.53 o                         
   5  14  13       5282.50       5188.38       170.19 o                         
   6  14  13       2550.57       2531.18       299.86 o                         
   1  15  13       6505.89       6877.24       203.11 o                         
   2  15  13         53.44        153.04        43.18 o                         
   3  15  13      20385.15      19457.14       337.12 o                         
   4  15  13        205.03        255.20        39.96 o                         
   5  15  13       1026.39       1074.65        91.00 o                         
   6  15  13        846.73        906.51       110.35 o                         
   0  16  13       4426.08       4608.13       159.75 o                         
   1  16  13       6332.78       6895.28       188.03 o                         
   2  16  13       6902.94       6790.19       171.71 o                         
   3  16  13       8525.89       8238.38       199.14 o                         
   4  16  13       1314.15       1387.40       104.82 o                         
   5  16  13       1370.64       1201.54       109.39 o                         
   1  17  13      12772.11      13050.82       282.83 o                         
   2  17  13        195.83        197.97        34.20 o                         
   3  17  13       1187.72       1168.30        73.98 o                         
   4  17  13       1591.42       1527.37       112.35 o                         
   5  17  13      13975.87      14938.85       507.48 o                         
   0  18  13       6168.31       5780.05       228.53 o                         
   1  18  13       1299.69       1251.57        82.45 o                         
   2  18  13       2906.46       2819.66       111.12 o                         
   3  18  13        595.26        621.03        70.64 o                         
   4  18  13       1874.76       1868.14       142.29 o                         
   5  18  13       1696.73       1459.96       211.70 o                         
   1  19  13       2588.47       2912.77       115.41 o                         
   2  19  13        725.34        760.48        76.37 o                         
   3  19  13      13566.22      13701.08       353.00 o                         
   4  19  13          0.40         -1.08        54.16 o                         
   0  20  13       3468.26       3749.40       228.94 o                         
   1  20  13       9160.18       9443.63       228.08 o                         
   2  20  13       4246.58       4166.13       175.98 o                         
   3  20  13       3966.56       3795.19       169.74 o                         
   1  21  13       7258.33       7698.18       239.42 o                         
   2  21  13         27.40          1.86        42.22 o                         
   3  21  13       2170.04       2288.38       294.54 o                         
   0  22  13       3402.24       3431.27       318.63 o                         
   1  22  13        337.33        389.99        73.88 o                         
   2  22  13        988.11       1018.84       196.12 o                         
   0   0  14       1252.28        678.03        35.62 o                         
   1   0  14      30170.24      27912.46       294.18 o                         
   2   0  14      42354.27      42476.53       370.10 o                         
   3   0  14      36630.69      35169.91       347.94 o                         
   4   0  14      37946.75      36798.43       486.87 o                         
   5   0  14        383.96        365.11        37.15 o                         
   6   0  14      10147.86       9822.26       226.79 o                         
   7   0  14       2486.43       2655.20       180.11 o                         
   8   0  14       4768.70       5234.07       221.14 o                         
   1   1  14       8426.04       8320.61        65.73 o                         
   2   1  14       3862.21       3956.28        51.20 o                         
   3   1  14      23720.82      23645.93       180.40 o                         
   4   1  14         24.69        123.39        21.17 o                         
   5   1  14        122.63        125.02        18.55 o                         
   6   1  14       4929.33       5036.62       114.73 o                         
   7   1  14       5036.36       4944.30       176.07 o                         
   8   1  14       1590.57       1443.57       119.04 o                         
   0   2  14       4278.86       4595.48        67.44 o                         
   1   2  14       3320.33       3259.02        38.93 o                         
   2   2  14       1505.38       1517.20        33.55 o                         
   3   2  14        642.30        716.00        26.91 o                         
   4   2  14        206.11        214.78        16.51 o                         
   5   2  14        371.30        364.10        26.01 o                         
   6   2  14        188.07        260.74        30.08 o                         
   7   2  14        205.47        284.74        54.90 o                         
   8   2  14          0.70          5.96        50.52 o                         
   1   3  14       1013.45        920.81        18.06 o                         
   2   3  14      11927.73      12626.07       111.88 o                         
   3   3  14      44793.61      45003.73       571.22 o                         
   4   3  14        999.42        991.83        33.46 o                         
   5   3  14        472.30        491.88        36.43 o                         
   6   3  14       3325.35       3105.69       117.55 o                         
   7   3  14       6190.72       6182.74       201.74 o                         
   8   3  14       3589.64       3794.18       199.85 o                         
   0   4  14      73124.16      70863.14       581.28 o                         
   1   4  14      56456.61      55294.96       312.57 o                         
   2   4  14      14110.30      13700.60       116.34 o                         
   3   4  14      27647.75      26789.38       311.79 o                         
   4   4  14      40019.44      38211.06       513.71 o                         
   5   4  14        176.76        157.14        33.03 o                         
   6   4  14      11700.79      11701.30       278.87 o                         
   7   4  14       4133.03       4538.19       201.09 o                         
   8   4  14       2496.43       2757.48       164.23 o                         
   1   5  14       5719.05       5620.72        58.38 o                         
   2   5  14        619.58        685.40        19.85 o                         
   3   5  14      18592.96      18681.27       177.96 o                         
   4   5  14       1735.91       1768.87        57.10 o                         
   5   5  14        161.07        242.34        39.46 o                         
   6   5  14        326.44        347.08        49.93 o                         
   7   5  14       3053.22       2973.91       163.40 o                         
   8   5  14       2041.91       1648.50       205.68 o                         
   0   6  14       1736.43       1721.17        43.17 o                         
   1   6  14      13107.16      12276.72       139.01 o                         
   2   6  14        573.52        578.52        21.39 o                         
   3   6  14       3326.55       3349.78        64.41 o                         
   4   6  14       1741.77       1714.37        48.96 o                         
   5   6  14        148.01        143.70        31.76 o                         
   6   6  14       1829.30       1913.22       105.86 o                         
   7   6  14          2.79        -18.41        38.84 o                         
   8   6  14        257.60        189.81        80.25 o                         
   1   7  14       4049.56       3993.20        57.44 o                         
   2   7  14       3519.32       3626.95        54.14 o                         
   3   7  14      23854.10      24187.11       203.58 o                         
   4   7  14       2288.38       2136.74        57.10 o                         
   5   7  14        249.34        212.16        33.36 o                         
   6   7  14       3863.19       3997.61       155.38 o                         
   7   7  14       8790.02       8902.36       253.16 o                         
   8   7  14       1492.71       1631.29       159.97 o                         
   0   8  14      76197.84      74543.62       842.41 o                         
   1   8  14      32404.26      31752.51       279.47 o                         
   2   8  14      22843.66      22791.61       195.61 o                         
   3   8  14      16879.99      16835.41       150.89 o                         
   4   8  14      38703.66      37813.37       460.75 o                         
   5   8  14         30.54         56.50        23.78 o                         
   6   8  14       7151.91       7527.89       221.78 o                         
   7   8  14       2105.99       1984.52       113.86 o                         
   1   9  14       2780.77       2737.53        52.08 o                         
   2   9  14       1406.78       1322.05        30.63 o                         
   3   9  14      10087.87      10158.13       107.16 o                         
   4   9  14       1834.58       1949.98        64.03 o                         
   5   9  14       1969.07       2035.71        80.30 o                         
   6   9  14        996.64       1096.23       108.02 o                         
   7   9  14       1101.94        939.28        83.75 o                         
   0  10  14       5185.84       5251.71       113.61 o                         
   1  10  14      27626.66      27009.85       260.12 o                         
   2  10  14       1438.79       1547.49        37.76 o                         
   3  10  14      10292.80      10285.67       129.14 o                         
   4  10  14       1427.32       1311.07        57.01 o                         
   5  10  14        331.71        319.37        41.33 o                         
   6  10  14         55.45         73.36        42.00 o                         
   7  10  14        121.29         43.53        40.96 o                         
   1  11  14       3862.34       3743.82        67.90 o                         
   2  11  14       1050.65       1169.28        36.47 o                         
   3  11  14      17266.39      17141.52       189.42 o                         
   4  11  14         74.73        123.34        23.75 o                         
   5  11  14          3.09         49.22        27.64 o                         
   6  11  14       4645.61       4739.24       173.59 o                         
   7  11  14       2386.40       2439.67       129.84 o                         
   0  12  14      46756.92      46008.74       591.53 o                         
   1  12  14       8430.51       8286.74       118.99 o                         
   2  12  14      23800.32      23761.04       299.35 o                         
   3  12  14      14422.15      14089.27       223.16 o                         
   4  12  14      27231.75      26442.83       372.91 o                         
   5  12  14        206.08        220.04        41.99 o                         
   6  12  14      10939.95      10945.82       283.62 o                         
   7  12  14       1626.50       1661.19       137.21 o                         
   1  13  14       5096.85       5073.61       112.68 o                         
   2  13  14       1035.89       1095.53        50.67 o                         
   3  13  14       1372.53       1295.92        59.29 o                         
   4  13  14        918.58       1104.45        70.19 o                         
   5  13  14       2696.11       3029.35       157.97 o                         
   6  13  14        913.55       1047.97        99.64 o                         
   0  14  14       2915.78       2914.12       120.35 o                         
   1  14  14      23398.18      23382.86       364.27 o                         
   2  14  14         13.25         47.43        21.04 o                         
   3  14  14       7373.07       7403.70       161.07 o                         
   4  14  14        350.76        392.67        53.27 o                         
   5  14  14        642.60        684.73        98.61 o                         
   6  14  14         49.52          2.07        61.92 o                         
   1  15  14        650.67        683.12        49.67 o                         
   2  15  14        784.99        785.12        65.34 o                         
   3  15  14      18473.44      18189.56       317.67 o                         
   4  15  14          7.69         21.83        44.56 o                         
   5  15  14        145.55        145.51        77.88 o                         
   6  15  14       3248.30       3352.27       278.62 o                         
   0  16  14      20956.77      21597.56       424.80 o                         
   1  16  14        648.97        753.90        53.57 o                         
   2  16  14      19998.64      19667.60       332.47 o                         
   3  16  14       1297.11       1275.23        80.20 o                         
   4  16  14      16626.72      16398.85       518.18 o                         
   5  16  14       1103.95       1125.78       155.06 o                         
   1  17  14       3844.39       3611.35       121.17 o                         
   2  17  14        419.37        431.74        56.29 o                         
   3  17  14        137.21        128.48        35.60 o                         
   4  17  14       1108.71       1403.48       151.91 o                         
   5  17  14       3219.46       3777.46       231.30 o                         
   0  18  14       3618.28       3081.87       210.30 o                         
   1  18  14      15638.82      15462.80       289.55 o                         
   2  18  14         39.41         45.92        35.41 o                         
   3  18  14       5808.99       6286.53       215.93 o                         
   4  18  14        573.95        444.62        81.94 o                         
   5  18  14       1308.09       1036.55       188.33 o                         
   1  19  14        933.60        994.79        68.21 o                         
   2  19  14        801.15        787.28        78.31 o                         
   3  19  14       6903.87       6666.72       262.77 o                         
   4  19  14        528.34        562.05       109.11 o                         
   0  20  14      11792.50      12416.96       455.72 o                         
   1  20  14        217.58        192.86        38.15 o                         
   2  20  14      13838.84      14518.20       361.31 o                         
   3  20  14         22.16         45.65        41.47 o                         
   1  21  14       2259.05       2247.16       145.53 o                         
   2  21  14        323.45        123.97        57.45 o                         
   1  22  14      10849.65      11530.24       618.26 o                         
   1   1  15        777.19        813.89        22.94 o                         
   2   1  15       1288.17       1193.47        26.96 o                         
   3   1  15      16674.09      16661.11       129.33 o                         
   4   1  15       2404.37       2372.69        45.27 o                         
   5   1  15       2139.72       2088.41        74.45 o                         
   6   1  15       5366.00       5406.24       164.31 o                         
   7   1  15       1520.70       1525.51       100.39 o                         
   8   1  15       5167.81       5188.92       224.84 o                         
   0   2  15      72128.49      71476.48       772.22 o                         
   1   2  15      47078.18      46289.04       486.25 o                         
   2   2  15      23629.84      22157.47       178.53 o                         
   3   2  15      29878.85      28905.12       242.07 o                         
   4   2  15      43019.72      42604.77       323.24 o                         
   5   2  15       2367.27       2412.42        78.95 o                         
   6   2  15      14903.71      15045.94       296.90 o                         
   7   2  15        476.22        546.04        73.68 o                         
   8   2  15       6864.88       6741.28       421.48 o                         
   1   3  15        157.67        194.01        10.86 o                         
   2   3  15       1548.92       1465.28        31.90 o                         
   3   3  15       8688.22       8489.29       108.16 o                         
   4   3  15        498.77        469.96        26.35 o                         
   5   3  15        500.40        499.19        46.59 o                         
   6   3  15       1168.16       1274.27        85.27 o                         
   7   3  15       2795.80       2400.31       142.47 o                         
   8   3  15       7249.60       6658.05       259.52 o                         
   0   4  15         78.11        132.33        11.52 o                         
   1   4  15       5669.83       5669.59        57.37 o                         
   2   4  15        395.41        423.76        18.72 o                         
   3   4  15       2983.29       2957.97        57.77 o                         
   4   4  15        766.73        708.83        31.47 o                         
   5   4  15       1431.28       1416.23        87.29 o                         
   6   4  15        166.61        178.31        40.11 o                         
   7   4  15          2.03         -6.41        42.59 o                         
   8   4  15        264.33        141.40        60.20 o                         
   1   5  15        630.02        721.17        28.27 o                         
   2   5  15       6295.01       6270.23        76.24 o                         
   3   5  15      13417.75      13408.75       133.08 o                         
   4   5  15       2411.72       2407.88        57.24 o                         
   5   5  15       6832.65       6875.88       200.53 o                         
   6   5  15       7148.14       7367.58       212.24 o                         
   7   5  15       1987.68       2090.48       140.42 o                         
   8   5  15       1635.70       1443.80       122.95 o                         
   0   6  15      53175.54      51986.65       537.15 o                         
   1   6  15      37820.74      37344.72       299.33 o                         
   2   6  15      54817.68      53963.39       412.81 o                         
   3   6  15      25112.86      24965.64       224.80 o                         
   4   6  15      40258.70      39552.66       401.86 o                         
   5   6  15        549.99        542.15        53.79 o                         
   6   6  15       7668.63       7871.45       228.51 o                         
   7   6  15        130.90        167.69        51.81 o                         
   8   6  15       5587.76       5636.52       424.86 o                         
   1   7  15        174.80        212.28        14.99 o                         
   2   7  15       1035.40       1132.72        33.10 o                         
   3   7  15       2893.44       3005.72        58.26 o                         
   4   7  15       2468.79       2313.98        69.50 o                         
   5   7  15         58.96         90.62        30.32 o                         
   6   7  15        599.05        540.61        62.03 o                         
   7   7  15        547.19        382.52        59.14 o                         
   0   8  15        288.92        238.35        22.07 o                         
   1   8  15      20258.55      19764.36       193.74 o                         
   2   8  15        100.66        133.16        13.63 o                         
   3   8  15       1952.30       1940.64        41.23 o                         
   4   8  15        116.87        150.96        35.75 o                         
   5   8  15        482.72        567.99        48.18 o                         
   6   8  15        191.55        227.14        47.95 o                         
   7   8  15         24.62         -1.82        40.68 o                         
   1   9  15        786.57        858.77        30.52 o                         
   2   9  15       6431.90       6245.71        90.53 o                         
   3   9  15       3444.33       3511.85        59.98 o                         
   4   9  15         35.61         91.76        21.95 o                         
   5   9  15       3161.27       3370.34       121.87 o                         
   6   9  15       3287.57       3325.27       144.60 o                         
   7   9  15       1916.72       2180.20       122.94 o                         
   0  10  15      64576.46      64708.35       721.50 o                         
   1  10  15      26763.34      26500.44       262.05 o                         
   2  10  15      42330.37      42277.95       324.56 o                         
   3  10  15      13626.80      13586.82       147.76 o                         
   4  10  15      31239.09      31320.46       379.38 o                         
   5  10  15        428.79        474.67        49.75 o                         
   6  10  15      12878.87      12638.95       310.68 o                         
   7  10  15          7.45         40.68        41.97 o                         
   1  11  15        185.54        228.65        18.15 o                         
   2  11  15       2052.10       2147.36        60.22 o                         
   3  11  15        181.54        182.81        23.14 o                         
   4  11  15        365.09        380.10        45.98 o                         
   5  11  15       2155.83       2321.31       116.79 o                         
   6  11  15       1814.52       1766.33       148.53 o                         
   7  11  15        326.35        348.45        56.35 o                         
   0  12  15        188.67        169.94        30.36 o                         
   1  12  15      22421.44      21448.20       283.87 o                         
   2  12  15          0.49         37.95        17.82 o                         
   3  12  15       3272.51       3456.73       120.22 o                         
   4  12  15       1277.18       1204.81        72.45 o                         
   5  12  15        217.96        267.94        72.15 o                         
   6  12  15        296.71        332.31        64.79 o                         
   7  12  15         14.76         24.74        56.54 o                         
   1  13  15       1565.00       1483.17        69.93 o                         
   2  13  15          5.84         61.55        20.92 o                         
   3  13  15       4191.57       4322.00       128.20 o                         
   4  13  15       1224.22       1063.22        93.31 o                         
   5  13  15       4254.61       4027.24       183.67 o                         
   6  13  15       1617.30       1694.68       142.77 o                         
   0  14  15      26855.98      27150.49       492.87 o                         
   1  14  15        592.36        828.48        53.35 o                         
   2  14  15      36267.63      34857.15       496.56 o                         
   3  14  15        365.34        451.88        43.06 o                         
   4  14  15      23894.52      23325.50       529.89 o                         
   5  14  15        103.39         55.19        47.55 o                         
   6  14  15      10942.04      11527.56       345.30 o                         
   1  15  15          4.17         45.41        22.93 o                         
   2  15  15         13.30         65.16        24.33 o                         
   3  15  15        487.16        393.48        45.72 o                         
   4  15  15       1098.06       1154.68        99.75 o                         
   5  15  15        918.69        940.96        95.67 o                         
   0  16  15       6116.98       5479.02       205.33 o                         
   1  16  15      30673.81      29438.89       443.74 o                         
   2  16  15          5.92          8.15        27.48 o                         
   3  16  15      10097.63       9905.06       240.01 o                         
   4  16  15        165.95        116.69        59.77 o                         
   5  16  15        799.87        962.32       113.11 o                         
   1  17  15        391.45        462.28        46.52 o                         
   2  17  15       1183.34       1411.35        77.36 o                         
   3  17  15       3141.03       3050.82       144.00 o                         
   4  17  15        425.41        324.34        79.85 o                         
   5  17  15       3670.40       3890.13       339.16 o                         
   0  18  15      21626.96      21623.33       698.89 o                         
   1  18  15         56.18         38.05        29.11 o                         
   2  18  15      19047.64      18323.72       470.42 o                         
   3  18  15          8.33         71.10        31.21 o                         
   4  18  15      12588.72      12674.55       454.50 o                         
   1  19  15        309.95        479.25        55.28 o                         
   2  19  15        572.51        454.76        55.77 o                         
   3  19  15        454.53        638.91        64.56 o                         
   4  19  15       1446.99        781.66       195.42 o                         
   0  20  15        438.88        483.76        94.85 o                         
   1  20  15      12751.14      12754.59       328.36 o                         
   2  20  15        187.74        239.52        47.08 o                         
   3  20  15       4538.22       4654.55       296.48 o                         
   1  21  15        115.63         53.82        44.42 o                         
   2  21  15        321.34        244.10        77.36 o                         
   0   0  16      12085.05      11904.50       284.19 o                         
   1   0  16      81543.38      81565.88      1052.77 o                         
   2   0  16      39837.47      38005.11       405.06 o                         
   3   0  16      11215.62      11045.49       170.50 o                         
   4   0  16      10230.42       9925.56       172.14 o                         
   5   0  16       9870.37      10194.61       250.68 o                         
   6   0  16      12046.80      12547.64       569.58 o                         
   7   0  16       4432.03       4021.40       227.81 o                         
   8   0  16       5223.97       5458.52       279.63 o                         
   1   1  16      29724.25      29563.89       212.02 o                         
   2   1  16       7202.33       7664.77        86.32 o                         
   3   1  16       3364.17       3509.00        57.60 o                         
   4   1  16       9734.59       9856.76       125.51 o                         
   5   1  16      23745.03      23273.22       319.58 o                         
   6   1  16       1336.81       1318.15        71.31 o                         
   7   1  16        785.54        706.14        72.55 o                         
   8   1  16       3590.35       3739.41       190.70 o                         
   0   2  16        238.38        245.31        15.74 o                         
   1   2  16       1010.28       1133.71        26.42 o                         
   2   2  16        809.53        867.39        26.66 o                         
   3   2  16        713.94        764.98        25.11 o                         
   4   2  16       2416.85       2568.45        54.82 o                         
   5   2  16        128.18        217.05        29.27 o                         
   6   2  16        167.81        101.35        41.50 o                         
   7   2  16        260.93        304.91        85.50 o                         
   8   2  16        196.25        141.10        53.83 o                         
   1   3  16      27734.95      27981.81       217.08 o                         
   2   3  16          0.58         34.45        10.00 o                         
   3   3  16       2882.27       2923.53        58.40 o                         
   4   3  16       8423.44       8336.83       124.12 o                         
   5   3  16      19377.59      19312.76       389.55 o                         
   6   3  16       1707.33       1650.42       119.47 o                         
   7   3  16         56.88         25.58        60.55 o                         
   8   3  16       3044.29       3332.49       312.96 o                         
   0   4  16      11363.56      11898.87       147.91 o                         
   1   4  16      46652.77      46760.61       303.85 o                         
   2   4  16      69467.45      67280.34       509.50 o                         
   3   4  16       5206.02       5238.79        81.70 o                         
   4   4  16       2050.77       1908.27        50.44 o                         
   5   4  16      11108.04      11355.54       275.44 o                         
   6   4  16      13092.66      13341.23       309.12 o                         
   7   4  16       3338.08       2907.63       244.93 o                         
   8   4  16       5579.82       5429.04       411.41 o                         
   1   5  16      18679.10      18722.02       161.46 o                         
   2   5  16        409.68        432.60        21.35 o                         
   3   5  16       9082.95       8989.10       114.34 o                         
   4   5  16         11.88         38.80        15.58 o                         
   5   5  16      12785.63      12863.84       299.77 o                         
   6   5  16       4678.63       4956.08       227.23 o                         
   7   5  16        171.09        175.24        56.53 o                         
   8   5  16        809.94       1063.44       191.16 o                         
   0   6  16       3560.86       3396.74        82.30 o                         
   1   6  16       6813.36       6804.10        88.42 o                         
   2   6  16        847.25        861.53        37.89 o                         
   3   6  16       6912.90       6905.66       113.18 o                         
   4   6  16       1945.13       1949.45        72.19 o                         
   5   6  16        303.03        287.91        40.90 o                         
   6   6  16        292.06        327.55        60.37 o                         
   7   6  16        522.91        484.83        63.48 o                         
   1   7  16      24002.93      24234.03       236.72 o                         
   2   7  16       1306.50       1315.19        39.86 o                         
   3   7  16        318.83        358.32        21.05 o                         
   4   7  16      13150.47      12684.74       193.54 o                         
   5   7  16      19883.03      20098.09       383.61 o                         
   6   7  16        336.61        340.76        69.53 o                         
   7   7  16        122.70        172.45        48.28 o                         
   0   8  16      14784.31      14627.12       211.01 o                         
   1   8  16      40321.25      40592.04       348.73 o                         
   2   8  16      64239.68      63612.82       537.12 o                         
   3   8  16       2504.02       2509.21        53.70 o                         
   4   8  16       5170.91       5115.31       108.58 o                         
   5   8  16       6239.29       6329.24       160.15 o                         
   6   8  16       7610.25       8328.12       240.27 o                         
   7   8  16       3042.83       2968.81       166.07 o                         
   1   9  16       9485.16       9536.41       133.80 o                         
   2   9  16        413.37        423.51        22.19 o                         
   3   9  16      12645.79      12848.78       152.43 o                         
   4   9  16       1229.05       1385.58        65.09 o                         
   5   9  16       3122.38       3069.51       117.45 o                         
   6   9  16        672.35        691.19        70.64 o                         
   7   9  16       1797.63       2440.67       146.91 o                         
   0  10  16      11801.55      11574.76       188.48 o                         
   1  10  16       4268.08       4211.65        81.39 o                         
   2  10  16       3274.08       3267.62        67.96 o                         
   3  10  16       6076.83       6034.24       114.27 o                         
   4  10  16        639.39        639.54        45.08 o                         
   5  10  16        411.95        529.09        53.61 o                         
   6  10  16        776.25        823.55        75.88 o                         
   7  10  16        175.99        225.92        52.62 o                         
   1  11  16       8427.56       8511.24       157.00 o                         
   2  11  16        948.40        908.33        42.98 o                         
   3  11  16         75.21         46.14        27.50 o                         
   4  11  16       2292.30       2381.96        99.95 o                         
   5  11  16      17128.48      17055.64       367.06 o                         
   6  11  16         52.81         64.02        38.63 o                         
   7  11  16        195.50         89.03        58.32 o                         
   0  12  16      10832.69      10424.51       343.09 o                         
   1  12  16       7091.80       7213.03       149.54 o                         
   2  12  16      31749.15      30973.77       412.05 o                         
   3  12  16          4.01          8.75        23.51 o                         
   4  12  16      11665.58      11700.46       284.16 o                         
   5  12  16       1123.94       1074.25        81.68 o                         
   6  12  16       8548.84       8472.57       285.35 o                         
   1  13  16       4555.35       4417.52       126.43 o                         
   2  13  16          4.28         40.84        22.88 o                         
   3  13  16       9282.62       9199.67       216.66 o                         
   4  13  16        262.27        317.54        59.73 o                         
   5  13  16       2380.89       2244.52       117.68 o                         
   6  13  16       1597.76       1688.67       124.92 o                         
   0  14  16       2588.44       2517.51       195.68 o                         
   1  14  16      22497.71      22166.80       354.24 o                         
   2  14  16       3082.47       2950.24       104.89 o                         
   3  14  16       9057.11       8795.43       213.56 o                         
   4  14  16          4.62         -7.76        37.41 o                         
   5  14  16       1060.57       1051.47        99.96 o                         
   6  14  16         48.71         38.38        63.28 o                         
   1  15  16       6360.36       6697.51       166.58 o                         
   2  15  16        145.59        194.50        38.47 o                         
   3  15  16         29.73         54.98        32.39 o                         
   4  15  16       1555.57       1636.72       117.55 o                         
   5  15  16       8182.02       8586.16       289.29 o                         
   0  16  16      18163.39      16736.05       528.69 o                         
   1  16  16        104.84        226.50        36.97 o                         
   2  16  16       9190.89       8890.94       202.51 o                         
   3  16  16        511.56        356.16        48.81 o                         
   4  16  16       8216.69       8274.70       449.33 o                         
   5  16  16        384.44        465.90        87.83 o                         
   1  17  16       2798.83       2727.26       114.77 o                         
   2  17  16        175.20        235.11        38.40 o                         
   3  17  16       5771.01       6357.38       192.97 o                         
   4  17  16          0.39        -68.31        68.31 o                         
   5  17  16        644.19        480.74       140.19 o                         
   0  18  16       1199.13       1037.92       122.46 o                         
   1  18  16      15766.27      15710.23       427.87 o                         
   2  18  16       4583.81       4377.26       238.54 o                         
   3  18  16       7572.05       7510.19       211.70 o                         
   4  18  16         89.93         27.61        94.16 o                         
   1  19  16       6685.14       7114.66       226.31 o                         
   2  19  16         42.38         85.20        35.29 o                         
   3  19  16         53.15         35.96        36.74 o                         
   0  20  16       9340.16       8802.79       375.85 o                         
   1  20  16         13.28         -8.32        45.55 o                         
   2  20  16       5151.35       5212.12       220.25 o                         
   3  20  16        766.90        703.18        93.47 o                         
   1  21  16        611.35        448.88       123.90 o                         
   1   1  17      33769.82      33953.57       239.92 o                         
   2   1  17       5837.49       5818.90        78.17 o                         
   3   1  17      40841.67      40071.33       309.54 o                         
   4   1  17       3615.47       3537.32        80.80 o                         
   5   1  17       4374.97       4640.37       130.52 o                         
   6   1  17       6886.51       7217.68       173.14 o                         
   7   1  17      11740.90      11500.71       294.99 o                         
   8   1  17         30.86        130.98       106.20 o                         
   0   2  17      31605.37      30009.30       282.92 o                         
   1   2  17      35786.04      36584.16       387.54 o                         
   2   2  17       2530.78       2595.92        50.47 o                         
   3   2  17      25556.31      25036.66       228.88 o                         
   4   2  17       6663.94       6662.63       159.42 o                         
   5   2  17       1564.87       1584.58        74.68 o                         
   6   2  17       1589.54       1662.96        99.37 o                         
   7   2  17       6011.66       6742.59       247.69 o                         
   8   2  17        269.23        400.73       125.32 o                         
   1   3  17      24852.55      24955.51       193.90 o                         
   2   3  17          6.29         29.28         8.76 o                         
   3   3  17      42738.68      42631.41       482.83 o                         
   4   3  17        718.79        781.19        43.85 o                         
   5   3  17       4469.98       4776.00       177.43 o                         
   6   3  17       3964.49       3981.94       152.85 o                         
   7   3  17       7564.88       6978.13       253.55 o                         
   8   3  17        119.55        163.55       101.24 o                         
   0   4  17       2824.54       2768.57        56.33 o                         
   1   4  17       3706.75       3621.84        52.43 o                         
   2   4  17       7295.02       7248.60        95.49 o                         
   3   4  17       1184.33       1181.40        41.57 o                         
   4   4  17       1394.72       1419.73        64.19 o                         
   5   4  17        843.48        818.86        78.59 o                         
   6   4  17       3858.27       3912.31       159.54 o                         
   7   4  17        242.38        185.70        69.58 o                         
   1   5  17      23910.63      23397.51       193.62 o                         
   2   5  17       5070.45       4862.71        80.03 o                         
   3   5  17      39249.84      39721.42       341.44 o                         
   4   5  17        264.74        301.49        26.58 o                         
   5   5  17       2444.68       2599.01       121.77 o                         
   6   5  17       2556.51       2684.14       124.98 o                         
   7   5  17      10912.73      10886.37       393.03 o                         
   0   6  17      84951.70      83934.59      1415.90 o                         
   1   6  17       8795.32       8825.87       105.83 o                         
   2   6  17       6419.40       6386.83        90.40 o                         
   3   6  17      21063.08      20617.07       233.46 o                         
   4   6  17       6558.15       6497.65       140.93 o                         
   5   6  17        636.77        605.68        81.24 o                         
   6   6  17        127.14        209.46        57.38 o                         
   7   6  17       6938.30       7366.56       231.02 o                         
   1   7  17      27440.10      27285.62       255.77 o                         
   2   7  17        129.82        125.51        16.00 o                         
   3   7  17      13501.49      13432.20       146.19 o                         
   4   7  17       1480.95       1421.09        84.74 o                         
   5   7  17       6709.34       7046.65       186.23 o                         
   6   7  17        161.66        176.18        45.54 o                         
   7   7  17       5082.02       4983.10       187.88 o                         
   0   8  17       6738.81       6823.46       162.37 o                         
   1   8  17       6384.36       6243.44        93.65 o                         
   2   8  17      18989.63      19012.28       204.50 o                         
   3   8  17       2684.70       2765.29        66.34 o                         
   4   8  17       2139.88       2394.63        81.85 o                         
   5   8  17       2126.71       2407.21       141.62 o                         
   6   8  17        212.42        283.42        50.85 o                         
   7   8  17         87.70         36.74        42.59 o                         
   1   9  17       4255.92       4218.83        84.52 o                         
   2   9  17       1077.29       1098.41        37.78 o                         
   3   9  17      56515.96      56705.73       586.44 o                         
   4   9  17       2717.35       2868.45        96.13 o                         
   5   9  17          6.76         52.67        25.78 o                         
   6   9  17       2434.09       2421.72       125.43 o                         
   7   9  17       9336.90       9343.20       269.11 o                         
   0  10  17      37626.25      37568.83       542.45 o                         
   1  10  17       3115.54       3084.22        74.75 o                         
   2  10  17       1559.81       1589.08        60.45 o                         
   3  10  17       5258.52       5414.24       134.82 o                         
   4  10  17       3746.11       3823.82        98.06 o                         
   5  10  17       5513.80       5643.37       158.86 o                         
   6  10  17       1111.71       1012.77        83.47 o                         
   7  10  17       4431.82       4498.27       251.93 o                         
   1  11  17      16500.45      16443.34       280.13 o                         
   2  11  17          0.82         28.12        21.08 o                         
   3  11  17      11221.37      11449.65       244.79 o                         
   4  11  17        398.32        343.85        42.30 o                         
   5  11  17       3406.01       3680.70       148.69 o                         
   6  11  17          0.56         -6.78        45.55 o                         
   7  11  17       3850.27       3815.79       338.46 o                         
   0  12  17       5485.20       5161.49       225.02 o                         
   1  12  17       8838.52       8340.34       187.50 o                         
   2  12  17       9070.48       8865.95       176.15 o                         
   3  12  17       9118.36       9122.03       214.68 o                         
   4  12  17       1873.53       1909.62       124.63 o                         
   5  12  17       5282.46       4971.13       176.87 o                         
   6  12  17          0.12         -9.11        46.57 o                         
   1  13  17       6772.14       6253.68       239.65 o                         
   2  13  17        492.32        491.89        44.61 o                         
   3  13  17      14964.74      15332.98       303.29 o                         
   4  13  17       5864.51       5414.08       350.52 o                         
   5  13  17       1203.59       1249.27       115.28 o                         
   6  13  17       1602.95       1450.04       116.60 o                         
   0  14  17       3272.88       3284.84       153.26 o                         
   1  14  17       1250.13       1248.16        74.81 o                         
   2  14  17          2.45         74.42        33.98 o                         
   3  14  17       3307.77       3200.16       137.93 o                         
   4  14  17       2287.45       2244.71       154.75 o                         
   5  14  17       2258.80       2408.13       124.67 o                         
   6  14  17       1008.83       1483.30       221.61 o                         
   1  15  17      16294.63      15820.87       313.91 o                         
   2  15  17       1349.92       1182.42        80.27 o                         
   3  15  17        995.67       1158.43        84.85 o                         
   4  15  17        664.01        589.22        94.06 o                         
   5  15  17       9047.19      10067.97       320.91 o                         
   0  16  17       8332.30       8741.80       354.01 o                         
   1  16  17       8996.17       8707.31       218.84 o                         
   2  16  17       2109.33       2011.80        91.63 o                         
   3  16  17       6035.70       6252.80       198.97 o                         
   4  16  17        888.46        851.13       113.17 o                         
   5  16  17        439.97        236.47       112.57 o                         
   1  17  17       3464.26       3718.34       136.96 o                         
   2  17  17       1606.77       1662.09       101.18 o                         
   3  17  17      16464.26      16375.38       432.18 o                         
   4  17  17       1567.39       1727.03       151.49 o                         
   0  18  17        101.87        100.96        56.75 o                         
   1  18  17         93.76         88.16        35.34 o                         
   2  18  17        660.00        581.95        66.89 o                         
   3  18  17        153.12        118.42        40.53 o                         
   4  18  17         21.64        -27.61       105.49 o                         
   1  19  17       7821.07       8458.90       256.80 o                         
   2  19  17        618.58        669.08        72.08 o                         
   3  19  17       2596.04       2462.81       204.19 o                         
   0  20  17       7165.49       7447.66       345.46 o                         
   1  20  17       5440.90       5593.71       235.89 o                         
   2  20  17       2451.95       2566.31       189.61 o                         
   1  21  17       4981.08       5688.81       415.65 o                         
   0   0  18     101093.91      97681.10      2630.17 o                         
   1   0  18      20660.97      20361.73       269.74 o                         
   2   0  18       4405.76       4312.65        92.40 o                         
   3   0  18       3098.14       3263.91        90.76 o                         
   4   0  18      10244.00      10583.54       222.16 o                         
   5   0  18       5179.73       5151.69       196.73 o                         
   6   0  18        193.31        258.31        55.52 o                         
   7   0  18       3354.05       3147.24       263.40 o                         
   8   0  18        545.48        729.25       156.47 o                         
   1   1  18      36263.70      36869.25       350.66 o                         
   2   1  18       1215.10       1177.68        32.64 o                         
   3   1  18       4112.74       4005.95        71.92 o                         
   4   1  18        564.23        508.44        29.23 o                         
   5   1  18      17397.64      17761.43       301.26 o                         
   6   1  18       2124.32       2079.10        91.67 o                         
   7   1  18       3270.15       3519.11       178.33 o                         
   8   1  18       1021.50        904.14       173.46 o                         
   0   2  18        328.64        322.64        22.70 o                         
   1   2  18         55.88         80.93        10.48 o                         
   2   2  18         65.92         81.25        11.20 o                         
   3   2  18        265.98        281.93        17.98 o                         
   4   2  18       1023.73       1025.01        40.19 o                         
   5   2  18         61.95         87.63        35.62 o                         
   6   2  18        405.74        376.69        53.32 o                         
   7   2  18        221.36        142.99        52.69 o                         
   1   3  18      29472.43      29722.11       294.90 o                         
   2   3  18       3648.12       3598.99        58.48 o                         
   3   3  18      14204.40      14008.72       150.93 o                         
   4   3  18      10607.79      10590.30       179.61 o                         
   5   3  18      16844.54      16644.28       422.93 o                         
   6   3  18       7161.96       6808.60       212.19 o                         
   7   3  18        967.96        965.73        95.92 o                         
   0   4  18      71447.91      69923.12       734.40 o                         
   1   4  18       7876.39       7818.19        87.40 o                         
   2   4  18       3922.01       3911.79        64.87 o                         
   3   4  18       1875.32       1914.54        48.55 o                         
   4   4  18       7104.58       6950.13       139.97 o                         
   5   4  18      12293.41      12809.61       302.40 o                         
   6   4  18       2766.30       2648.43       181.51 o                         
   7   4  18       1255.80       1174.12       138.06 o                         
   1   5  18      19241.53      19163.13       169.01 o                         
   2   5  18        880.83        886.06        32.23 o                         
   3   5  18       6471.87       6560.94       115.10 o                         
   4   5  18       2111.35       2137.46        77.46 o                         
   5   5  18       7036.11       6798.69       207.80 o                         
   6   5  18       3563.17       3661.67       155.08 o                         
   7   5  18       3804.91       3816.78       192.18 o                         
   0   6  18      28728.88      28165.07       339.03 o                         
   1   6  18       7286.66       7100.10       104.26 o                         
   2   6  18       6684.94       6571.87        93.52 o                         
   3   6  18       1419.21       1363.96        42.60 o                         
   4   6  18       8361.68       8429.08       180.71 o                         
   5   6  18        329.56        316.69        49.97 o                         
   6   6  18         30.90         68.21        42.60 o                         
   7   6  18          0.31         52.94        40.11 o                         
   1   7  18      31153.70      31132.65       278.60 o                         
   2   7  18        239.46        278.27        19.95 o                         
   3   7  18       2775.83       2725.53        58.32 o                         
   4   7  18       1335.74       1635.01       105.78 o                         
   5   7  18      22214.47      22491.65       359.37 o                         
   6   7  18       5940.44       6067.15       202.21 o                         
   7   7  18       1062.40       1004.22        86.66 o                         
   0   8  18      49793.46      49439.35       712.54 o                         
   1   8  18       1710.36       1757.56        45.68 o                         
   2   8  18       4473.17       4471.48        86.72 o                         
   3   8  18        160.67        203.32        20.35 o                         
   4   8  18      11165.61      11176.48       201.19 o                         
   5   8  18       6018.99       6070.75       143.10 o                         
   6   8  18       1953.25       2007.90       114.68 o                         
   7   8  18       4067.65       3574.25       158.96 o                         
   1   9  18      15917.39      15806.69       192.64 o                         
   2   9  18        464.55        417.98        35.60 o                         
   3   9  18       1200.54       1368.56        60.42 o                         
   4   9  18          3.07         25.15        22.46 o                         
   5   9  18       7579.41       7274.43       150.18 o                         
   6   9  18        314.41        215.41        48.67 o                         
   7   9  18       2348.68       2970.55       206.32 o                         
   0  10  18      38023.87      37348.19       718.43 o                         
   1  10  18      12839.10      12649.25       222.06 o                         
   2  10  18       4810.67       4693.86       110.13 o                         
   3  10  18       6915.95       6833.60       195.58 o                         
   4  10  18       2619.77       2602.73        86.51 o                         
   5  10  18       2246.14       2312.65        88.21 o                         
   6  10  18         92.25        105.42        42.54 o                         
   7  10  18        592.55        545.17       140.89 o                         
   1  11  18      18081.98      17840.24       316.27 o                         
   2  11  18       9613.89       9255.67       276.26 o                         
   3  11  18       2072.32       2139.41       106.80 o                         
   4  11  18       1652.92       1682.47        98.36 o                         
   5  11  18      13550.93      14302.69       332.20 o                         
   6  11  18       8738.93       9027.14       298.47 o                         
   0  12  18      25004.89      25588.90       721.01 o                         
   1  12  18       2415.20       2523.60       131.21 o                         
   2  12  18        218.36        249.40        51.27 o                         
   3  12  18         21.00         35.91        27.65 o                         
   4  12  18       3869.79       3945.16       194.80 o                         
   5  12  18       6494.17       6531.59       208.67 o                         
   6  12  18        873.69        939.44        96.56 o                         
   1  13  18       7242.54       7251.62       242.12 o                         
   2  13  18         18.51         35.76        22.37 o                         
   3  13  18       6958.58       7105.59       189.71 o                         
   4  13  18       1563.74       1544.79       115.87 o                         
   5  13  18       1559.10       1603.31       121.92 o                         
   6  13  18         10.95         56.64        76.46 o                         
   0  14  18      13592.30      13331.58       354.06 o                         
   1  14  18       4507.00       4571.44       147.30 o                         
   2  14  18       7287.70       7239.48       192.91 o                         
   3  14  18       1724.48       1563.22        97.41 o                         
   4  14  18       4140.30       4111.38       188.19 o                         
   5  14  18       1859.68       1946.07       123.66 o                         
   1  15  18       9702.96       9603.05       230.98 o                         
   2  15  18       5081.13       4852.25       155.80 o                         
   3  15  18       3154.47       3453.48       147.21 o                         
   4  15  18        574.48        652.70        99.88 o                         
   5  15  18       7877.93       8580.77       302.14 o                         
   0  16  18      14231.57      13746.64       471.23 o                         
   1  16  18       1620.66       1513.32        87.58 o                         
   2  16  18       1958.50       2104.58       102.83 o                         
   3  16  18        107.35        165.27        41.96 o                         
   4  16  18       2426.59       2269.76       176.34 o                         
   5  16  18       2450.75       2172.99       260.56 o                         
   1  17  18       4334.82       4400.38       151.61 o                         
   2  17  18        373.47        347.81        51.02 o                         
   3  17  18       8917.27       9321.25       264.44 o                         
   4  17  18       2939.43       2539.79       278.97 o                         
   0  18  18       6368.81       7233.77       331.21 o                         
   1  18  18       4543.18       4759.63       161.39 o                         
   2  18  18       7615.85       7653.81       237.34 o                         
   3  18  18        329.00        192.38        51.06 o                         
   1  19  18       6898.62       6795.37       229.76 o                         
   2  19  18        349.92        266.04        52.52 o                         
   3  19  18       3415.04       3514.94       230.53 o                         
   0  20  18       1324.90       1095.31       190.46 o                         
   1  20  18         12.54        -53.10        91.33 o                         
   2  20  18       5919.73       5924.75       388.75 o                         
   1   1  19       3010.92       2952.57        53.39 o                         
   2   1  19        978.08       1070.13        33.57 o                         
   3   1  19       8282.42       8224.20       111.59 o                         
   4   1  19       8546.63       8601.52       158.06 o                         
   5   1  19        890.92       1093.38        72.17 o                         
   6   1  19        139.75        165.62        40.22 o                         
   7   1  19       2046.63       1826.30       163.61 o                         
   0   2  19        277.37        456.99        43.09 o                         
   1   2  19       1656.07       1711.41        50.73 o                         
   2   2  19     121831.44     121502.27      1384.00 o                         
   3   2  19       1997.87       2014.45        49.66 o                         
   4   2  19        799.02        905.30        50.89 o                         
   5   2  19        378.63        276.73        46.57 o                         
   6   2  19      11395.79      11846.76       301.57 o                         
   7   2  19        111.37        123.13        52.81 o                         
   1   3  19       1310.44       1299.31        35.11 o                         
   2   3  19        492.28        519.86        23.41 o                         
   3   3  19       1847.89       1915.57        50.78 o                         
   4   3  19       7964.01       8078.86       176.17 o                         
   5   3  19        872.21        939.47        76.36 o                         
   6   3  19         17.69        107.31        40.01 o                         
   7   3  19        600.17        569.97        81.01 o                         
   0   4  19       6870.91       6552.86       113.36 o                         
   1   4  19         44.58         79.01        10.77 o                         
   2   4  19       3987.34       3873.36        68.42 o                         
   3   4  19         18.83         19.85        13.25 o                         
   4   4  19       1578.32       1441.01        65.82 o                         
   5   4  19        305.71        224.83        43.63 o                         
   6   4  19          5.32         20.44        36.11 o                         
   7   4  19         47.23        100.52        56.25 o                         
   1   5  19       6880.92       6902.69        89.90 o                         
   2   5  19       8136.31       8361.59       118.33 o                         
   3   5  19       6347.62       6382.72       114.44 o                         
   4   5  19      14541.40      14981.99       244.76 o                         
   5   5  19       1237.55       1296.67        69.54 o                         
   6   5  19        662.99        681.68        70.21 o                         
   7   5  19       4253.00       3967.48       192.80 o                         
   0   6  19        302.57        284.51        25.25 o                         
   1   6  19        419.02        477.68        22.77 o                         
   2   6  19      62397.05      61906.16       538.71 o                         
   3   6  19       1051.89       1057.59        49.51 o                         
   4   6  19       7065.06       7351.77       175.72 o                         
   5   6  19          5.62         19.77        24.97 o                         
   6   6  19      12251.12      12582.46       358.21 o                         
   7   6  19        859.12       1058.15       111.29 o                         
   1   7  19         11.66         45.32        12.31 o                         
   2   7  19       6002.81       5925.93       104.82 o                         
   3   7  19       1269.56       1180.07        57.88 o                         
   4   7  19       6674.06       6654.06       158.98 o                         
   5   7  19        162.35        232.83        42.45 o                         
   6   7  19        505.68        547.37        86.46 o                         
   7   7  19        940.82        980.81        87.74 o                         
   0   8  19       5313.59       5200.21       122.69 o                         
   1   8  19      11963.64      11880.17       157.90 o                         
   2   8  19      15726.47      15813.74       199.19 o                         
   3   8  19       2615.04       2647.63        86.49 o                         
   4   8  19        630.65        736.10        50.39 o                         
   5   8  19         27.10         19.45        26.17 o                         
   6   8  19        512.21        561.75        67.65 o                         
   7   8  19         19.04         26.03        52.11 o                         
   1   9  19       6015.86       5867.16       137.32 o                         
   2   9  19       1401.50       1511.38        70.96 o                         
   3   9  19       3570.38       3630.17       102.31 o                         
   4   9  19      16239.61      16980.34       384.28 o                         
   5   9  19       1801.40       1783.89        77.47 o                         
   6   9  19        166.39        215.02        43.13 o                         
   7   9  19       1506.10       1845.12       237.19 o                         
   0  10  19       9679.30       9809.50       263.01 o                         
   1  10  19       1020.91       1208.15        69.95 o                         
   2  10  19      38363.85      38639.15       483.15 o                         
   3  10  19       3541.48       3494.47       106.71 o                         
   4  10  19       3692.06       3832.03       109.70 o                         
   5  10  19        331.58        378.00        50.03 o                         
   6  10  19      12004.52      12197.92       382.11 o                         
   1  11  19         21.67         11.14        29.99 o                         
   2  11  19        102.53        147.91        33.43 o                         
   3  11  19       1791.60       1519.65       134.88 o                         
   4  11  19         29.64         41.16        34.03 o                         
   5  11  19        832.49        959.97        82.00 o                         
   6  11  19       2490.42       2654.70       156.46 o                         
   0  12  19      14741.74      14638.78       449.21 o                         
   1  12  19       1001.51        914.94        81.57 o                         
   2  12  19      21474.22      21087.63       399.32 o                         
   3  12  19       1183.09       1106.28        72.27 o                         
   4  12  19       1714.42       1697.95       100.19 o                         
   5  12  19         63.79         76.83        38.92 o                         
   6  12  19        160.61        181.61       110.09 o                         
   1  13  19       2528.46       2376.68       110.06 o                         
   2  13  19       1506.31       1456.30        82.14 o                         
   3  13  19       4675.78       4637.85       150.87 o                         
   4  13  19      20554.91      20501.85       421.86 o                         
   5  13  19        268.67        314.19        56.18 o                         
   0  14  19       8275.00       8001.06       260.62 o                         
   1  14  19         96.31         87.04        30.39 o                         
   2  14  19      32435.08      31847.99       543.54 o                         
   3  14  19       1853.69       1801.56       106.84 o                         
   4  14  19       6856.65       7026.56       342.93 o                         
   5  14  19         61.53        126.48        43.89 o                         
   1  15  19       1168.82       1197.47        77.12 o                         
   2  15  19        995.49        947.59        70.24 o                         
   3  15  19        578.82        493.82        62.21 o                         
   4  15  19        278.60        279.01        72.17 o                         
   5  15  19       1228.49       1306.40       144.79 o                         
   0  16  19      18299.15      17164.66       551.48 o                         
   1  16  19       1163.24       1124.26        82.48 o                         
   2  16  19      11822.78      11518.94       297.60 o                         
   3  16  19        736.87        835.48       109.76 o                         
   4  16  19       1561.55       1476.29       147.04 o                         
   1  17  19       2591.30       2542.20       116.25 o                         
   2  17  19         18.07        -27.76        41.83 o                         
   3  17  19       1891.30       1614.52       107.74 o                         
   0  18  19      11541.82      11047.38       845.27 o                         
   1  18  19        573.98        510.34        74.80 o                         
   2  18  19      13664.17      13169.93       353.51 o                         
   3  18  19        780.19        493.36       100.57 o                         
   1  19  19       1087.47       1016.45        90.64 o                         
   2  19  19       1202.29       1112.86       123.79 o                         
   1  20  19         48.34         53.81        99.83 o                         
   0   0  20     183706.02     182633.31      4050.85 o                         
   1   0  20        706.94        676.46        37.86 o                         
   2   0  20        544.54        656.96        60.94 o                         
   3   0  20        172.27        185.08        32.65 o                         
   4   0  20      66670.06      68428.18      1397.78 o                         
   5   0  20       1861.11       1696.42        95.88 o                         
   6   0  20       3218.24       3172.11       257.52 o                         
   7   0  20       5167.85       5200.29       382.02 o                         
   1   1  20       4053.44       4142.61        69.90 o                         
   2   1  20       6374.44       6563.89        90.90 o                         
   3   1  20        123.85        111.71        18.70 o                         
   4   1  20         32.01        118.54        21.98 o                         
   5   1  20       1205.40       1237.86        62.63 o                         
   6   1  20       5617.74       5710.84       211.49 o                         
   7   1  20        440.38        390.09        70.75 o                         
   0   2  20       5183.38       5235.39       106.83 o                         
   1   2  20        575.88        569.12        23.81 o                         
   2   2  20       2372.50       2414.93        50.23 o                         
   3   2  20         19.48         21.68        16.16 o                         
   4   2  20         31.88         74.40        24.07 o                         
   5   2  20         69.88         58.72        24.88 o                         
   6   2  20       1983.06       1692.18       103.21 o                         
   7   2  20         41.39         20.31        52.60 o                         
   1   3  20        656.95        697.04        26.75 o                         
   2   3  20       7300.93       7439.50        98.75 o                         
   3   3  20        144.82        148.87        21.98 o                         
   4   3  20       2128.34       2226.73        88.94 o                         
   5   3  20          6.47         63.64        27.72 o                         
   6   3  20       5587.12       5654.62       192.03 o                         
   7   3  20         43.63        -28.02        46.71 o                         
   0   4  20     160173.66     157745.91      1767.98 o                         
   1   4  20         20.72         92.36        12.07 o                         
   2   4  20         32.18         71.09        13.90 o                         
   3   4  20        258.31        327.03        28.52 o                         
   4   4  20      58385.11      58446.36       743.55 o                         
   5   4  20       2663.73       2678.62       100.12 o                         
   6   4  20      10892.33      10746.09       279.71 o                         
   7   4  20       2182.29       2214.40       289.94 o                         
   1   5  20      10345.09      10527.54       116.16 o                         
   2   5  20       8461.11       8532.90       118.62 o                         
   3   5  20        689.19        682.11        40.83 o                         
   4   5  20        224.73        275.97        31.20 o                         
   5   5  20       1432.43       1594.06        77.76 o                         
   6   5  20       2251.88       2197.11       117.93 o                         
   7   5  20       1086.95        990.76       100.29 o                         
   0   6  20        667.87        728.70        46.06 o                         
   1   6  20          6.59         27.64        10.24 o                         
   2   6  20         32.29         52.48        15.16 o                         
   3   6  20        583.01        592.53        52.92 o                         
   4   6  20        868.40        942.08        59.22 o                         
   5   6  20        792.45        717.29        54.49 o                         
   6   6  20         51.36         40.63        43.29 o                         
   7   6  20        126.81        123.06        46.08 o                         
   1   7  20       1247.46       1241.92        42.97 o                         
   2   7  20      11412.20      11544.74       194.42 o                         
   3   7  20       1852.45       1935.11       118.32 o                         
   4   7  20       6815.30       7043.08       167.03 o                         
   5   7  20        883.92        861.70        56.00 o                         
   6   7  20      13621.74      14068.37       359.74 o                         
   7   7  20          9.10         26.08        51.60 o                         
   0   8  20      38746.52      39095.71       837.66 o                         
   1   8  20       2345.28       2547.57        62.68 o                         
   2   8  20      11137.85      11223.24       179.09 o                         
   3   8  20        895.63        759.69        51.17 o                         
   4   8  20      36754.74      36601.74       513.46 o                         
   5   8  20        418.46        413.10        42.26 o                         
   6   8  20       9084.37       9392.36       209.54 o                         
   1   9  20       9787.97       9890.72       193.98 o                         
   2   9  20        212.22        231.50        31.96 o                         
   3   9  20        890.31        866.94        55.70 o                         
   4   9  20         40.93         93.93        26.94 o                         
   5   9  20       1590.63       1479.14        71.75 o                         
   6   9  20       3522.76       3488.93       121.36 o                         
   0  10  20      25099.36      25412.27       520.82 o                         
   1  10  20         16.31         31.53        22.46 o                         
   2  10  20       6064.40       6117.79       174.71 o                         
   3  10  20        345.53        324.08        34.17 o                         
   4  10  20       4072.21       4231.30       117.32 o                         
   5  10  20        128.62        144.68        42.88 o                         
   6  10  20        687.19        844.65        91.88 o                         
   1  11  20        366.48        348.74        54.69 o                         
   2  11  20      12252.89      12156.00       258.95 o                         
   3  11  20        250.68        165.89        58.19 o                         
   4  11  20        931.75        730.08        73.27 o                         
   5  11  20        359.89        388.64        53.47 o                         
   6  11  20       6271.29       6303.13       247.29 o                         
   0  12  20      58486.06      59198.50      1296.98 o                         
   1  12  20         80.83         83.52        33.31 o                         
   2  12  20       7136.40       7079.98       306.41 o                         
   3  12  20         71.53         96.17        31.09 o                         
   4  12  20      18765.89      18870.64       421.46 o                         
   5  12  20          9.13         50.22        39.66 o                         
   1  13  20       1647.00       1719.81        89.56 o                         
   2  13  20         51.08         87.07        28.75 o                         
   3  13  20       1791.53       1608.50        89.76 o                         
   4  13  20       2633.18       2638.57       154.32 o                         
   5  13  20        205.69        151.01        43.62 o                         
   0  14  20      26539.52      24264.76       683.12 o                         
   1  14  20         80.92         67.63        28.62 o                         
   2  14  20      11298.41      11446.97       260.40 o                         
   3  14  20        190.54        254.83        49.18 o                         
   4  14  20       5457.58       5295.00       237.43 o                         
   5  14  20        551.62        586.20        79.52 o                         
   1  15  20         91.67         58.98        29.85 o                         
   2  15  20       4815.73       4646.41       156.04 o                         
   3  15  20          8.86         40.74        36.86 o                         
   4  15  20        515.40        470.53        89.52 o                         
   5  15  20         64.00        298.07       121.78 o                         
   0  16  20      28729.23      28132.89       777.75 o                         
   1  16  20          0.93         20.18        34.42 o                         
   2  16  20      10420.75      10155.22       278.99 o                         
   3  16  20          2.27          1.72        41.19 o                         
   4  16  20       9930.92       9876.38       573.63 o                         
   1  17  20        135.71        181.68        39.29 o                         
   2  17  20        148.16        174.41        45.35 o                         
   3  17  20        282.68        203.87        48.59 o                         
   0  18  20      12882.10      12210.15       490.11 o                         
   1  18  20        210.22        294.99        54.61 o                         
   2  18  20       6997.67       6797.89       225.40 o                         
   3  18  20         29.57         19.55        74.44 o                         
   1  19  20          1.39        -26.90        94.87 o                         
   1   1  21       7479.23       7509.65       104.57 o                         
   2   1  21        130.62        195.69        21.96 o                         
   3   1  21      15985.04      16094.76       222.29 o                         
   4   1  21       7270.86       7417.62       147.37 o                         
   5   1  21       1866.16       1965.11        79.09 o                         
   6   1  21        119.73        132.85        38.73 o                         
   7   1  21       4323.00       4119.91       197.87 o                         
   0   2  21       2245.31       2518.02        74.43 o                         
   1   2  21       4121.66       3936.42        68.03 o                         
   2   2  21      90817.34      92380.98      1381.51 o                         
   3   2  21       9577.78       9973.74       160.38 o                         
   4   2  21       1053.67       1058.83        60.98 o                         
   5   2  21       6029.34       5979.15       164.94 o                         
   6   2  21       9790.89       9927.35       236.85 o                         
   7   2  21       4940.82       4560.52       208.15 o                         
   1   3  21      11964.41      11751.53       143.32 o                         
   2   3  21        252.31        200.80        22.59 o                         
   3   3  21      20139.13      19943.66       273.42 o                         
   4   3  21       6962.54       6994.21       165.39 o                         
   5   3  21       4611.81       4389.62       130.58 o                         
   6   3  21        175.66        205.92        36.52 o                         
   7   3  21       3456.75       3062.54       171.08 o                         
   0   4  21       4910.36       4687.71        96.41 o                         
   1   4  21        139.45        152.95        16.28 o                         
   2   4  21       1254.08       1266.77        52.46 o                         
   3   4  21        273.48        290.29        32.02 o                         
   4   4  21        206.07        331.10        37.39 o                         
   5   4  21        100.06        142.98        33.48 o                         
   6   4  21        181.21        139.70        31.56 o                         
   7   4  21         75.58          8.24        61.64 o                         
   1   5  21       7036.69       7021.20       109.10 o                         
   2   5  21       4384.99       4454.28       101.52 o                         
   3   5  21      11750.33      11759.20       268.88 o                         
   4   5  21       7546.58       7857.27       178.86 o                         
   5   5  21         65.03        113.54        32.28 o                         
   6   5  21         71.85         74.41        32.80 o                         
   7   5  21       5988.50       6203.06       417.08 o                         
   0   6  21       4655.19       4992.35       194.86 o                         
   1   6  21        118.42        121.25        24.72 o                         
   2   6  21      61088.02      60629.23       762.54 o                         
   3   6  21       3764.12       3545.17       138.65 o                         
   4   6  21       4281.05       4499.25       130.01 o                         
   5   6  21       3913.03       3754.17       122.72 o                         
   6   6  21       7638.79       7731.71       227.89 o                         
   7   6  21       2914.79       3143.05       292.43 o                         
   1   7  21      17046.60      16930.34       215.16 o                         
   2   7  21        179.50        204.29        30.76 o                         
   3   7  21      21304.38      21405.51       370.59 o                         
   4   7  21        738.80        786.60        55.46 o                         
   5   7  21       2931.48       2963.45       109.62 o                         
   6   7  21        190.05        244.03        41.34 o                         
   0   8  21        382.49        410.63        49.01 o                         
   1   8  21      12349.58      12444.64       174.40 o                         
   2   8  21       2055.23       1996.90        81.29 o                         
   3   8  21       1212.98       1228.82        65.98 o                         
   4   8  21       2818.15       3000.38       106.02 o                         
   5   8  21          3.11         11.68        27.02 o                         
   6   8  21        401.66        498.20        50.27 o                         
   1   9  21       3251.42       3404.93       105.28 o                         
   2   9  21       1261.51       1246.56        64.48 o                         
   3   9  21      13984.17      14013.22       265.19 o                         
   4   9  21       7491.69       7791.30       188.16 o                         
   5   9  21        560.77        463.19        44.18 o                         
   6   9  21        814.09        762.29        64.94 o                         
   0  10  21          0.90         -7.02        28.54 o                         
   1  10  21        517.48        593.01        50.62 o                         
   2  10  21      29995.95      30463.85       408.04 o                         
   3  10  21       1983.42       2056.62        79.10 o                         
   4  10  21       4346.62       4351.81       149.30 o                         
   5  10  21       1789.33       1697.16        95.75 o                         
   6  10  21       4958.08       5320.33       224.80 o                         
   1  11  21      10634.01      10383.19       267.54 o                         
   2  11  21       1838.05       1860.80        97.50 o                         
   3  11  21      12200.78      11840.13       286.84 o                         
   4  11  21         17.27         31.80        30.84 o                         
   5  11  21       6325.43       6350.21       190.13 o                         
   0  12  21      12417.31      12673.44       419.34 o                         
   1  12  21       2310.97       2208.78       129.87 o                         
   2  12  21      14070.73      13861.79       325.09 o                         
   3  12  21        224.47        210.26        39.26 o                         
   4  12  21       3304.67       3345.40       131.92 o                         
   5  12  21       1634.01       1491.99        92.99 o                         
   1  13  21       3056.00       2893.08       119.66 o                         
   2  13  21        432.83        466.37        51.47 o                         
   3  13  21      10189.95      10211.95       273.84 o                         
   4  13  21       6153.66       6062.60       199.73 o                         
   5  13  21        550.03        530.61        69.55 o                         
   0  14  21        830.33        858.45       110.39 o                         
   1  14  21          0.14         19.99        28.59 o                         
   2  14  21      18083.25      17457.32       344.54 o                         
   3  14  21        657.22        817.59        76.08 o                         
   4  14  21       3666.10       3534.69       187.76 o                         
   5  14  21        213.77         93.46        62.23 o                         
   1  15  21       6201.30       6071.72       182.75 o                         
   2  15  21        903.31        935.49        81.00 o                         
   3  15  21       1248.29       1157.22       103.84 o                         
   4  15  21        170.26        164.23        64.13 o                         
   0  16  21       9343.41       9127.63       474.49 o                         
   1  16  21       3562.97       3354.16       149.55 o                         
   2  16  21      10018.91       9945.80       277.37 o                         
   3  16  21        284.95        264.67        50.14 o                         
   1  17  21       3213.55       2987.55       148.20 o                         
   2  17  21       1565.87       1522.19       103.97 o                         
   3  17  21       4014.58       4329.87       256.85 o                         
   0  18  21       6936.20       6427.11       317.96 o                         
   1  18  21        171.72        128.69        46.88 o                         
   2  18  21       3003.54       2241.70       236.49 o                         
   1  19  21       2316.57       1685.14       230.11 o                         
   0   0  22      39333.57      39487.53      1019.15 o                         
   1   0  22      30836.89      30631.59       482.76 o                         
   2   0  22       6191.36       6440.34       163.80 o                         
   3   0  22         63.89        121.42        26.21 o                         
   4   0  22       7448.92       7635.93       214.15 o                         
   5   0  22       5697.77       6257.68       193.96 o                         
   6   0  22        314.78        378.32        55.54 o                         
   7   0  22      10741.89      10909.86       599.85 o                         
   1   1  22      21251.71      21422.26       250.99 o                         
   2   1  22       1806.73       1789.30        58.95 o                         
   3   1  22       5060.28       5076.82       108.96 o                         
   4   1  22        361.53        393.64        37.41 o                         
   5   1  22      22733.79      23947.40       374.97 o                         
   6   1  22       1290.55       1203.77        71.89 o                         
   7   1  22       2536.11       2311.89       186.49 o                         
   0   2  22         42.26        151.38        38.86 o                         
   1   2  22        159.21        186.68        22.72 o                         
   2   2  22        599.71        547.48        34.28 o                         
   3   2  22          1.49         50.33        19.28 o                         
   4   2  22        369.98        406.47        47.89 o                         
   5   2  22       1275.66       1261.90        89.69 o                         
   6   2  22         27.17         14.08        30.66 o                         
   7   2  22        226.63        254.88       111.86 o                         
   1   3  22      21502.60      21222.35       277.59 o                         
   2   3  22       2350.84       2422.64        69.75 o                         
   3   3  22       3974.08       4188.55       113.10 o                         
   4   3  22       4478.19       4772.10       134.21 o                         
   5   3  22      20498.14      20448.01       340.23 o                         
   6   3  22       2656.70       2483.30       101.64 o                         
   7   3  22         72.88         75.05        82.84 o                         
   0   4  22      28233.15      28360.81       416.54 o                         
   1   4  22      16815.23      17017.07       224.72 o                         
   2   4  22       5949.63       6132.95       139.12 o                         
   3   4  22        355.13        418.29        40.33 o                         
   4   4  22       4786.50       5085.18       139.80 o                         
   5   4  22       7130.16       7242.66       180.30 o                         
   6   4  22         99.36         99.96        35.24 o                         
   1   5  22      16779.67      17268.85       226.41 o                         
   2   5  22        254.64        242.56        30.30 o                         
   3   5  22      20154.47      20118.40       303.70 o                         
   4   5  22        329.48        292.21        37.80 o                         
   5   5  22      15142.30      15289.21       280.77 o                         
   6   5  22       1693.02       1595.34        89.17 o                         
   7   5  22        778.71        649.25       143.73 o                         
   0   6  22       4524.18       4614.36       156.39 o                         
   1   6  22      11083.41      10718.35       183.68 o                         
   2   6  22       8621.17       8615.91       183.95 o                         
   3   6  22       3178.97       3353.34       118.86 o                         
   4   6  22       2386.93       2260.91        97.88 o                         
   5   6  22        576.61        627.58        55.58 o                         
   6   6  22        560.77        456.23        51.74 o                         
   1   7  22      20634.10      20736.24       287.51 o                         
   2   7  22          9.03         61.27        25.50 o                         
   3   7  22       4164.79       4334.92       136.58 o                         
   4   7  22        760.37        749.62        55.00 o                         
   5   7  22      16938.35      17769.37       323.49 o                         
   6   7  22        659.30        751.58        65.46 o                         
   0   8  22      33534.62      33495.62       580.96 o                         
   1   8  22      20999.65      20575.48       286.72 o                         
   2   8  22      14216.67      13372.85       375.83 o                         
   3   8  22        227.73        351.02        41.60 o                         
   4   8  22       6383.76       6461.16       189.12 o                         
   5   8  22       1522.66       1494.52        73.63 o                         
   6   8  22        127.60        147.28        44.11 o                         
   1   9  22      20467.98      20086.80       326.81 o                         
   2   9  22        853.60        801.12        60.58 o                         
   3   9  22      14656.55      14768.21       347.92 o                         
   4   9  22        118.29        175.00        33.02 o                         
   5   9  22       7548.80       7379.59       168.15 o                         
   6   9  22         59.25        118.31        60.52 o                         
   0  10  22       8060.99       7994.51       217.62 o                         
   1  10  22       8747.42       8441.50       205.30 o                         
   2  10  22       4426.02       4275.30       140.11 o                         
   3  10  22       6266.43       6225.89       153.18 o                         
   4  10  22         50.00         32.53        33.31 o                         
   5  10  22        623.23        661.96        65.60 o                         
   1  11  22      17628.34      17856.21       348.87 o                         
   2  11  22        754.13        876.66        60.66 o                         
   3  11  22       3206.11       3283.16       129.14 o                         
   4  11  22       1467.04       1528.97        89.43 o                         
   5  11  22      21316.17      21005.80       458.72 o                         
   0  12  22       8100.51       8550.23       330.35 o                         
   1  12  22       2627.36       2859.04       132.69 o                         
   2  12  22       1780.12       1714.26       104.03 o                         
   3  12  22         53.32         85.39        31.65 o                         
   4  12  22        689.11        698.56        77.38 o                         
   5  12  22       1505.07       1492.45       105.97 o                         
   1  13  22       7958.12       7957.85       266.94 o                         
   2  13  22         19.63         26.64        30.71 o                         
   3  13  22      13356.48      13708.50       290.67 o                         
   4  13  22          2.66         26.89        34.14 o                         
   5  13  22       3750.19       3610.53       163.20 o                         
   0  14  22      10959.14      11053.52       418.16 o                         
   1  14  22       4579.58       4564.22       171.20 o                         
   2  14  22       6043.37       5777.35       200.03 o                         
   3  14  22       3742.79       3609.22       156.46 o                         
   4  14  22       1667.51       1711.39       123.45 o                         
   1  15  22      15339.39      14906.94       316.38 o                         
   2  15  22        834.96        932.74        83.49 o                         
   3  15  22       2544.15       2243.99       126.96 o                         
   4  15  22       1780.62       2163.75       227.28 o                         
   0  16  22        294.74        211.87        71.46 o                         
   1  16  22        948.28        936.98        75.31 o                         
   2  16  22         15.38         77.38        37.96 o                         
   3  16  22        345.87        259.11        65.09 o                         
   1  17  22       2098.37       2199.16       127.61 o                         
   2  17  22         40.08        -52.37        52.37 o                         
   0  18  22       7957.03       7815.13       507.03 o                         
   1  18  22       3635.02       3788.16       340.58 o                         
   1   1  23       3439.54       3699.30        93.18 o                         
   2   1  23       2693.81       2837.22        85.32 o                         
   3   1  23      29886.43      29845.33       376.18 o                         
   4   1  23        787.27        772.86        55.05 o                         
   5   1  23         70.26         83.84        32.12 o                         
   6   1  23       1987.18       1875.18        90.02 o                         
   0   2  23      22916.94      23985.52       454.56 o                         
   1   2  23      16976.40      17288.21       226.64 o                         
   2   2  23        179.93        168.50        26.15 o                         
   3   2  23      16321.85      16677.65       267.90 o                         
   4   2  23      15097.48      15348.41       410.66 o                         
   5   2  23        478.71        499.89        62.38 o                         
   6   2  23       1155.14       1052.62        68.99 o                         
   1   3  23       5584.23       5798.78       114.71 o                         
   2   3  23        781.18        746.64        48.37 o                         
   3   3  23      18605.80      18499.29       285.97 o                         
   4   3  23         38.52         36.15        25.90 o                         
   5   3  23       2153.84       2120.04        98.53 o                         
   6   3  23        924.38        831.92        61.76 o                         
   7   3  23       5416.68       4696.11       368.92 o                         
   0   4  23       4475.63       4069.78       132.94 o                         
   1   4  23       1705.39       1746.01        60.87 o                         
   2   4  23        598.50        603.51        49.54 o                         
   3   4  23       5050.79       4943.10       135.88 o                         
   4   4  23       1255.57       1130.01        66.09 o                         
   5   4  23        797.02        750.86        57.67 o                         
   6   4  23       1014.99        974.15        75.35 o                         
   1   5  23       7455.34       7132.11       151.84 o                         
   2   5  23       1354.09       1339.42        70.32 o                         
   3   5  23      24109.64      24697.04       382.10 o                         
   4   5  23          1.00         15.27        24.57 o                         
   5   5  23        201.87        127.56        34.54 o                         
   6   5  23       2275.17       2263.34       108.11 o                         
   0   6  23      34879.14      35313.94       663.38 o                         
   1   6  23      18545.00      18865.96       270.68 o                         
   2   6  23          1.39         21.26        27.29 o                         
   3   6  23      21765.04      22021.38       523.51 o                         
   4   6  23      15223.41      15187.61       311.92 o                         
   5   6  23        175.10        187.40        37.58 o                         
   6   6  23        104.02         58.06        37.92 o                         
   1   7  23      16995.07      16501.00       247.49 o                         
   2   7  23       1308.60       1231.58        74.88 o                         
   3   7  23       4155.50       4397.90       158.12 o                         
   4   7  23        363.42        400.02        44.35 o                         
   5   7  23       6090.83       6075.20       163.05 o                         
   6   7  23        430.27        415.07        51.43 o                         
   0   8  23      19787.50      19807.86       481.94 o                         
   1   8  23      10282.94      10461.57       200.30 o                         
   2   8  23       5309.30       5321.20       159.67 o                         
   3   8  23       4857.91       4880.29       169.71 o                         
   4   8  23       1115.78       1026.30        65.66 o                         
   5   8  23        313.31        281.40        38.31 o                         
   6   8  23         20.20          5.37        41.02 o                         
   1   9  23       5495.51       5551.88       169.01 o                         
   2   9  23        549.63        636.40        57.33 o                         
   3   9  23      33918.41      34824.86       535.81 o                         
   4   9  23         63.52         62.97        26.63 o                         
   5   9  23         78.31         86.90        33.61 o                         
   0  10  23      29152.47      30021.51       540.05 o                         
   1  10  23       8398.44       8543.52       223.08 o                         
   2  10  23         30.93         62.33        28.97 o                         
   3  10  23       4967.67       4795.86       155.78 o                         
   4  10  23      13542.26      13028.08       287.46 o                         
   5  10  23       1903.78       1792.45       100.51 o                         
   1  11  23       8401.74       8080.17       215.73 o                         
   2  11  23       2642.81       2495.47       103.07 o                         
   3  11  23       7860.28       7872.02       207.95 o                         
   4  11  23        433.90        431.48        52.49 o                         
   5  11  23       3058.79       3241.06       153.10 o                         
   0  12  23       3657.66       3564.94       212.84 o                         
   1  12  23      12232.08      12443.91       311.68 o                         
   2  12  23       1526.48       1403.50        93.76 o                         
   3  12  23       5349.57       5423.41       196.02 o                         
   4  12  23        702.29        712.98        72.71 o                         
   5  12  23       1467.86       1282.95       129.17 o                         
   1  13  23       7664.00       7461.87       230.24 o                         
   2  13  23        824.12        777.83        74.62 o                         
   3  13  23      19622.21      19618.81       385.89 o                         
   4  13  23        126.06        176.43        40.92 o                         
   0  14  23       4890.63       4577.22       255.25 o                         
   1  14  23        375.92        365.07        53.27 o                         
   2  14  23       2423.04       2215.64       114.40 o                         
   3  14  23       1316.30        979.60        87.29 o                         
   4  14  23       8235.15       8537.16       349.42 o                         
   1  15  23       5996.92       6030.81       186.69 o                         
   2  15  23        107.38         82.70        40.70 o                         
   3  15  23        779.45        645.22        73.05 o                         
   0  16  23       5279.93       4910.87       273.88 o                         
   1  16  23       8544.92       8494.85       261.61 o                         
   2  16  23       2954.93       2758.58       146.55 o                         
   3  16  23       3453.57       3665.92       280.04 o                         
   1  17  23       4337.64       4114.66       353.33 o                         
   0   0  24      16020.41      16062.07       694.23 o                         
   1   0  24      23411.82      23148.13       524.65 o                         
   2   0  24      39353.86      38677.49       953.18 o                         
   3   0  24      13764.24      13406.90       301.18 o                         
   4   0  24      17140.56      17288.41       599.76 o                         
   5   0  24       4087.10       4079.02       179.38 o                         
   6   0  24      10188.04      10372.64       317.33 o                         
   1   1  24       4643.92       4771.99       128.07 o                         
   2   1  24         21.12         34.49        21.46 o                         
   3   1  24       2485.84       2330.60        85.40 o                         
   4   1  24       3077.96       3208.39       110.41 o                         
   5   1  24       7629.20       7777.00       200.20 o                         
   6   1  24       1201.72       1238.08        74.27 o                         
   0   2  24         16.14        153.34        72.22 o                         
   1   2  24       2319.05       2381.16        80.82 o                         
   2   2  24        269.45        246.69        32.43 o                         
   3   2  24        150.58        144.08        25.42 o                         
   4   2  24        408.06        464.07        45.17 o                         
   5   2  24        544.64        535.22        54.18 o                         
   6   2  24        390.49        372.01        46.41 o                         
   1   3  24       6525.95       6412.01       146.37 o                         
   2   3  24       1155.32       1107.95        59.90 o                         
   3   3  24       1094.75        988.39        60.79 o                         
   4   3  24        961.40       1061.29        65.56 o                         
   5   3  24       5859.87       6021.49       160.71 o                         
   6   3  24        779.98        884.85        69.80 o                         
   0   4  24      16638.11      16552.85       314.57 o                         
   1   4  24      26208.69      26860.17       333.21 o                         
   2   4  24      43529.60      43198.75       591.26 o                         
   3   4  24      14558.75      14452.98       264.58 o                         
   4   4  24       6744.65       6990.27       171.24 o                         
   5   4  24       6914.38       6633.94       195.52 o                         
   6   4  24      16499.97      17357.75       342.82 o                         
   1   5  24       3043.99       3148.15        94.04 o                         
   2   5  24       1147.37       1125.67        67.04 o                         
   3   5  24         84.58        131.35        33.03 o                         
   4   5  24        399.26        392.24        43.00 o                         
   5   5  24        494.13        522.40        50.88 o                         
   6   5  24       3851.76       4193.12       161.38 o                         
   0   6  24        581.20        639.15        61.42 o                         
   1   6  24       6303.43       6216.23       146.53 o                         
   2   6  24       1567.55       1587.42        86.59 o                         
   3   6  24       1089.86       1192.94        92.50 o                         
   4   6  24         35.99         78.05        34.96 o                         
   5   6  24       1732.68       1845.38        97.67 o                         
   6   6  24          9.84         43.56        38.66 o                         
   1   7  24      13284.43      13591.09       220.38 o                         
   2   7  24          1.36          3.56        30.00 o                         
   3   7  24       3205.16       3379.81       140.99 o                         
   4   7  24       4309.94       4433.72       135.54 o                         
   5   7  24      11486.57      11891.70       244.61 o                         
   0   8  24      19781.30      20033.51       404.96 o                         
   1   8  24      16476.19      16869.21       274.28 o                         
   2   8  24      28138.45      28336.23       474.71 o                         
   3   8  24       7275.71       7666.67       222.99 o                         
   4   8  24       7320.30       7676.83       184.43 o                         
   5   8  24       3522.71       3528.49       114.16 o                         
   1   9  24       2960.14       2931.04       116.99 o                         
   2   9  24         26.02         65.81        30.09 o                         
   3   9  24        329.65        253.53        42.76 o                         
   4   9  24       4832.69       4579.69       128.57 o                         
   5   9  24        245.41        247.99        38.09 o                         
   0  10  24       2283.69       2094.00       107.78 o                         
   1  10  24       9806.40       9867.03       232.56 o                         
   2  10  24       3175.66       3330.62       175.17 o                         
   3  10  24       4934.57       5032.31       272.68 o                         
   4  10  24       1276.93       1150.16        81.39 o                         
   5  10  24       1713.67       1725.81       114.40 o                         
   1  11  24       8085.82       8473.30       223.65 o                         
   2  11  24          2.63         33.97        37.10 o                         
   3  11  24         21.73         88.39        43.57 o                         
   4  11  24       2027.93       2012.31       105.18 o                         
   5  11  24      11249.70      11700.54       358.99 o                         
   0  12  24      10936.07      10388.16       412.00 o                         
   1  12  24       3184.67       3124.57       131.81 o                         
   2  12  24      22179.53      22829.26       602.03 o                         
   3  12  24       1622.04       1565.14       126.04 o                         
   4  12  24       5196.17       5151.82       170.58 o                         
   1  13  24        557.47        520.71        55.60 o                         
   2  13  24        642.60        600.13        72.24 o                         
   3  13  24        894.66        834.26        72.83 o                         
   4  13  24       1042.72        727.13       157.18 o                         
   0  14  24          5.62         18.33        45.44 o                         
   1  14  24      16977.79      17091.63       300.04 o                         
   2  14  24        105.14         90.45        39.55 o                         
   3  14  24       4261.68       4105.69       163.45 o                         
   1  15  24       7105.78       6857.82       271.24 o                         
   2  15  24        124.00        150.53        46.49 o                         
   3  15  24          1.17         26.90       105.49 o                         
   0  16  24       7774.90       7272.10       406.83 o                         
   1  16  24          4.84         16.32        45.03 o                         
   2  16  24      13559.83      13291.80       644.51 o                         
   1  17  24        197.80        138.77        95.58 o                         
   1   1  25       3401.03       3343.98        97.32 o                         
   2   1  25         27.33         48.50        25.77 o                         
   3   1  25         48.80         80.54        26.54 o                         
   4   1  25       3174.97       3383.60       117.43 o                         
   5   1  25       4854.24       5077.80       174.87 o                         
   6   1  25       1360.19       1368.73       110.06 o                         
   0   2  25      45844.61      45337.12       750.12 o                         
   1   2  25      40378.79      39185.49       560.37 o                         
   2   2  25      28940.05      29959.22       496.35 o                         
   3   2  25       8788.67       8653.88       224.39 o                         
   4   2  25      22649.28      22719.80       434.65 o                         
   5   2  25       5048.83       5254.75       162.10 o                         
   6   2  25       9967.53       9959.01       275.78 o                         
   1   3  25       4043.89       4116.91       102.53 o                         
   2   3  25         82.93        110.61        24.97 o                         
   3   3  25         20.79         44.33        27.16 o                         
   4   3  25       2494.37       2715.76       103.30 o                         
   5   3  25       2785.85       2793.70       108.24 o                         
   6   3  25       1131.23       1134.92       140.90 o                         
   0   4  25        136.71        357.35        51.29 o                         
   1   4  25       2590.44       2668.95        82.25 o                         
   2   4  25        201.20        201.71        33.34 o                         
   3   4  25       1795.89       1746.53        90.92 o                         
   4   4  25          0.09         -6.30        28.80 o                         
   5   4  25        119.11         53.42        32.07 o                         
   6   4  25          2.37        -88.50        97.00 o                         
   1   5  25       2911.59       3131.92        95.03 o                         
   2   5  25          9.26         43.51        27.14 o                         
   3   5  25       2631.78       2733.74       134.88 o                         
   4   5  25       2655.72       2696.65       103.88 o                         
   5   5  25       9410.55       9530.47       213.38 o                         
   0   6  25      23798.80      23955.86       460.49 o                         
   1   6  25      18631.80      18743.54       296.81 o                         
   2   6  25      31479.29      30726.37       503.89 o                         
   3   6  25       6407.07       6339.57       202.08 o                         
   4   6  25      19766.86      20035.50       370.50 o                         
   5   6  25       4615.14       4465.89       139.98 o                         
   1   7  25       2265.46       2389.91        93.43 o                         
   2   7  25          1.34         66.20        30.13 o                         
   3   7  25         18.70         33.95        35.59 o                         
   4   7  25       3340.95       3542.43       132.26 o                         
   5   7  25       2885.10       2778.34       110.39 o                         
   0   8  25        249.34        296.23        44.11 o                         
   1   8  25       6516.41       6612.89       167.77 o                         
   2   8  25         42.98         96.73        32.19 o                         
   3   8  25       3984.97       3973.53       166.69 o                         
   4   8  25        343.99        336.50        47.25 o                         
   5   8  25        219.48        173.29        34.53 o                         
   1   9  25       1869.87       1853.75        94.37 o                         
   2   9  25       2012.63       1894.75        96.93 o                         
   3   9  25       3156.15       3356.40       128.34 o                         
   4   9  25        147.52        149.51        44.80 o                         
   5   9  25       3121.12       2922.63       139.32 o                         
   0  10  25      18477.08      20040.58       706.90 o                         
   1  10  25      11777.49      11947.77       303.55 o                         
   2  10  25      24458.93      24498.49       745.53 o                         
   3  10  25       3298.58       3257.86       161.58 o                         
   4  10  25       8447.33       8586.84       259.62 o                         
   5  10  25       3679.21       3535.20       184.11 o                         
   1  11  25        604.97        580.57        79.46 o                         
   2  11  25        570.29        522.00        57.61 o                         
   3  11  25       1614.09       1575.50       107.79 o                         
   4  11  25        493.02        509.25        67.65 o                         
   0  12  25       1115.12       1114.33       130.92 o                         
   1  12  25      10351.27      10326.72       257.36 o                         
   2  12  25          1.61          4.95        56.90 o                         
   3  12  25       5034.71       5131.75       297.29 o                         
   4  12  25       1461.10       1343.99       144.41 o                         
   1  13  25        856.54        913.47        74.76 o                         
   2  13  25         61.57        142.11        56.36 o                         
   3  13  25       2880.21       2797.02       135.33 o                         
   0  14  25      16398.29      16526.54       501.52 o                         
   1  14  25       1873.30       1652.15       106.84 o                         
   2  14  25      11052.23      10714.70       269.63 o                         
   3  14  25          4.99       -106.20       124.61 o                         
   1  15  25        916.58        972.10        80.52 o                         
   2  15  25        135.73        112.38        79.65 o                         
   1  16  25      13639.12      14987.37       744.38 o                         
   0   0  26      29538.30      30449.81      1322.74 o                         
   1   0  26      27926.18      27213.78       510.02 o                         
   2   0  26      11988.64      11806.31       429.76 o                         
   3   0  26      22114.62      22443.29      1159.77 o                         
   4   0  26      11936.05      12268.20       425.75 o                         
   5   0  26         89.85        129.56        80.00 o                         
   1   1  26      10855.60      10554.00       189.88 o                         
   2   1  26        979.99       1084.82        70.24 o                         
   3   1  26       8327.35       8706.17       240.65 o                         
   4   1  26         11.35         41.19        29.28 o                         
   5   1  26        977.29        828.63        74.93 o                         
   6   1  26       2998.19       2967.46       278.27 o                         
   0   2  26        855.86       1061.79        96.81 o                         
   1   2  26        829.05        887.63        64.16 o                         
   2   2  26        561.58        538.51        47.15 o                         
   3   2  26         27.50         46.73        28.56 o                         
   4   2  26        212.99        265.73        44.01 o                         
   5   2  26          2.59        -18.28        36.75 o                         
   1   3  26       5366.50       5342.30       128.16 o                         
   2   3  26       2213.38       2356.37        88.28 o                         
   3   3  26      17571.50      17984.91       344.96 o                         
   4   3  26        455.32        434.23        53.26 o                         
   5   3  26         75.72        122.81        36.00 o                         
   0   4  26      45711.75      45138.97       754.38 o                         
   1   4  26      19148.85      18917.52       264.03 o                         
   2   4  26       3945.24       3928.39       125.47 o                         
   3   4  26      11921.09      12236.35       268.43 o                         
   4   4  26      13367.87      13741.22       292.66 o                         
   5   4  26        782.12        693.48        57.69 o                         
   1   5  26       5938.68       5996.92       137.26 o                         
   2   5  26        557.85        576.95        49.79 o                         
   3   5  26      14571.13      14344.05       300.28 o                         
   4   5  26        250.05        244.26        44.12 o                         
   5   5  26         78.35        145.15        37.18 o                         
   0   6  26       1153.74       1122.60        89.93 o                         
   1   6  26       4604.41       4587.20       126.29 o                         
   2   6  26        582.34        587.78        55.26 o                         
   3   6  26       1098.21       1022.68        83.19 o                         
   4   6  26        184.45        231.94        59.48 o                         
   5   6  26        218.40        269.08        44.53 o                         
   1   7  26       4796.13       4883.48       141.30 o                         
   2   7  26       1087.32       1101.88        74.81 o                         
   3   7  26      11166.55      11607.62       293.75 o                         
   4   7  26         91.53         78.36        34.41 o                         
   5   7  26         64.01         93.54        35.38 o                         
   0   8  26      25263.17      25342.02       637.23 o                         
   1   8  26       9723.16       9797.85       236.85 o                         
   2   8  26       3964.71       4057.89       149.32 o                         
   3   8  26       8118.35       8340.53       240.69 o                         
   4   8  26      11155.67      11260.46       289.59 o                         
   5   8  26        676.75        569.76        64.90 o                         
   1   9  26       6528.65       6405.52       242.23 o                         
   2   9  26        740.33        694.34        61.80 o                         
   3   9  26       5858.43       5934.00       176.88 o                         
   4   9  26        272.62        217.46        43.75 o                         
   5   9  26       2680.43       2678.33       187.74 o                         
   0  10  26       4442.40       4290.94       276.51 o                         
   1  10  26       6478.60       6031.70       320.93 o                         
   2  10  26       2871.02       2537.78       160.44 o                         
   3  10  26       2973.08       2957.77       171.87 o                         
   4  10  26        389.58        417.61        81.30 o                         
   1  11  26       2719.79       2482.88       159.82 o                         
   2  11  26       1887.26       1793.76       115.90 o                         
   3  11  26       9334.77       9220.65       270.99 o                         
   4  11  26         78.41        118.72        66.44 o                         
   0  12  26      15838.75      16064.51       552.52 o                         
   1  12  26       4085.55       3979.90       153.27 o                         
   2  12  26       2032.53       2054.01       144.33 o                         
   3  12  26       6550.00       6309.45       258.98 o                         
   4  12  26       8514.62       7642.43       491.46 o                         
   1  13  26       8496.28       8776.70       239.38 o                         
   2  13  26         69.39         99.26        63.38 o                         
   3  13  26       1753.27       1693.58       163.20 o                         
   0  14  26        257.20        165.57        54.44 o                         
   1  14  26       9698.59      10032.08       262.79 o                         
   2  14  26        692.01        617.71        85.03 o                         
   1  15  26       1181.77       1064.84       137.46 o                         
   1   1  27      18770.16      18800.29       279.60 o                         
   2   1  27        816.71        864.69        58.88 o                         
   3   1  27       4046.73       4222.77       161.26 o                         
   4   1  27       1984.86       2054.77       112.14 o                         
   5   1  27       9744.97       9683.99       536.45 o                         
   0   2  27       8284.84       8460.70       237.94 o                         
   1   2  27      13300.06      13358.55       223.02 o                         
   2   2  27      14610.89      14445.37       270.81 o                         
   3   2  27       1435.83       1589.44       105.42 o                         
   4   2  27        121.62        192.69        38.88 o                         
   5   2  27       8903.41       9950.43       365.25 o                         
   1   3  27      15094.04      15676.65       249.10 o                         
   2   3  27        128.76        167.86        30.30 o                         
   3   3  27       5158.16       4881.74       157.91 o                         
   4   3  27        461.26        462.13        53.86 o                         
   5   3  27       9937.11      10595.96       448.51 o                         
   0   4  27       1267.97       1631.83       113.51 o                         
   1   4  27       1428.19       1449.17        66.97 o                         
   2   4  27       1143.87       1140.97        86.02 o                         
   3   4  27        986.68        919.12        69.30 o                         
   4   4  27        348.63        400.75        51.25 o                         
   5   4  27         79.92        174.44        69.08 o                         
   1   5  27      16580.56      17164.48       370.61 o                         
   2   5  27       1749.38       1845.68        87.60 o                         
   3   5  27       4123.76       3984.97       142.90 o                         
   4   5  27       2920.46       3305.75       166.55 o                         
   5   5  27      10872.44      10106.08       587.81 o                         
   0   6  27       6549.17       6212.38       197.98 o                         
   1   6  27      12758.94      13124.21       238.18 o                         
   2   6  27      11483.66      11545.37       261.78 o                         
   3   6  27        358.84        224.22        47.61 o                         
   4   6  27        611.85        720.26        71.70 o                         
   5   6  27       4253.91       4361.76       373.16 o                         
   1   7  27      12153.05      12263.15       229.15 o                         
   2   7  27         27.93         34.82        31.20 o                         
   3   7  27       4928.73       4943.16       214.16 o                         
   4   7  27         77.99         56.00        37.39 o                         
   5   7  27       7371.80       7305.13       501.36 o                         
   0   8  27       3947.18       3737.81       150.82 o                         
   1   8  27       2711.87       2634.52       115.32 o                         
   2   8  27       4142.18       4087.45       145.79 o                         
   3   8  27        878.51        699.37        71.17 o                         
   4   8  27       2137.82       2202.83       109.61 o                         
   1   9  27      11861.59      11984.26       331.68 o                         
   2   9  27       3120.71       2948.68       123.84 o                         
   3   9  27       4567.88       4726.81       176.00 o                         
   4   9  27       4763.93       5062.39       269.14 o                         
   0  10  27       1692.68       1840.88       255.60 o                         
   1  10  27       4473.78       4788.84       220.73 o                         
   2  10  27       3987.73       3797.58       251.88 o                         
   3  10  27          8.40         32.91        70.51 o                         
   4  10  27        269.49        159.30        91.33 o                         
   1  11  27       8670.08       8671.29       309.52 o                         
   2  11  27        205.92        136.38        49.23 o                         
   3  11  27       8424.14       7825.87       498.54 o                         
   0  12  27       5620.65       5697.36       304.71 o                         
   1  12  27       7124.89       7072.68       211.92 o                         
   2  12  27       4258.25       3953.56       237.70 o                         
   1  13  27      11655.72      12025.47       320.59 o                         
   2  13  27       1417.84       1241.88       184.09 o                         
   1  14  27       4871.77       4416.18       294.21 o                         
   0   0  28       9036.22       7652.60       345.95 o                         
   1   0  28        309.41        490.36        59.18 o                         
   2   0  28      42685.10      41840.73       825.14 o                         
   3   0  28       6128.79       6275.78       699.27 o                         
   4   0  28        163.76        124.09        55.97 o                         
   1   1  28       5581.46       5863.03       137.09 o                         
   2   1  28        734.31        697.19        54.22 o                         
   3   1  28      11732.70      11954.94       297.37 o                         
   4   1  28       2429.55       2322.44       121.55 o                         
   0   2  28        296.83        824.02       104.84 o                         
   1   2  28        333.66        263.37        37.00 o                         
   2   2  28         95.81        125.59        29.97 o                         
   3   2  28        133.23        245.86        46.99 o                         
   4   2  28         10.50         21.54        33.57 o                         
   1   3  28       5733.24       6104.52       140.81 o                         
   2   3  28       1023.20       1089.10        68.67 o                         
   3   3  28      12813.56      13466.20       288.59 o                         
   4   3  28       4706.79       4950.57       161.40 o                         
   0   4  28       2824.27       2912.45       165.77 o                         
   1   4  28       2191.15       2232.73        84.26 o                         
   2   4  28      31144.05      30676.68       608.79 o                         
   3   4  28       6499.47       6560.48       187.42 o                         
   4   4  28         71.03         24.51        35.15 o                         
   1   5  28       5939.19       6246.13       160.05 o                         
   2   5  28         85.75         61.26        26.83 o                         
   3   5  28       6710.85       6808.10       239.62 o                         
   4   5  28        675.42        633.05        61.15 o                         
   0   6  28       6601.62       6442.99       239.57 o                         
   1   6  28        324.43        297.90        37.06 o                         
   2   6  28       3748.54       3896.27       140.51 o                         
   3   6  28        717.65        729.07        72.18 o                         
   4   6  28       1461.53       1648.82       121.65 o                         
   1   7  28       5986.28       5719.83       174.84 o                         
   2   7  28       2774.59       2771.66       120.14 o                         
   3   7  28      11159.77      11411.64       295.78 o                         
   4   7  28       6396.43       6590.50       312.14 o                         
   0   8  28       1078.52        983.61        79.60 o                         
   1   8  28        499.97        514.79        54.87 o                         
   2   8  28      21102.71      22024.27       406.33 o                         
   3   8  28       3953.72       3682.27       155.09 o                         
   4   8  28         21.88         44.52        49.33 o                         
   1   9  28       5647.64       6083.20       183.55 o                         
   2   9  28        120.77         73.60        34.39 o                         
   3   9  28       4804.40       4614.19       176.77 o                         
   0  10  28       8254.34       8645.24       566.53 o                         
   1  10  28       1835.79       1653.96       152.03 o                         
   2  10  28       5754.60       5630.05       302.59 o                         
   3  10  28       1135.63        792.27       156.47 o                         
   1  11  28       4545.94       4563.91       219.11 o                         
   2  11  28       1975.43       1961.78       169.68 o                         
   0  12  28         11.03         29.82        54.60 o                         
   1  12  28        173.48        158.90        49.57 o                         
   1  13  28       4456.28       5542.16       415.64 o                         
   1   1  29       1509.16       1456.53        67.58 o                         
   2   1  29       3262.20       3299.57       116.17 o                         
   3   1  29       1197.37       1227.64        89.73 o                         
   4   1  29        571.10        602.66        67.08 o                         
   0   2  29      88943.93      89888.78      1349.15 o                         
   1   2  29        501.87        541.37        42.22 o                         
   2   2  29         34.59         16.00        27.00 o                         
   3   2  29         17.98         50.85        36.34 o                         
   4   2  29      28077.33      29448.35       555.52 o                         
   1   3  29       1175.68       1107.88        59.76 o                         
   2   3  29       2588.10       2667.37       105.60 o                         
   3   3  29       1205.89       1214.43        90.03 o                         
   4   3  29        211.68        184.07        44.51 o                         
   0   4  29       2586.59       2630.34       145.33 o                         
   1   4  29         13.13          6.38        21.96 o                         
   2   4  29       1813.60       1913.88        99.38 o                         
   3   4  29          0.60          2.74        31.75 o                         
   4   4  29        589.73        637.21       100.68 o                         
   1   5  29       2201.70       2242.74        90.18 o                         
   2   5  29       3301.47       3127.49       116.06 o                         
   3   5  29        855.69        850.98        70.26 o                         
   4   5  29       1009.13        834.32       120.13 o                         
   0   6  29      58197.82      58334.13      1087.03 o                         
   1   6  29        378.68        372.05        47.25 o                         
   2   6  29        463.78        476.20        53.40 o                         
   3   6  29          1.73         -6.83        35.85 o                         
   1   7  29        977.01       1179.65        82.71 o                         
   2   7  29        592.27        665.53        71.72 o                         
   3   7  29       1004.66        981.86        81.92 o                         
   0   8  29      10111.42      10035.49       308.91 o                         
   1   8  29        221.53        180.30        38.97 o                         
   2   8  29       5679.83       5736.85       240.80 o                         
   3   8  29        791.63        774.94        95.15 o                         
   1   9  29       2240.75       2159.18       112.12 o                         
   2   9  29       3002.16       2989.20       139.79 o                         
   0  10  29      37613.32      36405.15      1414.62 o                         
   1  10  29         65.78         67.74        48.79 o                         
   2  10  29       1306.92       1083.98       177.01 o                         
   1  11  29        722.44        779.25       114.32 o                         
   1  12  29        192.38        194.70       106.20 o                         
   0   0  30        227.76        210.52        63.03 o                         
   1   0  30          0.85         23.23        33.73 o                         
   2   0  30      59805.53      60672.78      1119.97 o                         
   3   0  30        849.70       1071.41       167.80 o                         
   4   0  30       2109.00       1684.42       224.45 o                         
   1   1  30         81.84        141.05        27.26 o                         
   2   1  30        356.64        363.05        44.07 o                         
   3   1  30       1423.61       1346.75       118.95 o                         
   4   1  30       7048.12       5953.97       411.42 o                         
   0   2  30        617.93       1235.55        98.49 o                         
   1   2  30         64.79         70.93        24.01 o                         
   2   2  30        698.92        696.80        57.40 o                         
   3   2  30         19.83         -0.32        36.45 o                         
   1   3  30         16.98         47.88        25.56 o                         
   2   3  30        604.49        658.38        56.16 o                         
   3   3  30        835.20        692.55        70.64 o                         
   0   4  30         17.98         13.66        37.13 o                         
   1   4  30        141.79        139.39        29.00 o                         
   2   4  30      49714.79      50299.67       872.21 o                         
   3   4  30        187.64        193.63        41.14 o                         
   1   5  30        370.34        375.13        48.40 o                         
   2   5  30         20.10         48.32        28.99 o                         
   3   5  30        456.92        506.89        64.04 o                         
   0   6  30       3894.63       3855.95       227.59 o                         
   1   6  30          0.58         -1.35        34.41 o                         
   2   6  30       3578.45       3439.20       133.86 o                         
   3   6  30         26.71         43.43        44.55 o                         
   1   7  30         62.20         74.77        30.51 o                         
   2   7  30        591.76        622.43        67.62 o                         
   0   8  30        348.39        268.43        59.70 o                         
   1   8  30        191.77        237.75        41.47 o                         
   2   8  30      30048.40      30475.66       645.58 o                         
   1   9  30        315.45        266.35        56.14 o                         
   1  10  30         98.38        120.55        58.07 o                         
   1   1  31       5667.10       5511.27       136.75 o                         
   2   1  31       2112.66       1839.60        98.99 o                         
   0   2  31      36069.30      37290.69       666.85 o                         
   1   2  31       3471.73       3691.67       110.25 o                         
   2   2  31        339.37        325.07        43.84 o                         
   1   3  31       5558.19       5707.46       139.99 o                         
   2   3  31       1371.95       1288.21        82.90 o                         
   0   4  31       1637.13       1688.12       106.98 o                         
   1   4  31        152.84        193.66        39.60 o                         
   2   4  31        403.73        362.66        48.86 o                         
   1   5  31       5644.62       5410.65       193.23 o                         
   2   5  31       1894.02       1954.20       153.66 o                         
   0   6  31      24100.51      23059.09       544.06 o                         
   1   6  31       1704.39       1547.54       102.11 o                         
   2   6  31         10.17         33.01        41.23 o                         
   1   7  31       3465.38       3335.35       145.99 o                         
   0   8  31       5955.84       6275.47       285.64 o                         
   1   8  31        372.09        306.49        49.90 o                         
   0   0  32       5413.94       5741.09       281.07 o                         
   1   0  32       4946.10       4926.96       323.27 o                         
   2   0  32       5639.62       6526.61       424.16 o                         
   1   1  32       5758.60       5751.72       162.93 o                         
   2   1  32        370.10        320.45        71.96 o                         
   0   2  32        102.61        153.23        58.04 o                         
   1   2  32        153.10        259.42        42.63 o                         
   2   2  32        139.03        146.65        59.83 o                         
   1   3  32       4162.68       4240.99       224.07 o                         
   2   3  32       1176.57       1067.70       178.42 o                         
   0   4  32       6030.88       6633.37       217.71 o                         
   1   4  32       3242.77       3345.58       307.30 o                         
   1   5  32       4853.07       5044.44       392.99 o                         
                                                                                
